# Supplementary material for: Metagenomic Information Recovery from Human Stool Samples Is Influenced by Sequencing Depth and Profiling Method
Source: Genes (Basel). 2020 Nov 21;11(11):1380. doi: 10.3390/genes11111380 (PMC7700633; doi:10.3390/genes11111380)
Supplement: Supplementary file 1 [file genes-11-01380-s001.zip]

Archive with 29 entries (28 files):
- Supplementary Dataset 4_Group_Significance_Genera_0.01%.xlsx
- __MACOSX/
- __MACOSX/._Supplementary Dataset 4_Group_Significance_Genera_0.01%.xlsx
- Supplementary Dataset 11_Pathways MetaCyc.xlsx
- __MACOSX/._Supplementary Dataset 11_Pathways MetaCyc.xlsx
- Supplementary Dataset 1_Alpha Diversity Values WGS and 16S Genus-Species.xlsx
- __MACOSX/._Supplementary Dataset 1_Alpha Diversity Values WGS and 16S Genus-Species.xlsx
- Supplementary Dataset 3_Genus level classification marker gene vs alignment vs 16S_0.01%.xlsx
- __MACOSX/._Supplementary Dataset 3_Genus level classification marker gene vs alignment vs 16S_0.01%.xlsx
- Supplementary Dataset 12_Group Significance Pathways MetaCyc.xlsx
- __MACOSX/._Supplementary Dataset 12_Group Significance Pathways MetaCyc.xlsx
- Supplementary Dataset 5_Species_level classification marker gene vs alignment_0.01%.xlsx
- __MACOSX/._Supplementary Dataset 5_Species_level classification marker gene vs alignment_0.01%.xlsx
- Supplementary Dataset 7_Mock Community Composition_0.01%.xlsx
- __MACOSX/._Supplementary Dataset 7_Mock Community Composition_0.01%.xlsx
- Supplementary Dataset 2_Statistics Alpha Diversity Values WGS and 16S Species.xlsx
- __MACOSX/._Supplementary Dataset 2_Statistics Alpha Diversity Values WGS and 16S Species.xlsx
- Supplementary Dataset 9_Pathways UniProt.xlsx
- __MACOSX/._Supplementary Dataset 9_Pathways UniProt.xlsx
- Supplementary Table S1.docx
- __MACOSX/._Supplementary Table S1.docx
- Supplementary Dataset 6_Group_Significance_Species.xlsx
- __MACOSX/._Supplementary Dataset 6_Group_Significance_Species.xlsx
- Supplementary Figure 1_Mock Community_0.01%.tif
- __MACOSX/._Supplementary Figure 1_Mock Community_0.01%.tif
- Supplementary Dataset 10_Group Significance Pathways UniProt.xlsx
- __MACOSX/._Supplementary Dataset 10_Group Significance Pathways UniProt.xlsx
- Supplementary Dataset 8_Virome.xlsx
- __MACOSX/._Supplementary Dataset 8_Virome.xlsx
