# Supplementary material for: Metagenomic Information Recovery from Human Stool Samples Is Influenced by Sequencing Depth and Profiling Method
Source: Genes (Basel). 2020 Nov 21;11(11):1380. doi: 10.3390/genes11111380 (PMC7700633; doi:10.3390/genes11111380)
Supplement: Supplementary file 1 [file genes-11-01380-s001.zip › Supplementary Dataset 4_Group_Significance_Genera_0.01%.xlsx]

## Sheet: Cover page
Tab	Description
Group_Significance_All	Group significance analyses of all samples using marker gene, alignment and 16S methods at various sequencing depths
Marker gene vs Alignment	Group significance analyses of all samples using marker gene and alignment methods at various sequencing depths
Marker gene	Group significance analyses of all samples using marker gene method at various sequencing depths
Marker gene vs 16S	Group significance analyses of all samples using marker gene and 16S methods at various sequencing depths
Alignment	Group significance analyses of all samples using alignment method at various sequencing depths
Alignment vs 16S	Group significance analyses of all samples using alignment and 16S methods at various sequencing depths

## Sheet: Group_Significance_All
OTU	Test-Statistic	P	FDR_P	Bonferroni_P	Marker gene_5Gb_mean	Marker gene_3Gb_mean	Marker gene_1Gb_mean	Marker gene_0.75Gb_mean	Marker gene_0.5Gb_mean	Marker gene_0.25Gb_mean	Marker gene_0.1Gb_mean	Alignment_5Gb_mean	Alignment_3Gb_mean	Alignment_1Gb_mean	Alignment_0.75Gb_mean	Alignment_0.5Gb_mean	Alignment_0.25Gb_mean	Alignment_0.1Gb_mean	16S_mean
Eubacterium-hallii-group	148.766	1.2686e-24	4.44009e-23	8.88018e-23	0	0	0	0	0	0	0	0	0	0	0	0	0	0	0.072428
Eubacterium-rectale-group	148.766	1.2686e-24	4.44009e-23	8.88018e-23	0	0	0	0	0	0	0	0	0	0	0	0	0	0	0.0584149
Gemmiger	131.209	3.92178e-21	4.6496e-20	2.74525e-19	0	0	0	0	0	0	0	0.0228596	0.0228643	0.0228276	0.022827	0.0227996	0.0227105	0.0227385	0
Intestinimonas	131.209	3.92178e-21	4.6496e-20	2.74525e-19	0	0	0	0	0	0	0	0.000611775	0.000611735	0.000622193	0.000622273	0.000620502	0.000615471	0.00060947	0
Anaeromassilibacillus	131.197	3.94436e-21	4.6496e-20	2.76105e-19	0	0	0	0	0	0	0	0.00132975	0.00132792	0.00131999	0.00132186	0.00131185	0.00129218	0.00126933	0
Mordavella	131.174	3.98537e-21	4.6496e-20	2.78976e-19	0	0	0	0	0	0	0	0.000430152	0.000434045	0.000436557	0.000437301	0.000440268	0.000458753	0.000478885	0
Lachnoclostridium	129.371	9.04888e-21	9.04888e-20	6.33422e-19	0	0	0	0	0	0	0	0.00187193	0.00187281	0.00187668	0.00187699	0.0018687	0.00186915	0.00189313	0.000646571
Sellimonas	128.524	1.32918e-20	1.06599e-19	9.30427e-19	0	0	0	0	0	0	0	0.000597838	0.000597868	0.000591804	0.000588604	0.000593111	0.000602551	0.000608115	0
Anaerotignum	128.457	1.37056e-20	1.06599e-19	9.59392e-19	0	0	0	0	0	0	0	0.000415982	0.000416903	0.00041809	0.00042011	0.000422112	0.000405985	0.000409717	0
Enterococcus	126.175	3.85911e-20	2.70138e-19	2.70138e-18	0	0	0	0	0	0	0	3.2439e-05	3.2315e-05	3.3044e-05	3.21429e-05	3.18947e-05	2.8925e-05	2.9211e-05	0
Ruminiclostridium	125.042	6.4471e-20	4.1027e-19	4.51297e-18	0	0	0	0	0	0	0	0.00196674	0.001963	0.0019675	0.00195852	0.00196742	0.00199061	0.00201548	0.00386255
Holdemanella	124.795	7.21003e-20	4.20585e-19	5.04702e-18	0	0	0	0	0	0	0	0.00371261	0.00370658	0.00369473	0.00370006	0.00370331	0.00376286	0.00376192	0.0074863
Erysipelatoclostridium	123.914	1.07419e-19	5.78408e-19	7.51931e-18	0	0	0	0	0	0	0	0.00268319	0.00267857	0.00268515	0.00269292	0.00269588	0.00269598	0.00271835	0.00227741
Monoglobus	123.088	1.56082e-19	7.8041e-19	1.09257e-17	0	0	0	0	0	0	0	0.00335868	0.00335849	0.00336666	0.00337359	0.00338741	0.00340747	0.00342436	0
Romboutsia	122.803	1.77555e-19	8.28591e-19	1.24289e-17	0	0	0	0	0	0	0	0.00167596	0.00168038	0.00168519	0.00168226	0.00167595	0.00167332	0.00167692	0.0147172
Fusicatenibacter	119.154	9.21502e-19	4.03157e-18	6.45051e-17	0	0	0	0	0	0	0	0.030195	0.0302059	0.0301832	0.0301742	0.0301929	0.0303377	0.0302474	0.0351941
Faecalitalea	118.041	1.52107e-18	6.26322e-18	1.06475e-16	0	0	0	0	0	0	0	0.000636995	0.000639046	0.000625703	0.000622831	0.000627648	0.00063989	0.000657127	0.000685785
Tyzzerella	117.71	1.76477e-18	6.7144e-18	1.23534e-16	0	0	0	0	0	0	0	0.000472881	0.000469755	0.000473073	0.000472648	0.000460839	0.000456779	0.000451981	0.000475049
Intestinibacter	117.639	1.82248e-18	6.7144e-18	1.27574e-16	0	0	0	0	0	0	0	0.000238443	0.00024241	0.000241319	0.000239415	0.000237619	0.000223777	0.000224358	0.00342463
Clostridium-sensu-stricto-1	117.405	2.02436e-18	7.08525e-18	1.41705e-16	0	0	0	0	0	0	0	0	0	0	0	0	0	0	0.00506272
Candidatus_Stoquefichus	113.098	1.39965e-17	4.6655e-17	9.79755e-16	0	0	0	0	0	0	0	0.000522672	0.00052215	0.000531695	0.000532294	0.00053384	0.000523234	0.000529603	0
Anaerotruncus	111.922	2.36925e-17	7.53852e-17	1.65847e-15	6.90253e-05	6.18632e-05	0	0	0	0	0	0.00061506	0.000613664	0.000610996	0.0006066	0.000604437	0.000607886	0.000603688	0.000193011
Subdoligranulum	110.266	4.96743e-17	1.51183e-16	3.4772e-15	0.0433218	0.0431229	0.0448376	0.0436562	0.0454214	0.0455015	0.0513485	0.000644416	0.000648557	0.000654549	0.000655543	0.000656892	0.000650464	0.00065341	0.0412925
Unclassified	106.556	2.59654e-16	7.57324e-16	1.81758e-14	0.0333914	0.033804	0.0310602	0.0312814	0.0306807	0.0299288	0.0280181	0.223724	0.223728	0.223712	0.223701	0.223775	0.223519	0.223778	0.217708
Senegalimassilia	99.1004	7.05205e-15	1.97457e-14	4.93643e-13	0	0	0	0	0	0	0	0.000819584	0.000817777	0.000828022	0.000825234	0.000823251	0.000827696	0.000831769	0.000179168
Eubacterium	92.0978	1.52157e-13	4.09654e-13	1.0651e-11	0.232163	0.232622	0.232983	0.232523	0.235574	0.239017	0.252222	0.0663426	0.066318	0.0664266	0.0663996	0.066339	0.0663163	0.0663444	0
Actinomyces	91.0208	2.43356e-13	6.30924e-13	1.70349e-11	0.000537197	0.000531263	0.000129007	0.000128952	6.45974e-05	3.87e-06	0	0.00116013	0.00116104	0.00115577	0.00115603	0.00114464	0.001146	0.00117097	0.000259763
Flavonifractor	84.7098	3.75047e-12	9.37618e-12	2.62533e-10	0.000100214	8.443e-05	0.000103245	5.57497e-05	5.49173e-05	7.19898e-05	0	0.000546855	0.000548046	0.000552556	0.000549332	0.000554262	0.000556461	0.000539852	0.000499505
Bacillus	74.9163	2.45161e-10	5.91767e-10	1.71612e-08	0	0	0	0	0	0	0	1.3079e-06	1.394e-06	1.4868e-06	1.5912e-06	1.8903e-06	1.696e-06	2.727e-06	4.43525e-05
Coprobacillus	74.1112	3.44305e-10	8.03378e-10	2.41014e-08	0.000535723	0.000788929	0.000777152	0.000762414	0.00062288	0.000414075	0.00041661	0.00597742	0.00598166	0.00600112	0.00600539	0.00600693	0.00599807	0.00601927	0
Clostridium	73.1572	5.1448e-10	1.16173e-09	3.60136e-08	0.00294329	0.00197981	0.00155569	0.00165203	0.00125385	0.000750727	0.00022761	0.00325521	0.00325654	0.0032242	0.00321456	0.00321092	0.0032329	0.00324019	0
Blautia	72.5906	6.52771e-10	1.42794e-09	4.56939e-08	0.0583163	0.0585269	0.0596322	0.0565994	0.0578472	0.0567472	0.0642893	0.169615	0.169631	0.169607	0.169641	0.169584	0.169753	0.169871	0.155604
Turicibacter	70.5486	1.53514e-09	3.25636e-09	1.0746e-07	0.000257634	0.00023768	0.000174599	0.000123599	7.419e-05	0	0	0.000581716	0.000581017	0.000575517	0.000570526	0.000568349	0.000568793	0.000572098	0.00307811
Megasphaera	64.6032	1.80051e-08	3.70694e-08	1.26036e-06	0.000397094	0.000338984	0.000415696	0.00039242	0.00040603	0	0	0.000657393	0.00065582	0.000647478	0.000641012	0.000653625	0.000659136	0.000639574	0.000552287
Holdemania	62.784	3.79e-08	7.58001e-08	2.653e-06	0.000381168	0.000387698	0.000293301	0.000185132	8.40199e-05	0	0	0.000399193	0.000398488	0.000400591	0.000401234	0.00040658	0.00039239	0.000407689	9.99103e-05
Slackia	61.9905	5.23625e-08	1.01816e-07	3.66537e-06	0.00056495	0.00058918	0.00053965	0.00051263	0.00044397	0.00042558	0.00058534	0.000382537	0.000380679	0.000377021	0.000377151	0.000377774	0.000379173	0.000390893	0.000310418
Lactococcus	58.8055	1.89832e-07	3.59141e-07	1.32882e-05	0.000372171	0.000325727	0.000179772	0.000237161	4.9567e-05	0	0	0.000384799	0.000384336	0.00038436	0.000383499	0.00038454	0.000369783	0.000391719	0.000268237
Prevotella	58.1666	2.45324e-07	4.51913e-07	1.71727e-05	0.00388168	0.00391572	0.00391597	0.00418155	0.00411969	0.00396481	0.00398941	0.00420754	0.00419878	0.00417212	0.0041761	0.00420006	0.00420839	0.00420424	0.00916521
Lactobacillus	54.293	1.14457e-06	2.05436e-06	8.012e-05	0.000571814	0.000563568	0.000414539	0.0004547	0.000342209	0.00024895	0	0.000443809	0.000443791	0.000448167	0.00044602	0.000444168	0.000432543	0.000439078	0.000159409
Bilophila	50.3535	5.32751e-06	9.32314e-06	0.000372926	0.000475716	0.000452806	0.00033927	0.00032868	0.000326253	0.000315352	0	0.000361461	0.000360984	0.00036154	0.000363341	0.000361038	0.000358836	0.000358125	8.44358e-05
Ruminococcus	50.0954	5.8856e-06	1.00486e-05	0.000411992	0.124475	0.124872	0.126064	0.125822	0.125466	0.11951	0.0811149	0.00501059	0.00500025	0.00499024	0.00498861	0.00500102	0.0050232	0.00498432	0.0216532
Staphylococcus	49.4188	7.63746e-06	1.27291e-05	0.000534622	0	0	0	0	0	0	0	1.9876e-06	2.0086e-06	1.4756e-06	1.6738e-06	2.078e-06	1.588e-06	2.057e-06	5.52e-06
Anaerostipes	47.7709	1.43441e-05	2.33508e-05	0.00100409	0.00424423	0.00452858	0.00408861	0.00464563	0.00470726	0.00415496	0.00321179	0.024999	0.0250026	0.0250105	0.0250472	0.0250903	0.0251293	0.0249206	0.0496807
Gordonibacter	38.099	0.000501842	0.000798385	0.0351289	0.00190295	0.00187076	0.00164435	0.00174688	0.00153358	0.00144455	0.00108429	0.00257984	0.00258419	0.00259099	0.00259183	0.00259896	0.00257336	0.00256874	7.88967e-05
Acidaminococcus	32.4887	0.00341191	0.00530741	0.238833	0.000292908	0.00030207	0.000320897	0.000290321	0.000249583	0.00022658	1.287e-05	0.000198181	0.00019713	0.000194617	0.00019343	0.000192927	0.000199929	0.000212154	7.25549e-05
Oscillibacter	32.0383	0.00395617	0.00602026	0.276932	0.00133382	0.00134112	0.00118982	0.00123649	0.00126873	0.000871299	0.00062259	0.000684383	0.000685587	0.000673444	0.000674381	0.000677989	0.000661881	0.000655677	1.4511e-05
Adlercreutzia	30.7201	0.00606558	0.00903384	0.424591	0.0043074	0.00435847	0.0043288	0.00390924	0.00390135	0.00351382	0.00262112	0.00352857	0.00352637	0.00353153	0.00353686	0.00356203	0.00354167	0.00348073	0.000129262
Eggerthella	27.0177	0.0191517	0.0279295	1	0.00297499	0.00290705	0.00278043	0.00257295	0.00265403	0.00222566	0.00166574	0.00224196	0.00224427	0.00224396	0.00224666	0.00223818	0.00225214	0.00230314	9.35144e-05
Rhodobacter	24.0342	0.0453887	0.064841	1	0	0	0	0	0	0	0	2.50152e-06	2.3638e-06	2.278e-06	2.201e-06	2.1093e-06	2.294e-06	2.49e-06	1.614e-05
Collinsella	23.04	0.059622	0.0834707	1	0.0438086	0.0436237	0.0441151	0.045071	0.0440184	0.0452335	0.045834	0.0408347	0.0408412	0.0408183	0.0408407	0.0408316	0.0407613	0.0406062	0.00534172
Porphyromonas	21.6899	0.0852138	0.11696	1	5.63e-06	3.45e-06	0	0	0	0	0	8.58e-06	8.5511e-06	8.199e-06	8.287e-06	7.991e-06	7.45e-06	8.43e-06	2.92879e-05
Acinetobacter	14	0.449711	0.57236	1	0	0	0	0	0	0	0	0	0	0	0	0	0	0	3.94244e-05
Helicobacter	14	0.449711	0.57236	1	0	0	0	0	0	0	0	0	0	0	0	0	0	0	4.93e-06
Neisseria	14	0.449711	0.57236	1	0	0	0	0	0	0	0	0	0	0	0	0	0	0	9.86e-06
Pseudomonas	14	0.449711	0.57236	1	0	0	0	0	0	0	0	0	0	0	0	0	0	0	9.86e-06
Streptococcus	13.2605	0.506123	0.632653	1	0.0127493	0.0124389	0.0118173	0.0116418	0.0118636	0.0106157	0.0097923	0.0106152	0.0106407	0.0106047	0.0105971	0.0105731	0.0105264	0.0104066	0.00516862
Alistipes	9.73611	0.781211	0.959382	1	0.00940747	0.00934735	0.00867691	0.00825182	0.00837865	0.00761701	0.00567562	0.0103446	0.0103514	0.0103451	0.0103408	0.0103702	0.0103772	0.0103084	0.0256257
Parabacteroides	9.39597	0.804879	0.961668	1	0.00408343	0.0040498	0.00388515	0.00370409	0.00381275	0.00395401	0.00284967	0.00284108	0.00284293	0.00284227	0.00283744	0.0028413	0.00284908	0.00285313	0.0038885
Roseburia	9.31216	0.810549	0.961668	1	0.00352634	0.00349003	0.00354564	0.00343124	0.00318752	0.00332196	0.00295454	0.00425907	0.00425612	0.00425045	0.00425888	0.00427074	0.00428832	0.00426153	0.00847501
Escherichia	8.20112	0.878587	0.999969	1	0.00132683	0.00143611	0.00117127	0.0013601	0.00124645	0.00213394	0.0007886	0.000210352	0.000211464	0.000214172	0.000213474	0.000213492	0.000212288	0.000217659	0.000266217
Bifidobacterium	7.72155	0.903322	0.999969	1	0.181611	0.182178	0.183184	0.184096	0.184521	0.18686	0.196809	0.13383	0.133811	0.133854	0.133876	0.133897	0.133975	0.134063	0.0304593
Akkermansia	7.63674	0.90738	0.999969	1	0.0614108	0.0619839	0.0618583	0.0627181	0.0624021	0.0623615	0.0775345	0.0432037	0.0431881	0.043185	0.0432049	0.0432712	0.0433028	0.0433426	0.0170633
Deinococcus	7.35251	0.920267	0.999969	1	0	0	0	0	0	0	0	8.61e-08	1.09e-07	6.79e-08	8.14e-08	1.23e-07	2.4e-07	6.08e-07	9.86e-06
Faecalibacterium	6.69863	0.945706	0.999969	1	0.025959	0.0256283	0.0262664	0.0263303	0.0265401	0.0275712	0.0278352	0.0310371	0.0310386	0.0311024	0.0311461	0.0311397	0.0312172	0.0312469	0.0447108
Coprococcus	6.58456	0.949544	0.999969	1	0.0169834	0.0168304	0.0162358	0.0162673	0.0159526	0.0155173	0.0136443	0.0127378	0.0127197	0.0127482	0.0127483	0.0127516	0.0127147	0.012658	0.00319642
Desulfovibrio	6.57759	0.949772	0.999969	1	0.00019164	0.00018467	0.000210544	0.00020299	0.00019714	0.00027271	0	0.000649446	0.000647933	0.000648742	0.000651281	0.000653905	0.000647881	0.000651615	0.000147072
Dorea	3.936	0.995839	0.999969	1	0.0517236	0.051413	0.0520328	0.0516171	0.0522384	0.0518348	0.0516447	0.0389731	0.0389675	0.0389091	0.0388774	0.0387749	0.0387887	0.0385506	0.0290022
Bacteroides	3.0857	0.998913	0.999969	1	0.0509189	0.0507729	0.051237	0.0550727	0.0513798	0.0565055	0.0566018	0.0606586	0.0606785	0.0606763	0.0606203	0.0605961	0.0605719	0.060825	0.102215
Barnesiella	2.9609	0.999141	0.999969	1	0.00194321	0.00190411	0.00183769	0.00158026	0.0015599	0.00146672	0.00091382	0.00122708	0.00122719	0.0012202	0.00121488	0.00121163	0.00121339	0.00120313	0.00441665
Dialister	1.70259	0.999969	0.999969	1	0.0153718	0.0153306	0.0156395	0.0150052	0.0151949	0.0152632	0.0156916	0.00969668	0.00969087	0.00969014	0.00967765	0.00965345	0.00958702	0.00957752	0.00130783

## Sheet: Marker gene vs Alignment
OTU	Test-Statistic	P	FDR_P	Bonferroni_P	Marker gene_5Gb_mean	Alignment_5Gb_mean		Marker gene_3Gb_mean	Alignment_3Gb_mean		Marker gene_1Gb_mean	Alignment_1Gb_mean		Marker gene_0.75Gb_mean	Alignment_0.75Gb_mean		Marker gene_0.5Gb_mean	Alignment_0.5Gb_mean		Marker gene_0.25Gb_mean	Alignment_0.25Gb_mean		Marker gene_0.1Gb_mean	Alignment_0.1Gb_mean
Holdemanella	119.462	2.57217e-19	1.72376e-18	1.80052e-17	0	0.00371261		0	0.00370658		0	0.00369473		0	0.00370006		0	0.00370331		0	0.00376286		0	0.00376192
Tyzzerella	119.244	2.83979e-19	1.72376e-18	1.98785e-17	0	0.000472881		0	0.000469755		0	0.000473073		0	0.000472648		0	0.000460839		0	0.000456779		0	0.000451981
Gemmiger	119.21	2.88427e-19	1.72376e-18	2.01899e-17	0	0.0228596		0	0.0228643		0	0.0228276		0	0.022827		0	0.0227996		0	0.0227105		0	0.0227385
Intestinimonas	119.21	2.88427e-19	1.72376e-18	2.01899e-17	0	0.000611775		0	0.000611735		0	0.000622193		0	0.000622273		0	0.000620502		0	0.000615471		0	0.00060947
Anaeromassilibacillus	119.196	2.90273e-19	1.72376e-18	2.03191e-17	0	0.00132975		0	0.00132792		0	0.00131999		0	0.00132186		0	0.00131185		0	0.00129218		0	0.00126933
Fusicatenibacter	119.192	2.90732e-19	1.72376e-18	2.03512e-17	0	0.030195		0	0.0302059		0	0.0301832		0	0.0301742		0	0.0301929		0	0.0303377		0	0.0302474
Ruminiclostridium	119.192	2.90732e-19	1.72376e-18	2.03512e-17	0	0.00196674		0	0.001963		0	0.0019675		0	0.00195852		0	0.00196742		0	0.00199061		0	0.00201548
Erysipelatoclostridium	119.183	2.91983e-19	1.72376e-18	2.04388e-17	0	0.00268319		0	0.00267857		0	0.00268515		0	0.00269292		0	0.00269588		0	0.00269598		0	0.00271835
Mordavella	119.17	2.9363e-19	1.72376e-18	2.05541e-17	0	0.000430152		0	0.000434045		0	0.000436557		0	0.000437301		0	0.000440268		0	0.000458753		0	0.000478885
Faecalitalea	119.166	2.94149e-19	1.72376e-18	2.05905e-17	0	0.000636995		0	0.000639046		0	0.000625703		0	0.000622831		0	0.000627648		0	0.00063989		0	0.000657127
Lachnoclostridium	119.165	2.9441e-19	1.72376e-18	2.06087e-17	0	0.00187193		0	0.00187281		0	0.00187668		0	0.00187699		0	0.0018687		0	0.00186915		0	0.00189313
Romboutsia	119.156	2.95502e-19	1.72376e-18	2.06851e-17	0	0.00167596		0	0.00168038		0	0.00168519		0	0.00168226		0	0.00167595		0	0.00167332		0	0.00167692
Sellimonas	116.703	9.00745e-19	4.33671e-18	6.30521e-17	0	0.000597838		0	0.000597868		0	0.000591804		0	0.000588604		0	0.000593111		0	0.000602551		0	0.000608115
Intestinibacter	116.683	9.08656e-19	4.33671e-18	6.36059e-17	0	0.000238443		0	0.00024241		0	0.000241319		0	0.000239415		0	0.000237619		0	0.000223777		0	0.000224358
Anaerotignum	116.634	9.29295e-19	4.33671e-18	6.50506e-17	0	0.000415982		0	0.000416903		0	0.00041809		0	0.00042011		0	0.000422112		0	0.000405985		0	0.000409717
Enterococcus	114.507	2.43686e-18	1.06613e-17	1.7058e-16	0	3.2439e-05		0	3.2315e-05		0	3.3044e-05		0	3.21429e-05		0	3.18947e-05		0	2.8925e-05		0	2.9211e-05
Monoglobus	111.603	9.0616e-18	3.73125e-17	6.34312e-16	0	0.00335868		0	0.00335849		0	0.00336666		0	0.00337359		0	0.00338741		0	0.00340747		0	0.00342436
Anaerotruncus	109.445	2.39936e-17	9.33084e-17	1.67955e-15	6.90253e-05	0.00061506		6.18632e-05	0.000613664		0	0.000610996		0	0.0006066		0	0.000604437		0	0.000607886		0	0.000603688
Subdoligranulum	104.362	2.35746e-16	8.68538e-16	1.65022e-14	0.0433218	0.000644416		0.0431229	0.000648557		0.0448376	0.000654549		0.0436562	0.000655543		0.0454214	0.000656892		0.0455015	0.000650464		0.0513485	0.00065341
Candidatus_Stoquefichus	102.376	5.73806e-16	2.00832e-15	4.01664e-14	0	0.000522672		0	0.00052215		0	0.000531695		0	0.000532294		0	0.00053384		0	0.000523234		0	0.000529603
Unclassified	100.289	1.45821e-15	4.8607e-15	1.02075e-13	0.0333914	0.223724		0.033804	0.223728		0.0310602	0.223712		0.0312814	0.223701		0.0306807	0.223775		0.0299288	0.223519		0.0280181	0.223778
Senegalimassilia	97.3488	5.40474e-15	1.71969e-14	3.78332e-13	0	0.000819584		0	0.000817777		0	0.000828022		0	0.000825234		0	0.000823251		0	0.000827696		0	0.000831769
Actinomyces	85.5316	9.93194e-13	3.02277e-12	6.95236e-11	0.000537197	0.00116013		0.000531263	0.00116104		0.000129007	0.00115577		0.000128952	0.00115603		6.45974e-05	0.00114464		3.87e-06	0.001146		0	0.00117097
Flavonifractor	83.2125	2.733e-12	7.97125e-12	1.9131e-10	0.000100214	0.000546855		8.443e-05	0.000548046		0.000103245	0.000552556		5.57497e-05	0.000549332		5.49173e-05	0.000554262		7.19898e-05	0.000556461		0	0.000539852
Eubacterium	73.7286	1.6408e-10	4.59425e-10	1.14856e-08	0.232163	0.0663426		0.232622	0.066318		0.232983	0.0664266		0.232523	0.0663996		0.235574	0.066339		0.239017	0.0663163		0.252222	0.0663444
Bacillus	71.6583	3.96859e-10	1.06847e-09	2.77801e-08	0	1.3079e-06		0	1.394e-06		0	1.4868e-06		0	1.5912e-06		0	1.8903e-06		0	1.696e-06		0	2.727e-06
Blautia	69.0939	1.1781e-09	3.05434e-09	8.24671e-08	0.0583163	0.169615		0.0585269	0.169631		0.0596322	0.169607		0.0565994	0.169641		0.0578472	0.169584		0.0567472	0.169753		0.0642893	0.169871
Turicibacter	67.0662	2.77105e-09	6.92761e-09	1.93973e-07	0.000257634	0.000581716		0.00023768	0.000581017		0.000174599	0.000575517		0.000123599	0.000570526		7.419e-05	0.000568349		0	0.000568793		0	0.000572098
Megasphaera	64.5156	8.07261e-09	1.94856e-08	5.65083e-07	0.000397094	0.000657393		0.000338984	0.00065582		0.000415696	0.000647478		0.00039242	0.000641012		0.00040603	0.000653625		0	0.000659136		0	0.000639574
Slackia	62.5653	1.81865e-08	4.24351e-08	1.27305e-06	0.00056495	0.000382537		0.00058918	0.000380679		0.00053965	0.000377021		0.00051263	0.000377151		0.00044397	0.000377774		0.00042558	0.000379173		0.00058534	0.000390893
Coprobacillus	59.9606	5.3395e-08	1.20569e-07	3.73765e-06	0.000535723	0.00597742		0.000788929	0.00598166		0.000777152	0.00600112		0.000762414	0.00600539		0.00062288	0.00600693		0.000414075	0.00599807		0.00041661	0.00601927
Holdemania	59.0896	7.63809e-08	1.67083e-07	5.34666e-06	0.000381168	0.000399193		0.000387698	0.000398488		0.000293301	0.000400591		0.000185132	0.000401234		8.40199e-05	0.00040658		0	0.00039239		0	0.000407689
Lactococcus	58.4272	1.00216e-07	2.12578e-07	7.01509e-06	0.000372171	0.000384799		0.000325727	0.000384336		0.000179772	0.00038436		0.000237161	0.000383499		4.9567e-05	0.00038454		0	0.000369783		0	0.000391719
Prevotella	58.2215	1.09017e-07	2.24446e-07	7.63116e-06	0.00388168	0.00420754		0.00391572	0.00419878		0.00391597	0.00417212		0.00418155	0.0041761		0.00411969	0.00420006		0.00396481	0.00420839		0.00398941	0.00420424
Clostridium	54.4559	5.0334e-07	1.00668e-06	3.52338e-05	0.00294329	0.00325521		0.00197981	0.00325654		0.00155569	0.0032242		0.00165203	0.00321456		0.00125385	0.00321092		0.000750727	0.0032329		0.00022761	0.00324019
Lactobacillus	53.0159	8.97933e-07	1.74598e-06	6.28553e-05	0.000571814	0.000443809		0.000563568	0.000443791		0.000414539	0.000448167		0.0004547	0.00044602		0.000342209	0.000444168		0.00024895	0.000432543		0	0.000439078
Bilophila	49.6868	3.37379e-06	6.38284e-06	0.000236165	0.000475716	0.000361461		0.000452806	0.000360984		0.00033927	0.00036154		0.00032868	0.000363341		0.000326253	0.000361038		0.000315352	0.000358836		0	0.000358125
Ruminococcus	48.383	5.63228e-06	1.03752e-05	0.000394259	0.124475	0.00501059		0.124872	0.00500025		0.126064	0.00499024		0.125822	0.00498861		0.125466	0.00500102		0.11951	0.0050232		0.0811149	0.00498432
Staphylococcus	47.7854	7.11529e-06	1.2771e-05	0.00049807	0	1.9876e-06		0	2.0086e-06		0	1.4756e-06		0	1.6738e-06		0	2.078e-06		0	1.588e-06		0	2.057e-06
Anaerostipes	45.1299	1.99088e-05	3.48403e-05	0.00139361	0.00424423	0.024999		0.00452858	0.0250026		0.00408861	0.0250105		0.00464563	0.0250472		0.00470726	0.0250903		0.00415496	0.0251293		0.00321179	0.0249206
Acidaminococcus	29.6084	0.00536107	0.00915304	0.375275	0.000292908	0.000198181		0.00030207	0.00019713		0.000320897	0.000194617		0.000290321	0.00019343		0.000249583	0.000192927		0.00022658	0.000199929		1.287e-05	0.000212154
Gordonibacter	29.3389	0.00585821	0.00976369	0.410075	0.00190295	0.00257984		0.00187076	0.00258419		0.00164435	0.00259099		0.00174688	0.00259183		0.00153358	0.00259896		0.00144455	0.00257336		0.00108429	0.00256874
Rhodobacter	24.6267	0.0258316	0.0420514	1	0	2.50152e-06		0	2.3638e-06		0	2.278e-06		0	2.201e-06		0	2.1093e-06		0	2.294e-06		0	2.49e-06
Porphyromonas	22.1524	0.0530452	0.0843901	1	5.63e-06	8.58e-06		3.45e-06	8.5511e-06		0	8.199e-06		0	8.287e-06		0	7.991e-06		0	7.45e-06		0	8.43e-06
Oscillibacter	18.7879	0.129828	0.201954	1	0.00133382	0.000684383		0.00134112	0.000685587		0.00118982	0.000673444		0.00123649	0.000674381		0.00126873	0.000677989		0.000871299	0.000661881		0.00062259	0.000655677
Streptococcus	10.9564	0.614468	0.93506	1	0.0127493	0.0106152		0.0124389	0.0106407		0.0118173	0.0106047		0.0116418	0.0105971		0.0118636	0.0105731		0.0106157	0.0105264		0.0097923	0.0104066
Parabacteroides	9.23409	0.755043	1	1	0.00408343	0.00284108		0.0040498	0.00284293		0.00388515	0.00284227		0.00370409	0.00283744		0.00381275	0.0028413		0.00395401	0.00284908		0.00284967	0.00285313
Alistipes	8.89911	0.78052	1	1	0.00940747	0.0103446		0.00934735	0.0103514		0.00867691	0.0103451		0.00825182	0.0103408		0.00837865	0.0103702		0.00761701	0.0103772		0.00567562	0.0103084
Escherichia	8.29649	0.823762	1	1	0.00132683	0.000210352		0.00143611	0.000211464		0.00117127	0.000214172		0.0013601	0.000213474		0.00124645	0.000213492		0.00213394	0.000212288		0.0007886	0.000217659
Roseburia	8.23865	0.827712	1	1	0.00352634	0.00425907		0.00349003	0.00425612		0.00354564	0.00425045		0.00343124	0.00425888		0.00318752	0.00427074		0.00332196	0.00428832		0.00295454	0.00426153
Eggerthella	8.2009	0.83027	1	1	0.00297499	0.00224196		0.00290705	0.00224427		0.00278043	0.00224396		0.00257295	0.00224666		0.00265403	0.00223818		0.00222566	0.00225214		0.00166574	0.00230314
Akkermansia	7.80726	0.855926	1	1	0.0614108	0.0432037		0.0619839	0.0431881		0.0618583	0.043185		0.0627181	0.0432049		0.0624021	0.0432712		0.0623615	0.0433028		0.0775345	0.0433426
Deinococcus	7.32144	0.884835	1	1	0	8.61e-08		0	1.09e-07		0	6.79e-08		0	8.14e-08		0	1.23e-07		0	2.4e-07		0	6.08e-07
Desulfovibrio	6.64635	0.919445	1	1	0.00019164	0.000649446		0.00018467	0.000647933		0.000210544	0.000648742		0.00020299	0.000651281		0.00019714	0.000653905		0.00027271	0.000647881		0	0.000651615
Adlercreutzia	5.79548	0.953281	1	1	0.0043074	0.00352857		0.00435847	0.00352637		0.0043288	0.00353153		0.00390924	0.00353686		0.00390135	0.00356203		0.00351382	0.00354167		0.00262112	0.00348073
Faecalibacterium	5.23164	0.969733	1	1	0.025959	0.0310371		0.0256283	0.0310386		0.0262664	0.0311024		0.0263303	0.0311461		0.0265401	0.0311397		0.0275712	0.0312172		0.0278352	0.0312469
Barnesiella	3.02952	0.997826	1	1	0.00194321	0.00122708		0.00190411	0.00122719		0.00183769	0.0012202		0.00158026	0.00121488		0.0015599	0.00121163		0.00146672	0.00121339		0.00091382	0.00120313
Dorea	2.95514	0.998091	1	1	0.0517236	0.0389731		0.051413	0.0389675		0.0520328	0.0389091		0.0516171	0.0388774		0.0522384	0.0387749		0.0518348	0.0387887		0.0516447	0.0385506
Bacteroides	2.94579	0.998123	1	1	0.0509189	0.0606586		0.0507729	0.0606785		0.051237	0.0606763		0.0550727	0.0606203		0.0513798	0.0605961		0.0565055	0.0605719		0.0566018	0.060825
Bifidobacterium	1.46797	0.999962	1	1	0.181611	0.13383		0.182178	0.133811		0.183184	0.133854		0.184096	0.133876		0.184521	0.133897		0.18686	0.133975		0.196809	0.134063
Coprococcus	1.27214	0.999984	1	1	0.0169834	0.0127378		0.0168304	0.0127197		0.0162358	0.0127482		0.0162673	0.0127483		0.0159526	0.0127516		0.0155173	0.0127147		0.0136443	0.012658
Dialister	1.07378	0.999994	1	1	0.0153718	0.00969668		0.0153306	0.00969087		0.0156395	0.00969014		0.0150052	0.00967765		0.0151949	0.00965345		0.0152632	0.00958702		0.0156916	0.00957752
Collinsella	0.260426	1	1	1	0.0438086	0.0408347		0.0436237	0.0408412		0.0441151	0.0408183		0.045071	0.0408407		0.0440184	0.0408316		0.0452335	0.0407613		0.045834	0.0406062
Acinetobacter	nan	nan	1	nan	0	0		0	0		0	0		0	0		0	0		0	0		0	0
Clostridium-sensu-stricto-1	nan	nan	1	nan	0	0		0	0		0	0		0	0		0	0		0	0		0	0
Eubacterium-hallii-group	nan	nan	1	nan	0	0		0	0		0	0		0	0		0	0		0	0		0	0
Eubacterium-rectale-group	nan	nan	1	nan	0	0		0	0		0	0		0	0		0	0		0	0		0	0
Helicobacter	nan	nan	1	nan	0	0		0	0		0	0		0	0		0	0		0	0		0	0
Neisseria	nan	nan	1	nan	0	0		0	0		0	0		0	0		0	0		0	0		0	0
Pseudomonas	nan	nan	1	nan	0	0		0	0		0	0		0	0		0	0		0	0		0	0

## Sheet: Marker gene
OTU	Test-Statistic	P	FDR_P	Bonferroni_P	Marker gene_5Gb_mean	Marker gene_3Gb_mean	Marker gene_1Gb_mean	Marker gene_0.75Gb_mean	Marker gene_0.5Gb_mean	Marker gene_0.25Gb_mean	Marker gene_0.1Gb_mean
Anaerotruncus	28.5523	7.39276e-05	0.00517493	0.00517493	6.90253e-05	6.18632e-05	0	0	0	0	0
Holdemania	26.9451	0.00014828	0.0051898	0.0103796	0.000381168	0.000387698	0.000293301	0.000185132	8.40199e-05	0	0
Clostridium	25.5042	0.000275318	0.00522471	0.0192722	0.00294329	0.00197981	0.00155569	0.00165203	0.00125385	0.000750727	0.00022761
Lactococcus	25.3146	0.000298555	0.00522471	0.0208988	0.000372171	0.000325727	0.000179772	0.000237161	4.9567e-05	0	0
Actinomyces	20.2761	0.00247277	0.0346188	0.173094	0.000537197	0.000531263	0.000129007	0.000128952	6.45974e-05	3.87e-06	0
Turicibacter	16.4682	0.0114498	0.133581	0.801487	0.000257634	0.00023768	0.000174599	0.000123599	7.419e-05	0	0
Bilophila	10.9133	0.0910936	0.910936	1	0.000475716	0.000452806	0.00033927	0.00032868	0.000326253	0.000315352	0
Porphyromonas	8.9203	0.17811	1	1	5.63e-06	3.45e-06	0	0	0	0	0
Gordonibacter	8.83377	0.183145	1	1	0.00190295	0.00187076	0.00164435	0.00174688	0.00153358	0.00144455	0.00108429
Streptococcus	7.67676	0.262754	1	1	0.0127493	0.0124389	0.0118173	0.0116418	0.0118636	0.0106157	0.0097923
Coprobacillus	7.2946	0.29446	1	1	0.000535723	0.000788929	0.000777152	0.000762414	0.00062288	0.000414075	0.00041661
Oscillibacter	6.91241	0.329024	1	1	0.00133382	0.00134112	0.00118982	0.00123649	0.00126873	0.000871299	0.00062259
Eggerthella	6.64011	0.355415	1	1	0.00297499	0.00290705	0.00278043	0.00257295	0.00265403	0.00222566	0.00166574
Lactobacillus	5.90651	0.433744	1	1	0.000571814	0.000563568	0.000414539	0.0004547	0.000342209	0.00024895	0
Flavonifractor	5.64356	0.464278	1	1	0.000100214	8.443e-05	0.000103245	5.57497e-05	5.49173e-05	7.19898e-05	0
Adlercreutzia	5.15209	0.52446	1	1	0.0043074	0.00435847	0.0043288	0.00390924	0.00390135	0.00351382	0.00262112
Megasphaera	4.56805	0.600279	1	1	0.000397094	0.000338984	0.000415696	0.00039242	0.00040603	0	0
Escherichia	4.50407	0.608796	1	1	0.00132683	0.00143611	0.00117127	0.0013601	0.00124645	0.00213394	0.0007886
Anaerostipes	4.20654	0.648748	1	1	0.00424423	0.00452858	0.00408861	0.00464563	0.00470726	0.00415496	0.00321179
Alistipes	3.67494	0.720568	1	1	0.00940747	0.00934735	0.00867691	0.00825182	0.00837865	0.00761701	0.00567562
Ruminococcus	3.05231	0.802254	1	1	0.124475	0.124872	0.126064	0.125822	0.125466	0.11951	0.0811149
Barnesiella	2.45145	0.873861	1	1	0.00194321	0.00190411	0.00183769	0.00158026	0.0015599	0.00146672	0.00091382
Roseburia	1.79424	0.937616	1	1	0.00352634	0.00349003	0.00354564	0.00343124	0.00318752	0.00332196	0.00295454
Parabacteroides	1.58385	0.953731	1	1	0.00408343	0.0040498	0.00388515	0.00370409	0.00381275	0.00395401	0.00284967
Desulfovibrio	1.09325	0.981829	1	1	0.00019164	0.00018467	0.000210544	0.00020299	0.00019714	0.00027271	0
Coprococcus	0.986565	0.986116	1	1	0.0169834	0.0168304	0.0162358	0.0162673	0.0159526	0.0155173	0.0136443
Akkermansia	0.76507	0.992978	1	1	0.0614108	0.0619839	0.0618583	0.0627181	0.0624021	0.0623615	0.0775345
Eubacterium	0.60169	0.996372	1	1	0.232163	0.232622	0.232983	0.232523	0.235574	0.239017	0.252222
Unclassified	0.579477	0.996733	1	1	0.0333914	0.033804	0.0310602	0.0312814	0.0306807	0.0299288	0.0280181
Prevotella	0.545465	0.99724	1	1	0.00388168	0.00391572	0.00391597	0.00418155	0.00411969	0.00396481	0.00398941
Faecalibacterium	0.473704	0.998144	1	1	0.025959	0.0256283	0.0262664	0.0263303	0.0265401	0.0275712	0.0278352
Blautia	0.40998	0.998768	1	1	0.0583163	0.0585269	0.0596322	0.0565994	0.0578472	0.0567472	0.0642893
Subdoligranulum	0.225513	0.99978	1	1	0.0433218	0.0431229	0.0448376	0.0436562	0.0454214	0.0455015	0.0513485
Bacteroides	0.19316	0.99986	1	1	0.0509189	0.0507729	0.051237	0.0550727	0.0513798	0.0565055	0.0566018
Bifidobacterium	0.124614	0.999962	1	1	0.181611	0.182178	0.183184	0.184096	0.184521	0.18686	0.196809
Collinsella	0.0608451	0.999995	1	1	0.0438086	0.0436237	0.0441151	0.045071	0.0440184	0.0452335	0.045834
Dorea	0.0458753	0.999998	1	1	0.0517236	0.051413	0.0520328	0.0516171	0.0522384	0.0518348	0.0516447
Acidaminococcus	0.0249435	1	1	1	0.000292908	0.00030207	0.000320897	0.000290321	0.000249583	0.00022658	1.287e-05
Slackia	0.0249435	1	1	1	0.00056495	0.00058918	0.00053965	0.00051263	0.00044397	0.00042558	0.00058534
Dialister	0.0235175	1	1	1	0.0153718	0.0153306	0.0156395	0.0150052	0.0151949	0.0152632	0.0156916
Rhodobacter	nan	nan	1	nan	0	0	0	0	0	0	0
Staphylococcus	nan	nan	1	nan	0	0	0	0	0	0	0
Bacillus	nan	nan	1	nan	0	0	0	0	0	0	0
Deinococcus	nan	nan	1	nan	0	0	0	0	0	0	0
Enterococcus	nan	nan	1	nan	0	0	0	0	0	0	0
Gemmiger	nan	nan	1	nan	0	0	0	0	0	0	0
Erysipelatoclostridium	nan	nan	1	nan	0	0	0	0	0	0	0
Fusicatenibacter	nan	nan	1	nan	0	0	0	0	0	0	0
Anaeromassilibacillus	nan	nan	1	nan	0	0	0	0	0	0	0
Anaerotignum	nan	nan	1	nan	0	0	0	0	0	0	0
Candidatus_Stoquefichus	nan	nan	1	nan	0	0	0	0	0	0	0
Faecalitalea	nan	nan	1	nan	0	0	0	0	0	0	0
Holdemanella	nan	nan	1	nan	0	0	0	0	0	0	0
Intestinibacter	nan	nan	1	nan	0	0	0	0	0	0	0
Intestinimonas	nan	nan	1	nan	0	0	0	0	0	0	0
Lachnoclostridium	nan	nan	1	nan	0	0	0	0	0	0	0
Monoglobus	nan	nan	1	nan	0	0	0	0	0	0	0
Mordavella	nan	nan	1	nan	0	0	0	0	0	0	0
Romboutsia	nan	nan	1	nan	0	0	0	0	0	0	0
Ruminiclostridium	nan	nan	1	nan	0	0	0	0	0	0	0
Sellimonas	nan	nan	1	nan	0	0	0	0	0	0	0
Senegalimassilia	nan	nan	1	nan	0	0	0	0	0	0	0
Tyzzerella	nan	nan	1	nan	0	0	0	0	0	0	0
Acinetobacter	nan	nan	1	nan	0	0	0	0	0	0	0
Clostridium-sensu-stricto-1	nan	nan	1	nan	0	0	0	0	0	0	0
Eubacterium-hallii-group	nan	nan	1	nan	0	0	0	0	0	0	0
Eubacterium-rectale-group	nan	nan	1	nan	0	0	0	0	0	0	0
Helicobacter	nan	nan	1	nan	0	0	0	0	0	0	0
Neisseria	nan	nan	1	nan	0	0	0	0	0	0	0
Pseudomonas	nan	nan	1	nan	0	0	0	0	0	0	0

## Sheet: Marker gene vs 16S
OTU	Test-Statistic	P	FDR_P	Bonferroni_P	Marker gene_5Gb_mean	Marker gene_3Gb_mean	Marker gene_1Gb_mean	Marker gene_0.75Gb_mean	Marker gene_0.5Gb_mean	Marker gene_0.25Gb_mean	Marker gene_0.1Gb_mean	16S_mean
Erysipelatoclostridium	78.5372	2.7366e-14	3.83124e-13	1.91562e-12	0	0	0	0	0	0	0	0.00227741
Lachnoclostridium	78.5372	2.7366e-14	3.83124e-13	1.91562e-12	0	0	0	0	0	0	0	0.000646571
Ruminiclostridium	78.5372	2.7366e-14	3.83124e-13	1.91562e-12	0	0	0	0	0	0	0	0.00386255
Eubacterium-hallii-group	78.5372	2.7366e-14	3.83124e-13	1.91562e-12	0	0	0	0	0	0	0	0.072428
Eubacterium-rectale-group	78.5372	2.7366e-14	3.83124e-13	1.91562e-12	0	0	0	0	0	0	0	0.0584149
Romboutsia	69.771	1.64351e-12	1.91743e-11	1.15046e-10	0	0	0	0	0	0	0	0.0147172
Fusicatenibacter	61.2212	8.60608e-11	6.69361e-10	6.02425e-09	0	0	0	0	0	0	0	0.0351941
Intestinibacter	61.2212	8.60608e-11	6.69361e-10	6.02425e-09	0	0	0	0	0	0	0	0.00342463
Clostridium-sensu-stricto-1	61.2212	8.60608e-11	6.69361e-10	6.02425e-09	0	0	0	0	0	0	0	0.00506272
Faecalitalea	44.7496	1.52947e-07	1.07063e-06	1.07063e-05	0	0	0	0	0	0	0	0.000685785
Clostridium	40.2069	1.14904e-06	7.31206e-06	8.04327e-05	0.00294329	0.00197981	0.00155569	0.00165203	0.00125385	0.000750727	0.00022761	0
Tyzzerella	36.8176	5.07898e-06	2.96274e-05	0.000355529	0	0	0	0	0	0	0	0.000475049
Turicibacter	30.6438	7.23178e-05	0.000389404	0.00506225	0.000257634	0.00023768	0.000174599	0.000123599	7.419e-05	0	0	0.00307811
Anaerotruncus	30.1055	9.08214e-05	0.000454107	0.0063575	6.90253e-05	6.18632e-05	0	0	0	0	0	0.000193011
Lactococcus	28.3089	0.000193278	0.000901962	0.0135294	0.000372171	0.000325727	0.000179772	0.000237161	4.9567e-05	0	0	0.000268237
Holdemania	27.7693	0.000242096	0.00105917	0.0169467	0.000381168	0.000387698	0.000293301	0.000185132	8.40199e-05	0	0	9.99103e-05
Eubacterium	26.4385	0.000420398	0.00173105	0.0294279	0.232163	0.232622	0.232983	0.232523	0.235574	0.239017	0.252222	0
Adlercreutzia	25.9661	0.000510738	0.0019862	0.0357517	0.0043074	0.00435847	0.0043288	0.00390924	0.00390135	0.00351382	0.00262112	0.000129262
Unclassified	24.5026	0.00092923	0.00342348	0.0650461	0.0333914	0.033804	0.0310602	0.0312814	0.0306807	0.0299288	0.0280181	0.217708
Actinomyces	23.3325	0.0014915	0.00522025	0.104405	0.000537197	0.000531263	0.000129007	0.000128952	6.45974e-05	3.87e-06	0	0.000259763
Collinsella	20.9167	0.00389546	0.0129849	0.272683	0.0438086	0.0436237	0.0441151	0.045071	0.0440184	0.0452335	0.045834	0.00534172
Eggerthella	17.7469	0.0131659	0.0418915	0.921612	0.00297499	0.00290705	0.00278043	0.00257295	0.00265403	0.00222566	0.00166574	9.35144e-05
Prevotella	16.9566	0.0176779	0.0538023	1	0.00388168	0.00391572	0.00391597	0.00418155	0.00411969	0.00396481	0.00398941	0.00916521
Blautia	15.2411	0.03303	0.0963374	1	0.0583163	0.0585269	0.0596322	0.0565994	0.0578472	0.0567472	0.0642893	0.155604
Flavonifractor	15.017	0.0357819	0.100189	1	0.000100214	8.443e-05	0.000103245	5.57497e-05	5.49173e-05	7.19898e-05	0	0.000499505
Coprobacillus	14.3159	0.0458395	0.120294	1	0.000535723	0.000788929	0.000777152	0.000762414	0.00062288	0.000414075	0.00041661	0
Rhodobacter	14.1772	0.0481177	0.120294	1	0	0	0	0	0	0	0	1.614e-05
Senegalimassilia	14.1772	0.0481177	0.120294	1	0	0	0	0	0	0	0	0.000179168
Anaerostipes	13.1646	0.0681988	0.164618	1	0.00424423	0.00452858	0.00408861	0.00464563	0.00470726	0.00415496	0.00321179	0.0496807
Oscillibacter	12.2505	0.0926175	0.216108	1	0.00133382	0.00134112	0.00118982	0.00123649	0.00126873	0.000871299	0.00062259	1.4511e-05
Bilophila	11.9829	0.101124	0.228344	1	0.000475716	0.000452806	0.00033927	0.00032868	0.000326253	0.000315352	0	8.44358e-05
Ruminococcus	11.3665	0.123414	0.269686	1	0.124475	0.124872	0.126064	0.125822	0.125466	0.11951	0.0811149	0.0216532
Gordonibacter	11.2732	0.127138	0.269686	1	0.00190295	0.00187076	0.00164435	0.00174688	0.00153358	0.00144455	0.00108429	7.88967e-05
Porphyromonas	9.98703	0.18931	0.389755	1	5.63e-06	3.45e-06	0	0	0	0	0	2.92879e-05
Streptococcus	8.03908	0.329161	0.658321	1	0.0127493	0.0124389	0.0118173	0.0116418	0.0118636	0.0106157	0.0097923	0.00516862
Staphylococcus	7	0.42888	0.698177	1	0	0	0	0	0	0	0	5.52e-06
Bacillus	7	0.42888	0.698177	1	0	0	0	0	0	0	0	4.43525e-05
Deinococcus	7	0.42888	0.698177	1	0	0	0	0	0	0	0	9.86e-06
Holdemanella	7	0.42888	0.698177	1	0	0	0	0	0	0	0	0.0074863
Acinetobacter	7	0.42888	0.698177	1	0	0	0	0	0	0	0	3.94244e-05
Helicobacter	7	0.42888	0.698177	1	0	0	0	0	0	0	0	4.93e-06
Neisseria	7	0.42888	0.698177	1	0	0	0	0	0	0	0	9.86e-06
Pseudomonas	7	0.42888	0.698177	1	0	0	0	0	0	0	0	9.86e-06
Lactobacillus	6.22968	0.513202	0.816457	1	0.000571814	0.000563568	0.000414539	0.0004547	0.000342209	0.00024895	0	0.000159409
Bifidobacterium	5.76819	0.567062	0.869104	1	0.181611	0.182178	0.183184	0.184096	0.184521	0.18686	0.196809	0.0304593
Megasphaera	5.73403	0.571126	0.869104	1	0.000397094	0.000338984	0.000415696	0.00039242	0.00040603	0	0	0.000552287
Alistipes	5.39697	0.611639	0.910952	1	0.00940747	0.00934735	0.00867691	0.00825182	0.00837865	0.00761701	0.00567562	0.0256257
Escherichia	4.93769	0.667567	0.973535	1	0.00132683	0.00143611	0.00117127	0.0013601	0.00124645	0.00213394	0.0007886	0.000266217
Roseburia	4.26429	0.748883	1	1	0.00352634	0.00349003	0.00354564	0.00343124	0.00318752	0.00332196	0.00295454	0.00847501
Coprococcus	3.7379	0.809423	1	1	0.0169834	0.0168304	0.0162358	0.0162673	0.0159526	0.0155173	0.0136443	0.00319642
Faecalibacterium	2.60245	0.919187	1	1	0.025959	0.0256283	0.0262664	0.0263303	0.0265401	0.0275712	0.0278352	0.0447108
Barnesiella	2.4854	0.928193	1	1	0.00194321	0.00190411	0.00183769	0.00158026	0.0015599	0.00146672	0.00091382	0.00441665
Slackia	2.28543	0.94237	1	1	0.00056495	0.00058918	0.00053965	0.00051263	0.00044397	0.00042558	0.00058534	0.000310418
Parabacteroides	1.98715	0.960548	1	1	0.00408343	0.0040498	0.00388515	0.00370409	0.00381275	0.00395401	0.00284967	0.0038885
Desulfovibrio	1.89916	0.96521	1	1	0.00019164	0.00018467	0.000210544	0.00020299	0.00019714	0.00027271	0	0.000147072
Dorea	1.41815	0.985009	1	1	0.0517236	0.051413	0.0520328	0.0516171	0.0522384	0.0518348	0.0516447	0.0290022
Dialister	1.03182	0.994299	1	1	0.0153718	0.0153306	0.0156395	0.0150052	0.0151949	0.0152632	0.0156916	0.00130783
Akkermansia	0.864704	0.996726	1	1	0.0614108	0.0619839	0.0618583	0.0627181	0.0624021	0.0623615	0.0775345	0.0170633
Bacteroides	0.788383	0.997561	1	1	0.0509189	0.0507729	0.051237	0.0550727	0.0513798	0.0565055	0.0566018	0.102215
Subdoligranulum	0.190741	0.999979	1	1	0.0433218	0.0431229	0.0448376	0.0436562	0.0454214	0.0455015	0.0513485	0.0412925
Acidaminococcus	0.0286975	1	1	1	0.000292908	0.00030207	0.000320897	0.000290321	0.000249583	0.00022658	1.287e-05	7.25549e-05
Enterococcus	nan	nan	1	nan	0	0	0	0	0	0	0	0
Gemmiger	nan	nan	1	nan	0	0	0	0	0	0	0	0
Anaeromassilibacillus	nan	nan	1	nan	0	0	0	0	0	0	0	0
Anaerotignum	nan	nan	1	nan	0	0	0	0	0	0	0	0
Candidatus_Stoquefichus	nan	nan	1	nan	0	0	0	0	0	0	0	0
Intestinimonas	nan	nan	1	nan	0	0	0	0	0	0	0	0
Monoglobus	nan	nan	1	nan	0	0	0	0	0	0	0	0
Mordavella	nan	nan	1	nan	0	0	0	0	0	0	0	0
Sellimonas	nan	nan	1	nan	0	0	0	0	0	0	0	0

## Sheet: Alignment
OTU	Test-Statistic	P	FDR_P	Bonferroni_P	Alignment_5Gb_mean	Alignment_3Gb_mean	Alignment_1Gb_mean	Alignment_0.75Gb_mean	Alignment_0.5Gb_mean	Alignment_0.25Gb_mean	Alignment_0.1Gb_mean
Acidaminococcus	4.28739	0.637848	1	1	0.000198181	0.00019713	0.000194617	0.00019343	0.000192927	0.000199929	0.000212154
Porphyromonas	3.62016	0.72792	1	1	8.58e-06	8.5511e-06	8.199e-06	8.287e-06	7.991e-06	7.45e-06	8.43e-06
Staphylococcus	2.14879	0.905518	1	1	1.9876e-06	2.0086e-06	1.4756e-06	1.6738e-06	2.078e-06	1.588e-06	2.057e-06
Rhodobacter	2.02143	0.917717	1	1	2.50152e-06	2.3638e-06	2.278e-06	2.201e-06	2.1093e-06	2.294e-06	2.49e-06
Megasphaera	1.41528	0.964922	1	1	0.000657393	0.00065582	0.000647478	0.000641012	0.000653625	0.000659136	0.000639574
Holdemanella	1.09344	0.981821	1	1	0.00371261	0.00370658	0.00369473	0.00370006	0.00370331	0.00376286	0.00376192
Desulfovibrio	1.02299	0.984726	1	1	0.000649446	0.000647933	0.000648742	0.000651281	0.000653905	0.000647881	0.000651615
Candidatus_Stoquefichus	0.747292	0.993413	1	1	0.000522672	0.00052215	0.000531695	0.000532294	0.00053384	0.000523234	0.000529603
Prevotella	0.613118	0.996178	1	1	0.00420754	0.00419878	0.00417212	0.0041761	0.00420006	0.00420839	0.00420424
Slackia	0.602978	0.996351	1	1	0.000382537	0.000380679	0.000377021	0.000377151	0.000377774	0.000379173	0.000390893
Enterococcus	0.39322	0.998906	1	1	3.2439e-05	3.2315e-05	3.3044e-05	3.21429e-05	3.18947e-05	2.8925e-05	2.9211e-05
Tyzzerella	0.338994	0.999285	1	1	0.000472881	0.000469755	0.000473073	0.000472648	0.000460839	0.000456779	0.000451981
Bacillus	0.302724	0.999484	1	1	1.3079e-06	1.394e-06	1.4868e-06	1.5912e-06	1.8903e-06	1.696e-06	2.727e-06
Dorea	0.239517	0.999738	1	1	0.0389731	0.0389675	0.0389091	0.0388774	0.0387749	0.0387887	0.0385506
Dialister	0.23136	0.999763	1	1	0.00969668	0.00969087	0.00969014	0.00967765	0.00965345	0.00958702	0.00957752
Sellimonas	0.226362	0.999778	1	1	0.000597838	0.000597868	0.000591804	0.000588604	0.000593111	0.000602551	0.000608115
Senegalimassilia	0.226112	0.999779	1	1	0.000819584	0.000817777	0.000828022	0.000825234	0.000823251	0.000827696	0.000831769
Gemmiger	0.220201	0.999795	1	1	0.0228596	0.0228643	0.0228276	0.022827	0.0227996	0.0227105	0.0227385
Intestinimonas	0.220201	0.999795	1	1	0.000611775	0.000611735	0.000622193	0.000622273	0.000620502	0.000615471	0.00060947
Coprobacillus	0.206197	0.999831	1	1	0.00597742	0.00598166	0.00600112	0.00600539	0.00600693	0.00599807	0.00601927
Subdoligranulum	0.199437	0.999847	1	1	0.000644416	0.000648557	0.000654549	0.000655543	0.000656892	0.000650464	0.00065341
Adlercreutzia	0.179155	0.999888	1	1	0.00352857	0.00352637	0.00353153	0.00353686	0.00356203	0.00354167	0.00348073
Eggerthella	0.177223	0.999891	1	1	0.00224196	0.00224427	0.00224396	0.00224666	0.00223818	0.00225214	0.00230314
Anaeromassilibacillus	0.171429	0.999902	1	1	0.00132975	0.00132792	0.00131999	0.00132186	0.00131185	0.00129218	0.00126933
Fusicatenibacter	0.159356	0.999921	1	1	0.030195	0.0302059	0.0301832	0.0301742	0.0301929	0.0303377	0.0302474
Ruminiclostridium	0.159356	0.999921	1	1	0.00196674	0.001963	0.0019675	0.00195852	0.00196742	0.00199061	0.00201548
Escherichia	0.15673	0.999924	1	1	0.000210352	0.000211464	0.000214172	0.000213474	0.000213492	0.000212288	0.000217659
Streptococcus	0.148249	0.999936	1	1	0.0106152	0.0106407	0.0106047	0.0105971	0.0105731	0.0105264	0.0104066
Anaerotignum	0.139924	0.999946	1	1	0.000415982	0.000416903	0.00041809	0.00042011	0.000422112	0.000405985	0.000409717
Anaerostipes	0.135211	0.999951	1	1	0.024999	0.0250026	0.0250105	0.0250472	0.0250903	0.0251293	0.0249206
Holdemania	0.131831	0.999955	1	1	0.000399193	0.000398488	0.000400591	0.000401234	0.00040658	0.00039239	0.000407689
Barnesiella	0.131624	0.999955	1	1	0.00122708	0.00122719	0.0012202	0.00121488	0.00121163	0.00121339	0.00120313
Erysipelatoclostridium	0.126519	0.99996	1	1	0.00268319	0.00267857	0.00268515	0.00269292	0.00269588	0.00269598	0.00271835
Clostridium	0.118793	0.999967	1	1	0.00325521	0.00325654	0.0032242	0.00321456	0.00321092	0.0032329	0.00324019
Intestinibacter	0.110101	0.999973	1	1	0.000238443	0.00024241	0.000241319	0.000239415	0.000237619	0.000223777	0.000224358
Lactobacillus	0.107811	0.999975	1	1	0.000443809	0.000443791	0.000448167	0.00044602	0.000444168	0.000432543	0.000439078
Lactococcus	0.106237	0.999976	1	1	0.000384799	0.000384336	0.00038436	0.000383499	0.00038454	0.000369783	0.000391719
Collinsella	0.0888531	0.999986	1	1	0.0408347	0.0408412	0.0408183	0.0408407	0.0408316	0.0407613	0.0406062
Mordavella	0.0835412	0.999988	1	1	0.000430152	0.000434045	0.000436557	0.000437301	0.000440268	0.000458753	0.000478885
Actinomyces	0.0825755	0.999989	1	1	0.00116013	0.00116104	0.00115577	0.00115603	0.00114464	0.001146	0.00117097
Gordonibacter	0.0825755	0.999989	1	1	0.00257984	0.00258419	0.00259099	0.00259183	0.00259896	0.00257336	0.00256874
Flavonifractor	0.0748491	0.999992	1	1	0.000546855	0.000548046	0.000552556	0.000549332	0.000554262	0.000556461	0.000539852
Faecalibacterium	0.0734004	0.999992	1	1	0.0310371	0.0310386	0.0311024	0.0311461	0.0311397	0.0312172	0.0312469
Faecalitalea	0.0700201	0.999993	1	1	0.000636995	0.000639046	0.000625703	0.000622831	0.000627648	0.00063989	0.000657127
Coprococcus	0.065674	0.999994	1	1	0.0127378	0.0127197	0.0127482	0.0127483	0.0127516	0.0127147	0.012658
Unclassified	0.0651911	0.999994	1	1	0.223724	0.223728	0.223712	0.223701	0.223775	0.223519	0.223778
Bilophila	0.0642254	0.999995	1	1	0.000361461	0.000360984	0.00036154	0.000363341	0.000361038	0.000358836	0.000358125
Anaerotruncus	0.0637425	0.999995	1	1	0.00061506	0.000613664	0.000610996	0.0006066	0.000604437	0.000607886	0.000603688
Lachnoclostridium	0.0632596	0.999995	1	1	0.00187193	0.00187281	0.00187668	0.00187699	0.0018687	0.00186915	0.00189313
Bifidobacterium	0.0627767	0.999995	1	1	0.13383	0.133811	0.133854	0.133876	0.133897	0.133975	0.134063
Blautia	0.0608451	0.999995	1	1	0.169615	0.169631	0.169607	0.169641	0.169584	0.169753	0.169871
Bacteroides	0.0608451	0.999995	1	1	0.0606586	0.0606785	0.0606763	0.0606203	0.0605961	0.0605719	0.060825
Ruminococcus	0.0598793	0.999996	1	1	0.00501059	0.00500025	0.00499024	0.00498861	0.00500102	0.0050232	0.00498432
Eubacterium	0.0579477	0.999996	1	1	0.0663426	0.066318	0.0664266	0.0663996	0.066339	0.0663163	0.0663444
Parabacteroides	0.0546891	0.999997	1	1	0.00284108	0.00284293	0.00284227	0.00283744	0.0028413	0.00284908	0.00285313
Akkermansia	0.050327	0.999997	1	1	0.0432037	0.0431881	0.043185	0.0432049	0.0432712	0.0433028	0.0433426
Oscillibacter	0.0492555	0.999998	1	1	0.000684383	0.000685587	0.000673444	0.000674381	0.000677989	0.000661881	0.000655677
Romboutsia	0.0339241	0.999999	1	1	0.00167596	0.00168038	0.00168519	0.00168226	0.00167595	0.00167332	0.00167692
Roseburia	0.032837	0.999999	1	1	0.00425907	0.00425612	0.00425045	0.00425888	0.00427074	0.00428832	0.00426153
Alistipes	0.028008	1	1	1	0.0103446	0.0103514	0.0103451	0.0103408	0.0103702	0.0103772	0.0103084
Deinococcus	0.0249435	1	1	1	8.61e-08	1.09e-07	6.79e-08	8.14e-08	1.23e-07	2.4e-07	6.08e-07
Turicibacter	0.0225758	1	1	1	0.000581716	0.000581017	0.000575517	0.000570526	0.000568349	0.000568793	0.000572098
Monoglobus	0.0178685	1	1	1	0.00335868	0.00335849	0.00336666	0.00337359	0.00338741	0.00340747	0.00342436
Acinetobacter	nan	nan	1	nan	0	0	0	0	0	0	0
Clostridium-sensu-stricto-1	nan	nan	1	nan	0	0	0	0	0	0	0
Eubacterium-hallii-group	nan	nan	1	nan	0	0	0	0	0	0	0
Eubacterium-rectale-group	nan	nan	1	nan	0	0	0	0	0	0	0
Helicobacter	nan	nan	1	nan	0	0	0	0	0	0	0
Neisseria	nan	nan	1	nan	0	0	0	0	0	0	0
Pseudomonas	nan	nan	1	nan	0	0	0	0	0	0	0

## Sheet: Alignment vs 16S
OTU	Test-Statistic	P	FDR_P	Bonferroni_P	Alignment_5Gb_mean	Alignment_3Gb_mean	Alignment_1Gb_mean	Alignment_0.75Gb_mean	Alignment_0.5Gb_mean	Alignment_0.25Gb_mean	Alignment_0.1Gb_mean	16S_mean
Eubacterium-hallii-group	78.5372	2.7366e-14	9.5781e-13	1.91562e-12	0	0	0	0	0	0	0	0.072428
Eubacterium-rectale-group	78.5372	2.7366e-14	9.5781e-13	1.91562e-12	0	0	0	0	0	0	0	0.0584149
Clostridium-sensu-stricto-1	61.2212	8.60608e-11	2.00808e-09	6.02425e-09	0	0	0	0	0	0	0	0.00506272
Gemmiger	26.1454	0.000474412	0.00317799	0.0332088	0.0228596	0.0228643	0.0228276	0.022827	0.0227996	0.0227105	0.0227385	0
Intestinimonas	26.1454	0.000474412	0.00317799	0.0332088	0.000611775	0.000611735	0.000622193	0.000622273	0.000620502	0.000615471	0.00060947	0
Coprobacillus	26.1346	0.000476519	0.00317799	0.0333563	0.00597742	0.00598166	0.00600112	0.00600539	0.00600693	0.00599807	0.00601927	0
Anaeromassilibacillus	26.1079	0.000481791	0.00317799	0.0337254	0.00132975	0.00132792	0.00131999	0.00132186	0.00131185	0.00129218	0.00126933	0
Clostridium	26.0674	0.000489881	0.00317799	0.0342917	0.00325521	0.00325654	0.0032242	0.00321456	0.00321092	0.0032329	0.00324019	0
Adlercreutzia	26.0636	0.00049065	0.00317799	0.0343455	0.00352857	0.00352637	0.00353153	0.00353686	0.00356203	0.00354167	0.00348073	0.000129262
Mordavella	26.0404	0.000495373	0.00317799	0.0346761	0.000430152	0.000434045	0.000436557	0.000437301	0.000440268	0.000458753	0.000478885	0
Eubacterium	26.0207	0.000499399	0.00317799	0.0349579	0.0663426	0.066318	0.0664266	0.0663996	0.066339	0.0663163	0.0663444	0
Sellimonas	25.4618	0.00062822	0.00349952	0.0439754	0.000597838	0.000597868	0.000591804	0.000588604	0.000593111	0.000602551	0.000608115	0
Anaerotignum	25.3789	0.000649911	0.00349952	0.0454938	0.000415982	0.000416903	0.00041809	0.00042011	0.000422112	0.000405985	0.000409717	0
Eggerthella	25.1893	0.000702326	0.00351163	0.0491628	0.00224196	0.00224427	0.00224396	0.00224666	0.00223818	0.00225214	0.00230314	9.35144e-05
Enterococcus	24.9525	0.000773663	0.00361043	0.0541564	3.2439e-05	3.2315e-05	3.3044e-05	3.21429e-05	3.18947e-05	2.8925e-05	2.9211e-05	0
Subdoligranulum	24.0463	0.0011182	0.00489211	0.0782738	0.000644416	0.000648557	0.000654549	0.000655543	0.000656892	0.000650464	0.00065341	0.0412925
Monoglobus	23.8804	0.00119583	0.00492399	0.0837079	0.00335868	0.00335849	0.00336666	0.00337359	0.00338741	0.00340747	0.00342436	0
Oscillibacter	22.0124	0.0025279	0.00943039	0.176953	0.000684383	0.000685587	0.000673444	0.000674381	0.000677989	0.000661881	0.000655677	1.4511e-05
Candidatus_Stoquefichus	21.981	0.00255968	0.00943039	0.179177	0.000522672	0.00052215	0.000531695	0.000532294	0.00053384	0.000523234	0.000529603	0
Collinsella	21.7474	0.00280796	0.00982786	0.196557	0.0408347	0.0408412	0.0408183	0.0408407	0.0408316	0.0407613	0.0406062	0.00534172
Holdemanella	17.4562	0.0146801	0.0484233	1	0.00371261	0.00370658	0.00369473	0.00370006	0.00370331	0.00376286	0.00376192	0.0074863
Lachnoclostridium	17.3596	0.0152187	0.0484233	1	0.00187193	0.00187281	0.00187668	0.00187699	0.0018687	0.00186915	0.00189313	0.000646571
Gordonibacter	16.6598	0.0197264	0.0600367	1	0.00257984	0.00258419	0.00259099	0.00259183	0.00259896	0.00257336	0.00256874	7.88967e-05
Actinomyces	16.0689	0.0244943	0.0714416	1	0.00116013	0.00116104	0.00115577	0.00115603	0.00114464	0.001146	0.00117097	0.000259763
Anaerotruncus	11.5412	0.116692	0.326736	1	0.00061506	0.000613664	0.000610996	0.0006066	0.000604437	0.000607886	0.000603688	0.000193011
Holdemania	9.85493	0.196945	0.530236	1	0.000399193	0.000398488	0.000400591	0.000401234	0.00040658	0.00039239	0.000407689	9.99103e-05
Acidaminococcus	9.57693	0.213843	0.554407	1	0.000198181	0.00019713	0.000194617	0.00019343	0.000192927	0.000199929	0.000212154	7.25549e-05
Senegalimassilia	8.99025	0.253356	0.633391	1	0.000819584	0.000817777	0.000828022	0.000825234	0.000823251	0.000827696	0.000831769	0.000179168
Bacillus	7.89003	0.342391	0.826461	1	1.3079e-06	1.394e-06	1.4868e-06	1.5912e-06	1.8903e-06	1.696e-06	2.727e-06	4.43525e-05
Coprococcus	7.62519	0.366801	0.839001	1	0.0127378	0.0127197	0.0127482	0.0127483	0.0127516	0.0127147	0.012658	0.00319642
Lactobacillus	7.02017	0.426782	0.839001	1	0.000443809	0.000443791	0.000448167	0.00044602	0.000444168	0.000432543	0.000439078	0.000159409
Acinetobacter	7	0.42888	0.839001	1	0	0	0	0	0	0	0	3.94244e-05
Helicobacter	7	0.42888	0.839001	1	0	0	0	0	0	0	0	4.93e-06
Neisseria	7	0.42888	0.839001	1	0	0	0	0	0	0	0	9.86e-06
Pseudomonas	7	0.42888	0.839001	1	0	0	0	0	0	0	0	9.86e-06
Flavonifractor	6.9134	0.437952	0.839001	1	0.000546855	0.000548046	0.000552556	0.000549332	0.000554262	0.000556461	0.000539852	0.000499505
Intestinibacter	6.64735	0.466497	0.839001	1	0.000238443	0.00024241	0.000241319	0.000239415	0.000237619	0.000223777	0.000224358	0.00342463
Romboutsia	6.58239	0.473615	0.839001	1	0.00167596	0.00168038	0.00168519	0.00168226	0.00167595	0.00167332	0.00167692	0.0147172
Megasphaera	6.57564	0.474358	0.839001	1	0.000657393	0.00065582	0.000647478	0.000641012	0.000653625	0.000659136	0.000639574	0.000552287
Bifidobacterium	6.52971	0.479429	0.839001	1	0.13383	0.133811	0.133854	0.133876	0.133897	0.133975	0.134063	0.0304593
Staphylococcus	5.91794	0.549363	0.937937	1	1.9876e-06	2.0086e-06	1.4756e-06	1.6738e-06	2.078e-06	1.588e-06	2.057e-06	5.52e-06
Streptococcus	4.89296	0.673024	1	1	0.0106152	0.0106407	0.0106047	0.0105971	0.0105731	0.0105264	0.0104066	0.00516862
Slackia	4.73001	0.692872	1	1	0.000382537	0.000380679	0.000377021	0.000377151	0.000377774	0.000379173	0.000390893	0.000310418
Bilophila	4.66219	0.701109	1	1	0.000361461	0.000360984	0.00036154	0.000363341	0.000361038	0.000358836	0.000358125	8.44358e-05
Tyzzerella	4.31546	0.74281	1	1	0.000472881	0.000469755	0.000473073	0.000472648	0.000460839	0.000456779	0.000451981	0.000475049
Turicibacter	4.28671	0.746225	1	1	0.000581716	0.000581017	0.000575517	0.000570526	0.000568349	0.000568793	0.000572098	0.00307811
Ruminiclostridium	3.76667	0.806226	1	1	0.00196674	0.001963	0.0019675	0.00195852	0.00196742	0.00199061	0.00201548	0.00386255
Porphyromonas	3.62998	0.821272	1	1	8.58e-06	8.5511e-06	8.199e-06	8.287e-06	7.991e-06	7.45e-06	8.43e-06	2.92879e-05
Faecalitalea	2.90108	0.894	1	1	0.000636995	0.000639046	0.000625703	0.000622831	0.000627648	0.00063989	0.000657127	0.000685785
Anaerostipes	2.1363	0.951913	1	1	0.024999	0.0250026	0.0250105	0.0250472	0.0250903	0.0251293	0.0249206	0.0496807
Rhodobacter	2.0411	0.95753	1	1	2.50152e-06	2.3638e-06	2.278e-06	2.201e-06	2.1093e-06	2.294e-06	2.49e-06	1.614e-05
Lactococcus	1.77447	0.971263	1	1	0.000384799	0.000384336	0.00038436	0.000383499	0.00038454	0.000369783	0.000391719	0.000268237
Faecalibacterium	1.54963	0.980542	1	1	0.0310371	0.0310386	0.0311024	0.0311461	0.0311397	0.0312172	0.0312469	0.0447108
Dorea	1.22074	0.990441	1	1	0.0389731	0.0389675	0.0389091	0.0388774	0.0387749	0.0387887	0.0385506	0.0290022
Desulfovibrio	1.03871	0.99418	1	1	0.000649446	0.000647933	0.000648742	0.000651281	0.000653905	0.000647881	0.000651615	0.000147072
Parabacteroides	0.910516	0.996146	1	1	0.00284108	0.00284293	0.00284227	0.00283744	0.0028413	0.00284908	0.00285313	0.0038885
Prevotella	0.752801	0.997896	1	1	0.00420754	0.00419878	0.00417212	0.0041761	0.00420006	0.00420839	0.00420424	0.00916521
Alistipes	0.685185	0.998447	1	1	0.0103446	0.0103514	0.0103451	0.0103408	0.0103702	0.0103772	0.0103084	0.0256257
Dialister	0.570315	0.999146	1	1	0.00969668	0.00969087	0.00969014	0.00967765	0.00965345	0.00958702	0.00957752	0.00130783
Akkermansia	0.482057	0.99951	1	1	0.0432037	0.0431881	0.043185	0.0432049	0.0432712	0.0433028	0.0433426	0.0170633
Roseburia	0.398519	0.99974	1	1	0.00425907	0.00425612	0.00425045	0.00425888	0.00427074	0.00428832	0.00426153	0.00847501
Escherichia	0.228949	0.99996	1	1	0.000210352	0.000211464	0.000214172	0.000213474	0.000213492	0.000212288	0.000217659	0.000266217
Erysipelatoclostridium	0.224815	0.999962	1	1	0.00268319	0.00267857	0.00268515	0.00269292	0.00269588	0.00269598	0.00271835	0.00227741
Blautia	0.212593	0.999969	1	1	0.169615	0.169631	0.169607	0.169641	0.169584	0.169753	0.169871	0.155604
Barnesiella	0.196393	0.999976	1	1	0.00122708	0.00122719	0.0012202	0.00121488	0.00121163	0.00121339	0.00120313	0.00441665
Fusicatenibacter	0.132594	0.999994	1	1	0.030195	0.0302059	0.0301832	0.0301742	0.0301929	0.0303377	0.0302474	0.0351941
Unclassified	0.0914815	0.999998	1	1	0.223724	0.223728	0.223712	0.223701	0.223775	0.223519	0.223778	0.217708
Bacteroides	0.0881481	0.999999	1	1	0.0606586	0.0606785	0.0606763	0.0606203	0.0605961	0.0605719	0.060825	0.102215
Ruminococcus	0.0562963	1	1	1	0.00501059	0.00500025	0.00499024	0.00498861	0.00500102	0.0050232	0.00498432	0.0216532
Deinococcus	0.0286975	1	1	1	8.61e-08	1.09e-07	6.79e-08	8.14e-08	1.23e-07	2.4e-07	6.08e-07	9.86e-06
