# Supplementary material for: Metagenomic Information Recovery from Human Stool Samples Is Influenced by Sequencing Depth and Profiling Method
Source: Genes (Basel). 2020 Nov 21;11(11):1380. doi: 10.3390/genes11111380 (PMC7700633; doi:10.3390/genes11111380)
Supplement: Supplementary file 1 [file genes-11-01380-s001.zip › Supplementary Dataset 11_Pathways MetaCyc.xlsx]

## Sheet: Supplementary Dataset 11_Pathwa
Pathways	Description	T1995_5Gb	T1995_3Gb	T1995_1Gb	T1995_0.75Gb	T1995_0.5Gb	T1995_0.25Gb	T1995_0.1Gb	T3714_5Gb	T3714_3Gb	T3714_1Gb	T3714_0.75Gb	T3714_0.5Gb	T3714_0.25Gb	T3714_0.1Gb	T3806_5Gb	T3806_3Gb	T3806_1Gb	T3806_0.75Gb	T3806_0.5Gb	T3806_0.25Gb	T3806_0.1Gb	T4669_5Gb	T4669_3Gb	T4669_1Gb	T4669_0.75Gb	T4669_0.5Gb	T4669_0.25Gb	T4669_0.1Gb	T5630_5Gb	T5630_3Gb	T5630_1Gb	T5630_0.75Gb	T5630_0.5Gb	T5630_0.25Gb	T5630_0.1Gb	T5631_5Gb	T5631_3Gb	T5631_1Gb	T5631_0.75Gb	T5631_0.5Gb	T5631_0.25Gb	T5631_0.1Gb	T5632_5Gb	T5632_3Gb	T5632_1Gb	T5632_0.75Gb	T5632_0.5Gb	T5632_0.25Gb
PWY-7111	pyruvate fermentation to isobutanol (engineered)	1.76342	1.76206	1.77258	1.78698	1.83207	1.50369	2.21629	2.05732	2.04837	2.1198	2.00304	2.24131	2.32918	2.57146	1.7884	1.78654	1.78598	1.82355	1.8561	1.85639	1.70454	1.62744	1.64418	1.71757	1.6466	1.75523	1.559	1.6169	1.76393	1.78116	1.78977	1.72174	1.78985	1.87449	1.82162	1.70183	1.71154	1.73755	1.78105	1.77783	1.81342	1.59214	1.50328	1.50879	1.51374	1.4882	1.58298	1.52363
PWY-7663	gondoate biosynthesis (anaerobic)	0.726975	0.765932	0.759759	0.7492	0.762732	0.939621	0.986549	0.139006	0.14264	0.10947	0.117539	0.185978	0.177957	0.0452661	0.347301	0.31927	0.391793	0.261815	0.347362	0.202542	0.184549	0.328318	0.286531	0.330099	0.305639	0.36247	0.43619	0.367957	0.168434	0.158081	0.170062	0.174256	0.181242	0.20413	0.149842	0.0845464	0.0704383	0.086756	0.0788828	0.10265	0.071005	0	0.418997	0.424065	0.440181	0.529138	0.436914	0.558843
TCA	TCA cycle I (prokaryotic)	0.016409	0.0165046	0	0	0	0	0	0	0.0109345	0.0498377	0	0	0	0	0.171783	0.160196	0.14939	0.146542	0.152533	0.299301	0.297544	0.0936611	0.0931887	0.0739048	0.0959711	0.0872365	0.0452725	0.107871	0.0391705	0.0399476	0.0327474	0.0312388	0.0266988	0	0	0.0348911	0.0255022	0.0595273	0.00859878	0.0132141	0.0423531	0	0.0919534	0.0909737	0.0984354	0.0762678	0.0559495	0.0234741
PWY-5173	superpathway of acetyl-CoA biosynthesis	0	0	0	0	0	0	0	0	0	0	0	0	0	0	0.00373055	0.00245138	0.00316617	0.00207396	0.0016395	0.0185067	0.0089682	0	0	0	0	0	0	0	0.00300769	0.00539692	0	0	0.0112622	0	0	0.00238785	0.00428578	0.00304465	0.00323031	0	0	0	0.00081553	0	0	0	0	0
FASYN-ELONG-PWY	fatty acid elongation -- saturated	0	0.00448272	0	0	0	0	0	0.00432192	0	0	0	0	0	0	0.0274928	0.0132213	0.0151734	0.0288629	0.0376514	0	0	0.00334591	0.0055689	0	0	0	0	0	0.00320493	0.00836363	0	0	0	0	0	0	0	0	0	0	0	0	0.00914422	0.0113908	0.0154833	0	0	0.0154109
PWY-3781	aerobic respiration I (cytochrome c)	0.00217274	0.00399103	0	0	0	0	0	0.00136042	0.00334101	0.00855953	0	0	0	0	0	0	0	0	0	0	0	0.00320318	0	0	0	0	0	0	0.0129869	0.013999	0.0134702	0	0	0	0	0	0	0	0	0	0	0	0	0	0	0	0	0
PWY-7664	oleate biosynthesis IV (anaerobic)	0	0.00392559	0	0	0	0	0	0.00379636	0	0	0	0	0	0	0.0245445	0.0135766	0.0153828	0.0297638	0.0333818	0	0	0.00293142	0.00488467	0	0	0	0	0	0.00281092	0.00736637	0	0	0	0	0	0	0	0	0	0	0	0	0.00802369	0.0100015	0.0136105	0	0	0.0135313
PWY-7279	aerobic respiration II (cytochrome c) (yeast)	0	0	0	0	0	0	0	0	0	0	0	0	0	0	0	0	0	0	0	0	0	0	0	0	0	0	0	0	0.00515895	0.00328876	0	0	0	0	0	0	0	0	0	0	0	0	0	0	0	0	0	0
PWY-7219	adenosine ribonucleotides de novo biosynthesis	2.47908	2.47621	2.50147	2.62614	2.62849	2.59997	2.52572	2.45912	2.51919	2.54426	2.52758	2.47164	2.33105	3.0034	2.34802	2.32433	2.42088	2.46812	2.31983	2.53718	2.70352	2.01707	1.92143	2.07742	2.12004	2.00492	2.02909	1.82462	2.23552	2.22526	2.17778	2.19324	2.09704	2.28242	2.10958	2.22694	2.27158	2.25181	2.41071	2.37659	2.31109	2.65703	2.63112	2.54121	2.5654	2.46492	2.58802	2.82249
PWY-6282	palmitoleate biosynthesis I (from (5Z)-dodec-5-enoate)	0	0.0033665	0	0	0	0	0	0.00485516	0	0	0	0	0	0	0.0306648	0.0148173	0.0169907	0.0321961	0.0419613	0	0	0.00375657	0.00624634	0	0	0	0	0	0.0035899	0.00930345	0	0	0	0	0	0	0	0	0	0	0	0	0.0101816	0.0126394	0.0171021	0	0	0.0166185
PWY0-862	(5Z)-dodec-5-enoate biosynthesis	0	0.00336755	0	0	0	0	0	0.00326671	0	0	0	0	0	0	0.0219446	0.0236952	0.0246453	0.0513925	0.0289974	0.061788	0	0.00251586	0.0041971	0	0	0	0	0	0.00241505	0.00635588	0	0	0	0	0	0	0	0	0	0	0	0	0.00689684	0.00860249	0.0117203	0	0	0.0116386
PWYG-321	mycolate biosynthesis	0	0.00407106	0	0	0	0	0	0.00395251	0	0	0	0	0	0	0.0253401	0.012107	0.0138851	0.0267741	0.0348906	0	0	0.00304672	0.00507898	0	0	0	0	0	0.00292377	0.00767831	0	0	0	0	0	0	0	0	0	0	0	0	0.00833394	0.0103866	0.0141311	0	0	0.0140441
FASYN-INITIAL-PWY	superpathway of fatty acid biosynthesis initiation (E. coli)	0	0.00280565	0	0	0	0	0	0.00274261	0	0	0	0	0	0	0.0178536	0.00842944	0.00965934	0.0190413	0.0248015	0	0	0.00210126	0.00351289	0	0	0	0	0	0.00202136	0.00536245	0	0	0	0	0	0	0	0	0	0	0	0	0.0057739	0.00720963	0.00983628	0	0	0.00975003
ILEUSYN-PWY	L-isoleucine biosynthesis I (from threonine)	1.76342	1.76206	1.77258	1.78698	1.83207	1.50369	2.21629	2.05732	2.04837	2.1198	2.00304	2.24131	2.32918	2.57146	1.7884	1.78654	1.78598	1.82355	1.8561	1.85639	1.70454	1.62744	1.64418	1.71757	1.6466	1.75523	1.559	1.6169	1.76393	1.78116	1.78977	1.72174	1.78985	1.87449	1.82162	1.70183	1.71154	1.73755	1.78105	1.77783	1.81342	1.59214	1.50328	1.50879	1.51374	1.4882	1.58298	1.52363
VALSYN-PWY	L-valine biosynthesis	1.76342	1.76206	1.77258	1.78698	1.83207	1.50369	2.21629	2.05732	2.04837	2.1198	2.00304	2.24131	2.32918	2.57146	1.7884	1.78654	1.78598	1.82355	1.8561	1.85639	1.70454	1.62744	1.64418	1.71757	1.6466	1.75523	1.559	1.6169	1.76393	1.78116	1.78977	1.72174	1.78985	1.87449	1.82162	1.70183	1.71154	1.73755	1.78105	1.77783	1.81342	1.59214	1.50328	1.50879	1.51374	1.4882	1.58298	1.52363
PWY-5973	cis-vaccenate biosynthesis	0.822173	0.860805	0.855581	0.844061	0.860248	1.03099	1.08511	0.708287	0.749702	0.608242	0.778264	0.65298	0.71211	0.82424	0.73693	0.778236	0.75152	0.78117	0.878655	0.741104	0.76388	0.428459	0.471589	0.455988	0.451241	0.426229	0.611835	0.430714	0.210297	0.210435	0.206727	0.211249	0.219787	0.301167	0.181694	0.296212	0.267791	0.228111	0.302721	0.195317	0.22155	0.321422	0.481563	0.488733	0.504406	0.59643	0.498821	0.619625
PWY-7388	octanoyl-[acyl-carrier protein] biosynthesis (mitochondria, yeast)	0	0.0026197	0	0	0	0	0	0.00256032	0	0	0	0	0	0	0.0166806	0.00787153	0.00902082	0.0177978	0.0231864	0	0	0.00196147	0.00327954	0	0	0	0	0	0.00188708	0.00500846	0	0	0	0	0	0	0	0	0	0	0	0	0.00538972	0.00673003	0.00918353	0	0	0.0091046
CALVIN-PWY	Calvin-Benson-Bassham cycle	1.30729	1.33861	1.39763	1.38309	1.38511	1.35857	1.29178	1.27243	1.30108	1.23214	1.32929	1.19965	1.25014	1.1295	1.44042	1.43456	1.4755	1.47967	1.546	1.4406	1.62687	1.36723	1.36103	1.41324	1.39937	1.34514	1.24118	1.65944	1.21823	1.25322	1.24835	1.24877	1.29537	1.23812	1.2452	1.41791	1.42894	1.41197	1.47747	1.45091	1.4151	1.57874	0.92306	0.927103	0.986267	0.941025	0.881978	0.804118
ARGSYNBSUB-PWY	L-arginine biosynthesis II (acetyl cycle)	0.0301891	0.0353524	0.0277386	0.0545997	0.109457	0	0	0.666586	0.748372	0.671883	0.834744	0.687636	0.705462	1.00719	0.220623	0.206895	0.224394	0.164243	0.143748	0.302846	0.341818	0.304804	0.318789	0.284932	0.214716	0.0936248	0.172289	0	1.02148	1.04707	1.07693	1.02364	0.913112	1.2073	1.05563	0.310678	0.293827	0.244345	0.17508	0.251407	0.395565	0.192108	0.335754	0.34745	0.391014	0.416452	0.387853	0.374738
ARGSYN-PWY	L-arginine biosynthesis I (via L-ornithine)	0.0794776	0.0926831	0.0732542	0.141015	0.272189	0	0	1.14778	1.23699	1.15357	1.30787	1.18357	1.21278	1.51651	0.486013	0.460427	0.49332	0.37907	0.33835	0.622788	0.711903	0.629698	0.650355	0.599847	0.52615	0.452952	0.592259	0.354339	1.41738	1.44049	1.47922	1.42646	1.35483	1.59872	1.47933	0.635852	0.608147	0.52716	0.400596	0.540868	0.75636	0.44044	0.660053	0.679568	0.732712	0.775369	0.738967	0.768371
PWY-7400	L-arginine biosynthesis IV (archaebacteria)	0.0921122	0.107302	0.0849677	0.162638	0.311022	0	0	1.22206	1.30879	1.22782	1.3739	1.25927	1.29018	1.58411	0.540793	0.513382	0.548777	0.425983	0.381871	0.683709	0.783091	0.691075	0.712021	0.660791	0.5839	0.506105	0.651803	0.398955	1.46497	1.48684	1.52703	1.47515	1.41176	1.64129	1.53074	0.69698	0.668082	0.583878	0.449198	0.598646	0.818987	0.493914	0.718587	0.739181	0.791097	0.836103	0.800121	0.825989
PWY-5723	Rubisco shunt	0	0	0	0	0	0	0	0	0	0	0	0	0	0	0.0249113	0.0350418	0.0150161	0.0453325	0	0	0.100015	0	0	0	0	0	0	0	0	0	0	0	0	0	0	0	0	0	0	0	0	0	0.0119803	0.00503322	0	0.0202773	0	0.0388914
PWY0-1586	peptidoglycan maturation (meso-diaminopimelate containing)	0.955532	1.012	0.988499	1.00653	0.994879	1.0093	0.879022	0.359988	0.347264	0.331245	0.346381	0.375193	0.339539	0.458277	0.312701	0.303301	0.340392	0.312225	0.315058	0.317809	0.373054	0.5225	0.540222	0.556159	0.574483	0.568954	0.55747	0.604257	0.0481981	0.0471553	0.0241696	0.0423422	0.0419741	0.026222	0	0.0976421	0.0994746	0.0576642	0.115981	0.126494	0.125497	0.0688217	0.109132	0.0899652	0.114718	0.0640068	0.0938443	0.0884275
PWY-6122	5-aminoimidazole ribonucleotide biosynthesis II	1.84771	1.87358	1.80465	1.94258	1.93657	2.01169	1.8407	1.75191	1.77971	1.79378	1.83661	1.83083	1.80626	1.82555	1.42103	1.41495	1.39131	1.37323	1.43891	1.3562	1.34121	1.36152	1.36486	1.3382	1.36653	1.44216	1.47504	1.31319	1.54929	1.56656	1.59201	1.55469	1.66846	1.57257	1.56242	1.50763	1.49203	1.51889	1.4726	1.57429	1.40357	1.51742	1.75619	1.7328	1.75811	1.75161	1.74105	1.71097
PWY-6277	superpathway of 5-aminoimidazole ribonucleotide biosynthesis	1.84771	1.87358	1.80465	1.94258	1.93657	2.01169	1.8407	1.75191	1.77971	1.79378	1.83661	1.83083	1.80626	1.82555	1.42103	1.41495	1.39131	1.37323	1.43891	1.3562	1.34121	1.36152	1.36486	1.3382	1.36653	1.44216	1.47504	1.31319	1.54929	1.56656	1.59201	1.55469	1.66846	1.57257	1.56242	1.50763	1.49203	1.51889	1.4726	1.57429	1.40357	1.51742	1.75619	1.7328	1.75811	1.75161	1.74105	1.71097
PWY-6121	5-aminoimidazole ribonucleotide biosynthesis I	1.87095	1.88624	1.81282	1.9493	1.97955	2.02337	1.93572	1.71225	1.73438	1.6915	1.79723	1.78629	1.81451	1.88213	1.41941	1.41455	1.40091	1.3858	1.44419	1.27697	1.25076	1.37943	1.37864	1.35235	1.39678	1.39006	1.4954	1.32373	1.5102	1.5067	1.55263	1.46405	1.63913	1.5733	1.55121	1.43401	1.45743	1.44933	1.4374	1.50643	1.41036	1.45697	1.47058	1.4768	1.50198	1.40557	1.42736	1.4183
PWY-7221	guanosine ribonucleotides de novo biosynthesis	1.92179	1.92844	1.96233	1.94745	1.99726	1.92884	2.07203	1.80054	1.79333	1.85888	1.77882	1.78766	2.11727	1.86951	1.57003	1.58989	1.6038	1.64016	1.5616	1.56618	1.73459	1.3612	1.36941	1.38983	1.33311	1.39686	1.28379	1.34585	1.61802	1.57876	1.59386	1.54196	1.5166	1.6488	1.8179	1.45154	1.47892	1.43116	1.46444	1.39715	1.51633	1.73392	1.74741	1.74379	1.75795	1.75824	1.821	1.70956
HISTSYN-PWY	L-histidine biosynthesis	0.573875	0.601395	0.391171	0.586533	0.591166	0.618777	0.334683	0.846051	0.845745	0.944068	0.898658	0.743401	0.859362	0.671702	0.76803	0.714582	0.774711	0.737495	0.752394	0.780448	0.841956	0.651491	0.640204	0.599678	0.625005	0.730741	0.621935	0.536362	0.860417	0.868682	0.833741	0.877815	0.897226	0.863919	0.966059	0.80586	0.814914	0.842767	0.794396	0.835295	0.871483	0.815825	0.970824	0.946297	0.990828	1.01208	0.911679	0.614834
NONOXIPENT-PWY	pentose phosphate pathway (non-oxidative branch)	1.01627	1.07318	1.07421	1.10525	1.15867	0.966418	0.852277	1.2298	1.24577	1.22164	1.27031	1.21393	1.22077	1.5021	1.14958	1.17724	1.21028	1.10861	1.24993	1.10257	1.27484	1.03953	1.05474	1.09761	1.04135	1.12816	1.10151	1.35019	0.934692	0.959439	0.994826	0.9714	1.06575	0.984672	0.891207	1.07177	1.09203	1.05045	1.09843	1.02585	1.02405	1.23244	0.681261	0.685719	0.783864	0.744305	0.636405	0.549392
PWY-4981	L-proline biosynthesis II (from arginine)	0.519496	0.49446	0.465689	0.504743	0.505708	0.783451	0.625654	0.341707	0.31138	0.339764	0.372251	0.336239	0.239139	0.464153	0.194138	0.183774	0.166846	0.165725	0.136666	0.185377	0.307438	0.283155	0.270123	0.266485	0.235361	0.320302	0.295314	0.235159	0.539318	0.522548	0.517731	0.562252	0.631741	0.623264	0.584701	0.297743	0.314276	0.317824	0.255489	0.274788	0.219639	0.389545	0.35576	0.380127	0.370992	0.305032	0.381696	0.260255
PANTO-PWY	phosphopantothenate biosynthesis I	1.64083	1.61377	1.65501	1.62905	1.76624	1.70568	1.74763	0.959776	0.961594	0.93163	0.991085	1.00278	1.16562	1.17507	1.02664	1.0225	1.13048	0.96885	0.995222	0.972883	1.03988	1.24821	1.25367	1.28008	1.27584	1.2963	1.48966	1.15672	1.21808	1.22154	1.22811	1.23145	1.29403	1.25112	1.16533	1.25327	1.29062	1.20059	1.27247	1.27485	1.36984	1.19826	0.854215	0.879762	0.962126	0.789543	0.82144	0.874815
COA-PWY-1	coenzyme A biosynthesis II (mammalian)	1.83856	1.79611	1.83702	2.01304	1.84692	2.15192	1.77517	1.73967	1.75725	1.70558	1.77479	1.71767	1.78091	1.57109	1.52945	1.57231	1.57388	1.69624	1.53036	1.58019	1.64498	1.34536	1.31923	1.41669	1.25317	1.38432	1.27427	1.42848	1.53312	1.51048	1.5278	1.48309	1.49668	1.52775	1.17304	1.37729	1.37063	1.37174	1.39159	1.41233	1.44128	1.29982	1.83467	1.84359	1.84581	1.81807	1.791	1.75014
PWY-6386	UDP-N-acetylmuramoyl-pentapeptide biosynthesis II (lysine-containing)	1.9176	1.93881	1.92046	1.98257	1.92418	1.98445	1.74092	1.96824	1.95097	1.96462	1.98199	1.97427	1.98191	2.10387	1.71378	1.70008	1.71245	1.68947	1.75544	1.70777	1.6693	1.52215	1.53154	1.51322	1.53209	1.46786	1.5151	1.32005	1.81996	1.822	1.83286	1.84638	1.84874	1.88648	1.85629	1.60855	1.60842	1.63331	1.57215	1.61782	1.49707	1.71306	1.90579	1.91443	1.81907	1.89247	1.94784	1.79891
PWY-7208	superpathway of pyrimidine nucleobases salvage	0.95309	0.926136	1.08953	1.00529	0.910196	0.991492	1.31676	0.385452	0.376497	0.46247	0.330939	0.343067	0.359952	0.512731	0.29256	0.317868	0.334817	0.301596	0.280295	0.26589	0.329545	0.93803	0.949508	0.851029	0.909781	1.06096	1.04048	0.683733	0.845392	0.853685	0.830323	0.917935	1.04861	0.759359	0.836972	1.25281	1.23252	1.29481	1.26986	1.24615	1.38341	1.16645	0.453378	0.454392	0.374479	0.443555	0.423234	0.661147
TRPSYN-PWY	L-tryptophan biosynthesis	0.35794	0.33826	0.43165	0.367851	0.441335	0.349063	0.398472	1.12188	1.12276	1.12417	1.12284	1.14221	1.15059	1.1323	1.19001	1.17744	1.14495	1.20438	1.27212	1.31575	1.18148	0.800945	0.808342	0.817009	0.77684	0.748939	0.842311	0.846487	0.90986	0.878351	0.889871	0.909262	0.925606	0.977947	0.853067	0.867981	0.861987	0.897926	0.902588	0.851524	0.864553	1.1024	0.44733	0.43804	0.415377	0.461328	0.397502	0.271977
1CMET2-PWY	N10-formyl-tetrahydrofolate biosynthesis	1.01011	0.993579	1.05613	0.95922	0.99365	1.02102	1.23839	0.835981	0.859139	0.806668	0.915634	0.841644	0.929878	1.05566	0.936358	0.930476	0.981082	0.918191	0.93598	1.04684	0.936912	0.749783	0.757276	0.748473	0.730047	0.81885	0.682713	0.792774	0.666964	0.668808	0.648587	0.676844	0.658642	0.694508	0.831968	0.443985	0.444194	0.426562	0.440819	0.385743	0.48042	0.412324	0.589027	0.584371	0.635714	0.642098	0.662816	0.672206
SO4ASSIM-PWY	sulfate reduction I (assimilatory)	0.683314	0.703483	0.713046	0.703645	0.645544	0.756898	0.997145	0.0740406	0.0691727	0.0702328	0.0724607	0.0804974	0.0519384	0.0743781	0.0144852	0.0176711	0.0167532	0.00521083	0.01838	0.0213252	0	0.141385	0.141962	0.121703	0.151266	0.157193	0.136136	0.108711	0.000854831	0	0	0	0	0	0	0.00271023	0.00181733	0.00282463	0.00375392	0	0	0	0.00869358	0.00776814	0.00888834	0.00533995	0.0105302	0.0203562
PWY-3841	folate transformations II	1.00667	0.993455	1.06724	0.948288	0.970833	1.02173	1.21451	0.877366	0.899599	0.840507	0.976539	0.873297	0.973675	1.10742	1.04712	1.0358	1.09432	1.0366	1.06753	1.17374	1.05828	0.791707	0.803655	0.791071	0.783378	0.841696	0.752822	0.774473	0.696552	0.6974	0.674565	0.685774	0.693085	0.694819	0.831108	0.53628	0.544445	0.527341	0.535803	0.447492	0.633834	0.50942	0.758626	0.732162	0.835124	0.81735	0.824378	0.968124
UDPNAGSYN-PWY	UDP-N-acetyl-D-glucosamine biosynthesis I	0.021102	0.015784	0.0325208	0.0216782	0.0132846	0	0	0.275916	0.31134	0.35089	0.260741	0.307989	0.322315	0.267854	0.206123	0.206415	0.186884	0.19398	0.211785	0.219165	0.175077	0.0838228	0.0772812	0.0816044	0.118688	0.115386	0.0466496	0.049342	0.624199	0.573723	0.665167	0.606489	0.589177	0.655612	0.521121	0.398639	0.357396	0.356957	0.436927	0.321174	0.419874	0.563223	0.849868	0.852822	0.850386	0.860919	0.875157	0.777607
PWY-6387	UDP-N-acetylmuramoyl-pentapeptide biosynthesis I (meso-diaminopimelate containing)	1.86044	1.88752	1.87073	1.93682	1.86819	1.918	1.69526	1.90319	1.89962	1.89083	1.90792	1.91626	1.94038	2.00975	1.66053	1.64662	1.65706	1.65987	1.72083	1.67504	1.59335	1.4663	1.47268	1.45021	1.45281	1.39695	1.47056	1.30284	1.7621	1.76679	1.76821	1.7933	1.78896	1.81003	1.75704	1.53297	1.5364	1.54998	1.49306	1.54028	1.41418	1.60769	1.86115	1.87201	1.78117	1.83518	1.88552	1.74414
GLUTORN-PWY	L-ornithine biosynthesis	0.0170852	0.0200279	0.0156866	0.0310506	0.0628757	0	0	0.43723	0.499378	0.441536	0.575859	0.44608	0.458325	0.709722	0.131771	0.123101	0.134345	0.0966756	0.0841014	0.185546	0.208541	0.183983	0.193147	0.17109	0.142558	0.118283	0.170496	0.0888771	0.749604	0.767948	0.796231	0.751215	0.641366	0.890839	0.773182	0.188889	0.17808	0.146166	0.102945	0.150341	0.24678	0.112587	0.208494	0.216324	0.247523	0.263998	0.24431	0.266779
PWY-5686	UMP biosynthesis	1.81273	1.832	1.91036	1.81679	1.91121	1.72617	1.95298	1.90885	1.892	1.97602	1.86662	1.88301	1.91517	1.79373	1.67491	1.68813	1.69499	1.658	1.65195	1.71568	1.7855	1.57567	1.58074	1.57886	1.61151	1.56054	1.54777	1.55752	1.6966	1.70032	1.68216	1.76095	1.76622	1.76044	1.74942	1.63216	1.6206	1.58165	1.64849	1.65977	1.59249	1.41332	1.68432	1.6684	1.69267	1.66457	1.68803	1.55167
HEMESYN2-PWY	heme biosynthesis II (anaerobic)	0.031877	0.0349443	0.00305283	0.0172662	0	0	0	0.0049775	0.00564385	0	0	0	0	0	0.0250513	0.0230264	0.0305443	0.0226992	0.0101502	0.0165577	0	0.0308467	0.0283812	0.0286756	0.0440828	0.0191767	0.019604	0.0512149	0.0153062	0.0152078	0.0225096	0.00263065	0.00377892	0	0	0.0109016	0.00739895	0.0080834	0.00277669	0	0	0	0.0127499	0.00970201	0.0148734	0.00328019	0.00517261	0
PWY-5154	L-arginine biosynthesis III (via N-acetyl-L-citrulline)	0.00911656	0.0121883	0	0	0	0	0	0.233207	0.222328	0.228198	0.170645	0.302627	0.20858	0.323276	0.181024	0.169113	0.183266	0.143735	0.124705	0.245571	0.290193	0.150985	0.144703	0.169976	0.146757	0.11384	0.135392	0.115882	0.166646	0.160356	0.214699	0.142928	0.200586	0.194372	0.197527	0.0804709	0.0883181	0.0660396	0.0986324	0.0740234	0.135168	0.0563587	0.192035	0.189982	0.199715	0.230253	0.163572	0.238813
PEPTIDOGLYCANSYN-PWY	peptidoglycan biosynthesis I (meso-diaminopimelate containing)	1.9119	1.94436	1.93055	2.00743	1.93638	1.97168	1.81323	1.8504	1.83995	1.85714	1.87454	1.8548	1.91131	1.98484	1.59257	1.59107	1.58753	1.60151	1.63646	1.59129	1.61475	1.46864	1.47345	1.46995	1.44846	1.38785	1.4552	1.34641	1.76783	1.77285	1.77244	1.80253	1.79622	1.82522	1.77142	1.5463	1.55262	1.55397	1.51599	1.57011	1.44329	1.67525	1.84043	1.85005	1.77507	1.81893	1.8478	1.73941
PWY-6385	peptidoglycan biosynthesis III (mycobacteria)	1.76043	1.8007	1.7875	1.78444	1.76488	1.79789	1.74541	0.73942	0.720095	0.687548	0.714952	0.76055	0.705057	0.897969	0.627623	0.611397	0.667804	0.622573	0.628149	0.633886	0.703066	0.900504	0.920775	0.935463	0.961592	0.913097	0.962482	0.91261	0.378523	0.382696	0.399118	0.319639	0.354126	0.409453	0.534988	0.38335	0.406511	0.32475	0.425855	0.348228	0.416458	0.309732	0.841641	0.896612	0.884389	0.913601	0.82967	0.838441
PWY-7228	superpathway of guanosine nucleotides de novo biosynthesis I	0.984093	0.956992	1.13272	1.02725	0.943813	1.05719	1.39245	0.307666	0.282921	0.260003	0.268413	0.338478	0.124959	0.110471	0.302164	0.318246	0.244892	0.315778	0.292463	0.282612	0.330392	0.407457	0.422457	0.320536	0.385707	0.359297	0.528621	0.430907	0.213973	0.233796	0.224491	0.24505	0.209421	0.0799511	0.275163	0.117891	0.0983884	0.118691	0.129576	0.111473	0.0840472	0	0.457779	0.455875	0.397794	0.443156	0.438064	0.676708
PWY-5189	tetrapyrrole biosynthesis II (from glycine)	0.129449	0.147455	0.124658	0.155158	0.142779	0.162577	0	0.0357108	0.0366777	0.0433665	0.0482954	0.00760562	0.0315563	0	0.0350551	0.0421364	0.023869	0.0487763	0.00631264	0.0126868	0	0.0979189	0.0959523	0.110284	0.103526	0.127045	0.0615744	0.210039	0.166914	0.148239	0.151226	0.144896	0.151112	0.199359	0.0463269	0.194281	0.17716	0.210167	0.176886	0.180744	0.151502	0.360028	0.0554348	0.0570297	0.0423127	0.0690675	0.0371089	0.0439606
PWY0-1296	purine ribonucleosides degradation	1.21957	1.19767	1.26023	1.17348	1.31023	1.33951	0.509781	1.35022	1.36267	1.31417	1.3278	1.34241	1.39812	0.991899	1.11542	1.13319	1.10941	1.1031	1.15437	0.98871	1.015	1.23522	1.21669	1.21514	1.23732	1.05239	1.03984	1.21263	1.27183	1.25632	1.26955	1.31968	1.23663	1.22912	1.41693	1.14013	1.11527	1.11175	1.16443	1.0959	1.09187	0.917205	0.817473	0.805959	0.77291	0.818766	0.752353	0.78706
PWY-1042	glycolysis IV (plant cytosol)	1.55566	1.59245	1.6066	1.66671	1.52361	1.88087	1.511	1.17905	1.18969	1.12536	1.26799	1.15169	1.13656	0.907124	1.6198	1.6253	1.69728	1.67787	1.68063	1.67457	1.84907	2.10185	2.11711	2.16934	2.13184	2.13472	2.14171	2.14587	1.75935	1.77973	1.78208	1.79058	1.86382	1.80109	1.90071	2.25488	2.25539	2.28858	2.29408	2.36006	2.27452	2.45736	1.33004	1.34556	1.34822	1.30251	1.37217	1.27031
PWY-7229	superpathway of adenosine nucleotides de novo biosynthesis I	0.871154	0.874565	0.864409	0.92271	0.814481	1.07432	1.32463	0.450092	0.430108	0.442003	0.419555	0.445825	0.317879	0.237721	0.441201	0.449383	0.398705	0.462368	0.431262	0.41825	0.543627	0.624311	0.634191	0.556926	0.615532	0.605806	0.751899	0.708784	0.546508	0.593664	0.540605	0.530794	0.556676	0.520862	0.793767	0.597051	0.619991	0.596159	0.619193	0.615838	0.651438	0.649808	0.640901	0.635838	0.638265	0.634069	0.633372	0.823374
PWY-6124	inosine-5'-phosphate biosynthesis II	0.0655621	0.0643785	0.0521894	0.06081	0.0168283	0.0470248	0	0.285201	0.259195	0.326358	0.271205	0.269565	0.221094	0.354921	0.384331	0.397283	0.344257	0.379409	0.396584	0.364554	0.429618	0.513803	0.502782	0.522978	0.52531	0.512416	0.483639	0.498196	0.619854	0.636245	0.628288	0.63605	0.646444	0.589232	0.690558	0.555154	0.595214	0.563504	0.525882	0.560873	0.46637	0.558618	0.39541	0.414703	0.400948	0.441172	0.420862	0.400461
PWY-7197	pyrimidine deoxyribonucleotide phosphorylation	0.730475	0.711836	0.849881	0.760359	0.689829	0.800892	1.08148	0.2063	0.188676	0.170081	0.180867	0.230246	0.0696039	0.0733174	0.200214	0.217622	0.16166	0.20619	0.191801	0.182523	0.194913	0.281369	0.291516	0.215834	0.262424	0.242117	0.367464	0.300074	0.124439	0.134772	0.134128	0.155358	0.121533	0.0399804	0.151206	0.0590545	0.0480814	0.0598799	0.0654979	0.0553861	0.0403327	0	0.320583	0.320388	0.251994	0.313085	0.297387	0.499558
PWY-6163	chorismate biosynthesis from 3-dehydroquinate	2.11686	2.11641	2.17346	2.21813	2.2237	2.04903	1.94472	2.08708	2.09492	2.12026	2.09682	2.02775	1.96531	2.16656	1.78252	1.79343	1.80611	1.85338	1.74636	1.78282	2.07689	1.62977	1.61994	1.65309	1.61287	1.62808	1.5868	1.61218	1.76966	1.80861	1.79403	1.73887	1.89205	1.78048	1.84087	1.67837	1.70288	1.67332	1.69846	1.65984	1.65902	1.72166	1.46678	1.47269	1.48794	1.52024	1.38113	1.40782
PWY-6123	inosine-5'-phosphate biosynthesis I	0.0781358	0.0767457	0.0623119	0.0725144	0.0201593	0.0561362	0	0.438943	0.460744	0.453949	0.450073	0.482607	0.484303	0.734599	0.440269	0.453784	0.396286	0.433666	0.455101	0.419886	0.534717	0.571338	0.560523	0.578525	0.583304	0.567724	0.531812	0.546316	0.690286	0.705356	0.698068	0.708378	0.712422	0.660119	0.75397	0.618549	0.656326	0.62996	0.587231	0.625571	0.525053	0.628015	0.570833	0.579423	0.587838	0.60914	0.613955	0.556394
PWY-7282	4-amino-2-methyl-5-phosphomethylpyrimidine biosynthesis (yeast)	0.609753	0.601393	0.628433	0.554492	0.672897	0.659178	0.666054	0.313037	0.331197	0.381937	0.28342	0.248108	0.399042	0.199378	0.618671	0.579856	0.639784	0.632138	0.456592	0.589423	0.634561	0.540632	0.530828	0.536344	0.487214	0.502899	0.576022	0.569991	0.00568865	0.00942169	0	0	0	0	0	0.202152	0.229963	0.0998939	0.174786	0.229357	0.281813	0.170803	0.380953	0.347746	0.334883	0.395395	0.361521	0.321439
PWY-7357	thiamin formation from pyrithiamine and oxythiamine (yeast)	0.755772	0.760821	0.778004	0.661704	0.827705	0.824061	0.968071	0.938934	0.932064	0.876248	0.916499	0.849337	0.877598	1.00436	1.00155	0.997143	1.05651	1.08323	1.05195	1.05693	1.21942	0.810573	0.82427	0.826319	0.83498	0.765291	0.765433	0.844859	0.790575	0.776022	0.76948	0.703369	0.66929	0.914005	0.872261	0.974182	0.935157	0.895213	0.960069	1.01075	1.07126	1.2667	0.783555	0.74239	0.768227	0.744203	0.769419	0.775882
BRANCHED-CHAIN-AA-SYN-PWY	superpathway of branched amino acid biosynthesis	1.33809	1.31469	1.30707	1.3167	1.27193	1.15304	1.7061	1.01197	1.00344	1.07273	0.954668	1.04921	1.01749	1.03011	0.884701	0.856308	0.830951	0.849491	0.906645	0.867604	0.895955	1.18926	1.17384	1.21672	1.30957	1.2792	1.09967	1.37019	1.12999	1.12397	1.2031	1.14521	1.10772	1.06444	1.1399	1.30902	1.32911	1.29962	1.38382	1.28766	1.31675	1.23214	1.28541	1.28815	1.28664	1.24537	1.31364	1.27942
PWY-5265	peptidoglycan biosynthesis II (staphylococci)	0	0	0	0	0	0	0	0	0	0	0	0	0	0	0	0	0	0	0	0	0	0	0	0	0	0	0	0	0	0	0	0	0	0	0	0	0	0	0	0	0	0	0	0	0	0	0	0
PWY-6471	peptidoglycan biosynthesis IV (Enterococcus faecium)	0.00228023	0	0	0	0	0	0	0.112428	0.160123	0.137359	0.238194	0.156628	0.185881	0	0.0172744	0.0144301	0.0362406	0	0	0	0	0.19381	0.178362	0.202054	0.176281	0.202654	0.19609	0.0844299	0.0922701	0.0903098	0.0473014	0.0817647	0.0804623	0.0512405	0	0.0253589	0.0267086	0.013916	0.0190776	0.052371	0	0	0.0226751	0.0292904	0	0.0341706	0.0694346	0.0276369
ARGORNPROST-PWY	arginine, ornithine and proline interconversion	0	0	0	0	0	0	0	0	0	0	0	0	0	0	0.00514731	0	0	0	0	0	0	0	0	0	0	0	0	0	0	0	0	0	0	0	0	0	0	0	0	0	0	0	0	0	0	0	0	0
PWY-5695	urate biosynthesis/inosine 5'-phosphate degradation	0.162331	0.150225	0.131588	0.160171	0.16116	0.130361	0.357131	0.442634	0.428637	0.384681	0.498369	0.513621	0.48374	0.491488	0.896436	0.888337	0.925231	0.894402	0.932522	0.862906	1.07771	0.337429	0.339723	0.341303	0.329478	0.291217	0.370341	0.511095	0.43968	0.443568	0.463029	0.419924	0.48483	0.45966	0.356734	0.335834	0.336805	0.270873	0.3242	0.276453	0.236677	0.268219	0.609015	0.60297	0.601295	0.615884	0.528	0.552487
PWY0-1261	anhydromuropeptides recycling	0.0141627	0	0	0	0	0	0	0	0	0	0	0	0	0	0.0880671	0.0778178	0.0818012	0.0686299	0	0.0531306	0	0.0942395	0.0944366	0.0811986	0.109451	0	0	0	0	0	0	0	0	0	0	0	0	0	0	0	0	0	0.114533	0.142748	0.107928	0.17399	0.140792	0
ANAGLYCOLYSIS-PWY	glycolysis III (from glucose)	0.289292	0.273588	0.33005	0.257354	0.301648	0	0	0.751242	0.747341	0.804453	0.73834	0.824815	0.694548	0.886822	1.15539	1.16779	1.18093	1.24005	1.26778	1.25187	1.37123	0.685624	0.685781	0.736605	0.706324	0.768522	0.631602	0.918573	1.11992	1.11763	1.09888	1.16501	1.17413	1.0768	1.08779	1.12664	1.13482	1.14387	1.1322	1.18755	1.0747	1.27112	0.90082	0.883111	0.849593	0.958904	0.875869	0.81771
GLYCOLYSIS	glycolysis I (from glucose 6-phosphate)	0.0280081	0.0354747	0	0	0	0	0	0.0335705	0.0377423	0.0385678	0.0158842	0.0266386	0	0	0.0898451	0.0972729	0.0833963	0.116462	0.0890312	0.129458	0	0.012411	0.0169443	0.0115304	0.015588	0	0.0713324	0.122956	0.042074	0.0463419	0.0546194	0.0368369	0.0505529	0	0	0.0174582	0.0205961	0.0630689	0.0139917	0.0221433	0	0	0.0709241	0.051879	0.110002	0.0997807	0.0554186	0.141295
PWY0-162	superpathway of pyrimidine ribonucleotides de novo biosynthesis	1.1176	1.12253	1.17375	1.15659	1.09122	1.11148	1.1786	0.455759	0.426306	0.416565	0.399883	0.327069	0.269084	0.214998	0.371414	0.424213	0.366127	0.306756	0.376689	0.35454	0.41086	0.662712	0.681933	0.546179	0.640309	0.613128	0.802225	0.647259	0.348961	0.372191	0.369546	0.423687	0.349056	0.126066	0.410226	0.184182	0.151993	0.186793	0.20293	0.173786	0.129381	0	0.678612	0.669385	0.601362	0.673409	0.658337	0.811192
PANTOSYN-PWY	pantothenate and coenzyme A biosynthesis I	1.22152	1.17945	1.20966	1.22694	1.20258	1.25352	1.18673	0.573542	0.560691	0.506127	0.585912	0.590891	0.559446	0.455787	0.679554	0.684771	0.718767	0.773428	0.687604	0.63045	0.537083	1.03058	1.03712	1.05064	1.00026	1.01517	1.05564	1.04627	0.765803	0.743054	0.761623	0.754048	0.774996	0.77879	0.553087	1.01708	1.02957	1.03222	0.950227	1.04019	0.996012	1.05914	0.68832	0.705216	0.690752	0.725717	0.648961	0.644477
PWY-5103	L-isoleucine biosynthesis III	1.26796	1.24064	1.2314	1.23843	1.18664	1.08322	1.7061	0.895473	0.887557	0.959173	0.831814	0.935937	0.896059	0.90532	0.759581	0.73221	0.707134	0.72469	0.778744	0.733838	0.778189	1.11898	1.10009	1.1375	1.2565	1.21673	1.0171	1.3453	1.07732	1.07447	1.16062	1.08904	1.05917	0.967245	1.0699	1.27239	1.29388	1.25655	1.35792	1.24652	1.30803	1.2163	1.20966	1.21329	1.21363	1.16131	1.24742	1.20146
ANAEROFRUCAT-PWY	homolactic fermentation	0.0676484	0.0811711	0	0	0	0	0	0.0890688	0.0991037	0.101692	0.0440134	0.072286	0	0	0.224043	0.240257	0.210516	0.28222	0.225082	0.30902	0	0.0345667	0.0465722	0.0322662	0.0430779	0	0.167062	0.27882	0.112759	0.123252	0.143025	0.0998428	0.133984	0	0	0.0488516	0.057325	0.163193	0.0394039	0.0615208	0	0	0.174441	0.132631	0.246852	0.233366	0.14034	0.294939
PWY0-1297	superpathway of purine deoxyribonucleosides degradation	0.145402	0.132814	0.140907	0.0754492	0.172521	0.19514	0	0.22877	0.229297	0.273005	0.288756	0.318115	0.417061	0.222562	0.0800651	0.0849566	0.106649	0.112633	0.124866	0.0735853	0.0812797	0.211006	0.209332	0.23029	0.248875	0.168445	0.150343	0.192972	0.326845	0.296303	0.313249	0.395819	0.339378	0.435413	0.34477	0.0611308	0.0583253	0.0698759	0.110607	0.0186867	0	0.0419867	0.189028	0.182536	0.200698	0.183105	0.230905	0.220944
PWY66-400	glycolysis VI (metazoan)	0.019481	0.0299915	0	0	0	0	0	0.0370099	0.0415874	0.0423966	0.0175915	0.0293868	0	0	0.0989866	0.10716	0.0920982	0.128177	0.0847349	0.142266	0	0.0137879	0.0188231	0.0128097	0.0210866	0	0.079119	0.136875	0.0466655	0.0514027	0.0605725	0.0408742	0.0560595	0	0	0.0194004	0.022887	0.0701079	0.0155509	0.0244388	0	0	0.0783334	0.0573952	0.121329	0.109971	0.0613511	0.154924
PWY-5484	glycolysis II (from fructose 6-phosphate)	0.0267083	0.0331526	0	0	0	0	0	0.0329281	0.0369162	0.0378206	0.0157238	0.0263076	0	0	0.0884397	0.0957548	0.082125	0.114693	0.0880065	0.126996	0	0.0122916	0.0167219	0.0114388	0.0154112	0	0.0670801	0.116305	0.0416211	0.0458012	0.0538364	0.0365141	0.0499027	0	0	0.0173551	0.0204547	0.0617442	0.0139247	0.0219854	0	0	0.0702499	0.0514684	0.108381	0.0982995	0.0550646	0.13889
CITRULBIO-PWY	L-citrulline biosynthesis	0.00437037	0	0	0	0	0	0	0.0319122	0.0156892	0.0214247	0	0	0.0453689	0	0.0510147	0.0554104	0.0320469	0.0373319	0.0336744	0.0502602	0	0.0243839	0.0260265	0.00483286	0.0315491	0.0291318	0.0391878	0.186687	0.0153025	0.00756342	0.00814101	0	0	0	0	0.015497	0.00995247	0.0254714	0.0229823	0.00891743	0.0182643	0	0.0578179	0.0749336	0.0681596	0.0496955	0.0674367	0.0784542
PWY-6897	thiamin salvage II	0.0295729	0.0230783	0.00407796	0.00541334	0.0164491	0	0	0.00640703	0.00972886	0.0167442	0.00889784	0.0137399	0.0144658	0.0753956	0.528864	0.519337	0.521672	0.516987	0.553198	0.534191	0.499032	0.159309	0.163851	0.166834	0.153036	0.258595	0.202423	0.215889	0.00057376	0.00143124	0	0	0	0	0	0.113796	0.105028	0.0857217	0.0997735	0.164716	0.0658656	0	0.568615	0.556577	0.585263	0.521796	0.570751	0.518555
NONMEVIPP-PWY	methylerythritol phosphate pathway I	1.84476	1.85639	1.92575	1.88917	1.82798	1.85664	1.77877	1.8299	1.79109	1.81402	1.92627	1.93566	2.03712	1.91472	1.59962	1.58916	1.6001	1.55979	1.58828	1.69	1.47605	1.37104	1.3714	1.37396	1.37443	1.40694	1.35462	1.23049	1.54954	1.54746	1.57025	1.55761	1.60299	1.61829	1.63146	1.45743	1.46395	1.48698	1.46973	1.45605	1.41386	1.51491	1.69443	1.68656	1.70395	1.70143	1.70418	1.59881
PWY-4984	urea cycle	0.00364614	0	0	0	0	0	0	0.02706	0.0131815	0.0180413	0	0	0.0386585	0	0.0433492	0.0471987	0.0270188	0.0315543	0.0284158	0.0426957	0	0.0205611	0.0219503	0.00403703	0.0266551	0.0245723	0.0332286	0.166965	0.0134787	0.0064461	0.00699922	0	0	0	0	0.0131351	0.00840021	0.0219614	0.0195745	0.00752017	0.0154536	0	0.0498186	0.0652276	0.0587754	0.0425562	0.0584891	0.0688302
HOMOSER-METSYN-PWY	L-methionine biosynthesis I	0.0682276	0.071103	0.02611	0.0458703	0.0525655	0.108235	0	0.495146	0.507288	0.482997	0.560715	0.596044	0.502184	0.488724	0.621685	0.601446	0.636268	0.635737	0.615468	0.665797	0.837983	0.443976	0.447421	0.446545	0.417575	0.417309	0.468877	0.488815	0.450383	0.431213	0.432476	0.465427	0.465866	0.421428	0.396243	0.535696	0.523469	0.497083	0.53684	0.494298	0.565794	0.64147	0.335425	0.334148	0.319521	0.363025	0.326039	0.418504
PWY-7560	methylerythritol phosphate pathway II	0.0467401	0.0409182	0.0261844	0	0.0524892	0	0	0.131976	0.153356	0.14999	0.165881	0.100907	0.0847381	0.216176	0.0660101	0.0786354	0.0660767	0.0220874	0.0336354	0	0	0.17206	0.160104	0.156392	0.282076	0.168419	0.170742	0.177895	0.484306	0.43998	0.472545	0.489128	0.398952	0.315239	0.605814	0.039197	0.0442363	0.0468541	0	0.134271	0.0625246	0	0.0454901	0.0593442	0.0171326	0.0594105	0.0841734	0.102029
PWY-6609	adenine and adenosine salvage III	0.444146	0.41141	0.412899	0.394925	0.459912	0.304706	0.442432	0.837355	0.86535	0.860933	0.801036	0.737792	0.839609	0.781732	0.758519	0.772773	0.80095	0.800686	0.829681	0.887204	0.847892	0.784045	0.787467	0.768909	0.74362	0.713519	0.650054	0.827415	0.986695	0.945958	0.955403	1.00571	1.01889	0.968227	1.13216	0.825825	0.850609	0.873176	0.851307	0.722822	0.890209	0.699992	0.4958	0.503756	0.493674	0.441645	0.511942	0.44058
PWY-1861	formaldehyde assimilation II (RuMP Cycle)	0.0584338	0.0251476	0.0310697	0.0327545	0.124418	0	0	0.0255886	0.0308425	0.020887	0.0317673	0.0480705	0.0849743	0	0.0192112	0.0193123	0.0197059	0.011365	0	0.0414082	0	0.00425802	0.00356288	0	0.0146005	0	0	0	0.313319	0.28399	0.316976	0.329049	0.333449	0.264659	0.288498	0.134795	0.149804	0.120512	0.143512	0.208497	0.242552	0.209313	0.0350157	0.0231809	0.0588556	0.0271732	0.059782	0
COA-PWY	coenzyme A biosynthesis I	0.972056	0.919052	0.948148	1.00033	0.940633	1.02517	0.883489	0.383593	0.374962	0.326659	0.39731	0.400304	0.349951	0.256042	0.48821	0.493706	0.523753	0.613491	0.499272	0.443245	0.339918	0.938568	0.942371	0.944109	0.894352	0.890251	0.944068	0.944002	0.662845	0.645909	0.730509	0.762304	0.622663	0.789186	0.386672	0.933043	0.94881	1.01576	0.809122	0.884062	0.985405	0.981658	0.612348	0.619698	0.570844	0.665067	0.557496	0.612452
GLYCOLYSIS-E-D	superpathway of glycolysis and Entner-Doudoroff	0.0159923	0.0200656	0	0	0	0	0	0.0143367	0.00607368	0.00877415	0	0.0133384	0	0	0.0551939	0.0663375	0.0431215	0.0756318	0.0649273	0.0232821	0	0.0105703	0.00742013	0.0093934	0	0	0	0	0.00641888	0.0100974	0	0	0	0	0	0.0123398	0.0137825	0	0	0.0204461	0	0	0.0165743	0.0248223	0.0241133	0.0165424	0.0150513	0
PWY-5188	tetrapyrrole biosynthesis I (from glutamate)	1.28492	1.28351	1.34193	1.39716	1.28334	1.30485	1.35668	0.802414	0.807086	0.848769	0.825798	0.820406	0.893321	0.846242	0.736053	0.725625	0.76	0.727911	0.707507	0.710302	0.607901	0.789226	0.818543	0.820674	0.779387	0.813369	0.754512	0.810512	0.758619	0.755056	0.781663	0.751542	0.753983	0.733024	0.794754	0.829052	0.83629	0.900076	0.811042	0.787869	0.827698	0.914915	0.552604	0.552346	0.587724	0.5296	0.566094	0.49594
PWY-4242	pantothenate and coenzyme A biosynthesis III	0.909772	0.881835	0.906526	0.987096	0.873514	0.87288	0.879807	0.159282	0.149786	0.0710207	0.10086	0.119032	0.26495	0.0964805	0.238228	0.253932	0.243952	0.253612	0.289557	0.193196	0.277341	0.580982	0.56896	0.593744	0.56077	0.59154	0.638139	0.75435	0.178569	0.180148	0.155691	0.192154	0.123799	0.160457	0	0.259045	0.270361	0.299269	0.222873	0.287229	0.161583	0.0975666	0.334136	0.351299	0.344806	0.341412	0.344769	0.330953
SULFATE-CYS-PWY	superpathway of sulfate assimilation and cysteine biosynthesis	0.127966	0.134537	0.102194	0.0774558	0.0816362	0.128906	0.3524	0.143452	0.135529	0.137154	0.142348	0.154634	0.106685	0.146313	0.0299626	0.0366081	0.0345119	0.0114759	0.0372764	0.0348055	0	0.230657	0.235385	0.208847	0.253845	0.258441	0.240061	0.196168	0.00191934	0	0	0	0	0	0	0.00603306	0.00405813	0.00628343	0.00829778	0	0	0	0.0189258	0.0169849	0.0192952	0.0117505	0.0225959	0.0424808
PWY-6270	isoprene biosynthesis I	0.0532316	0.0466193	0.029868	0	0.0597421	0	0	0.149101	0.172861	0.169103	0.186947	0.11432	0.0962206	0.242894	0.0749374	0.0891516	0.0749887	0.0251887	0.0383078	0	0	0.192949	0.179773	0.17576	0.312298	0.188863	0.191505	0.198814	0.528387	0.481649	0.51608	0.53437	0.438805	0.351067	0.653832	0.0446008	0.050316	0.0532943	0	0.151316	0.0709443	0	0.051782	0.0674639	0.0195501	0.0675276	0.0954849	0.115554
PWY-6936	seleno-amino acid biosynthesis	1.16757	1.20142	1.24029	1.13107	1.17689	1.25076	1.32407	0.483657	0.499096	0.484292	0.482084	0.4422	0.553043	0.542739	0.25943	0.266026	0.175844	0.20118	0.209402	0.210838	0.280492	0.676485	0.670052	0.776071	0.707077	0.713818	0.606051	0.557506	0.686391	0.662562	0.656864	0.689295	0.685448	0.611855	0.481662	0.584982	0.570688	0.532174	0.576788	0.636971	0.576003	0.523672	0.251168	0.250853	0.238561	0.274517	0.240928	0.338816
PWY-7187	pyrimidine deoxyribonucleotides de novo biosynthesis II	0.576634	0.581307	0.60588	0.62086	0.573012	0.594765	0.89955	0.36966	0.365572	0.397123	0.365592	0.383912	0.309837	0.352567	0.308545	0.32102	0.3221	0.313965	0.325896	0.298316	0.320906	0.438131	0.444879	0.385554	0.419716	0.423237	0.49626	0.491595	0.503785	0.516455	0.510776	0.536722	0.501656	0.648402	0.61972	0.511313	0.522847	0.546421	0.534429	0.521591	0.496766	0.59515	0.583415	0.585308	0.574254	0.610141	0.582219	0.773181
HEME-BIOSYNTHESIS-II	heme biosynthesis I (aerobic)	0.00179778	0	0	0	0	0	0	0.00127928	0.00110313	0	0	0	0	0	0.00951446	0.00944001	0.0026129	0.0148933	0	0.012236	0	0.00128272	0	0	0	0	0	0	0.00089075	0	0	0	0	0	0	0.00113343	0.00176347	0.00420253	0	0	0	0	0.00396087	0.00262782	0.00616774	0	0	0
PWY-5121	superpathway of geranylgeranyl diphosphate biosynthesis II (via MEP)	0.0278002	0.0240713	0.0161632	0	0.0159759	0	0	0.0102915	0	0	0	0	0	0	0.0252562	0.021948	0.0338098	0.015001	0.0228597	0	0	0.095306	0.0931377	0.0878037	0.0945363	0.106702	0.0989176	0.101366	0.0119109	0.00479445	0.00715707	0	0	0	0	0.0257673	0.0288415	0.0238718	0	0.0748652	0	0	0.0258718	0.0298812	0.0166919	0.0167938	0.014153	0
PWY-5920	superpathway of heme biosynthesis from glycine	0	0	0	0	0	0	0	0	0	0	0	0	0	0	0.00710902	0.0100409	0	0	0	0	0	0	0	0	0	0	0	0	0.00079076	0	0	0	0	0	0	0	0	0	0	0	0	0	0.0039237	0.00336289	0	0	0	0
OANTIGEN-PWY	O-antigen building blocks biosynthesis (E. coli)	0.0404578	0.0305635	0.0610445	0.0414474	0.0258315	0	0	0.398945	0.436967	0.482428	0.383553	0.442818	0.465123	0.409868	0.315477	0.318156	0.294204	0.303624	0.327618	0.331423	0.284678	0.155185	0.143838	0.151339	0.213064	0.208394	0.0893695	0.095148	0.699363	0.66516	0.726503	0.685831	0.673209	0.772064	0.635204	0.590497	0.546504	0.545489	0.645487	0.505238	0.624389	0.817921	0.772797	0.776093	0.769701	0.804782	0.805449	0.710575
PWY-6435	4-hydroxybenzoate biosynthesis V	0	0	0	0	0	0	0	0	0	0	0	0	0	0	0	0	0	0	0	0	0	0	0	0	0	0	0	0	0	0	0	0	0	0	0	0	0	0	0	0	0	0	0	0	0	0	0	0
PWY-5104	L-isoleucine biosynthesis IV	0.137138	0.129736	0.195444	0.186606	0.100177	0.134083	0	0.0754852	0.0651782	0.0380571	0.0810428	0.0610035	0.039465	0	0.20606	0.196871	0.238312	0.136224	0.206204	0.235458	0	0.89668	0.873317	1.00246	0.963343	1.0276	0.968864	0.901642	0.444711	0.423318	0.510942	0.447796	0.395096	0.538165	0.572858	1.05108	1.05367	1.07224	1.17744	1.09338	1.22615	0.928751	0.138442	0.125714	0.136631	0.14109	0.250298	0.327234
PWY-5918	superpathay of heme biosynthesis from glutamate	0.00445787	0	0	0	0	0	0	0.00313743	0.00271355	0	0	0	0	0	0.0207236	0.0209962	0.0061746	0.0317714	0	0.0183407	0	0.00318121	0	0	0	0	0	0	0.00221863	0	0	0	0	0	0	0.00282181	0.0043784	0.0103583	0	0	0	0	0.00950076	0.00639452	0.0142431	0	0	0
PWY-6700	queuosine biosynthesis	1.2839	1.31928	1.42335	1.22888	1.34888	1.41433	1.53204	0.70915	0.619201	0.657211	0.729959	0.579179	0.56943	0.76118	0.795535	0.771767	0.806607	0.843836	0.801762	0.848009	1.19375	1.07259	1.06497	1.11677	1.1475	1.21916	1.06872	1.13749	0.82941	0.795736	0.803883	0.815436	0.685197	0.826384	0.627642	1.03773	1.09842	1.09681	1.06009	0.928228	0.991648	1.37079	1.03172	1.06847	1.07901	1.10979	1.09216	1.02904
HSERMETANA-PWY	L-methionine biosynthesis III	0.854466	0.844489	0.921214	0.841541	0.920193	0.932985	0.761591	0.440616	0.458017	0.448231	0.475101	0.460579	0.468958	0.379488	0.308422	0.31164	0.223209	0.252047	0.264406	0.267246	0.353905	0.320116	0.307468	0.356948	0.289513	0.375927	0.317952	0.264416	0.332059	0.357552	0.344616	0.292064	0.36273	0.420302	0.32871	0.190893	0.182672	0.192088	0.18813	0.21225	0.152854	0.278578	0.15153	0.155133	0.145664	0.165747	0.158446	0.185286
PWY-5659	GDP-mannose biosynthesis	0.208174	0.214491	0.204774	0.215805	0.205088	0.308697	0.450454	0.225383	0.228267	0.247924	0.226371	0.185101	0.307683	0.111026	0.264859	0.261448	0.283592	0.313944	0.228601	0.212763	0.109693	0.608123	0.612467	0.670724	0.685938	0.668638	0.635189	0.728103	0.221276	0.231212	0.213797	0.212842	0.22076	0.185757	0.223063	0.675666	0.677957	0.683476	0.677515	0.625987	0.697025	0.705388	0.154478	0.160203	0.132053	0.11529	0.0967603	0.144581
SER-GLYSYN-PWY	superpathway of L-serine and glycine biosynthesis I	0.183843	0.183934	0.131944	0.159195	0.195512	0.211539	0.309484	0.661091	0.683545	0.614178	0.74269	0.65374	0.755618	0.709128	0.925523	0.906738	0.938493	0.908571	1.0163	1.0361	0.995972	0.830635	0.83283	0.882331	0.912654	0.842336	0.797428	0.909012	0.689716	0.684876	0.678763	0.726416	0.645792	0.807283	0.713958	1.03906	1.0362	0.987139	1.04592	1.02145	0.990608	1.08852	0.5191	0.518587	0.54747	0.444777	0.545871	0.627453
PWY-841	superpathway of purine nucleotides de novo biosynthesis I	0.233275	0.22988	0.193209	0.216992	0.0692885	0.181106	0	0.39556	0.366371	0.364836	0.319521	0.335852	0.191139	0.109445	0.41026	0.423154	0.349138	0.428763	0.409099	0.391292	0.43367	0.42892	0.430644	0.406872	0.419454	0.421805	0.346423	0.528126	0.328664	0.355287	0.342355	0.365943	0.32343	0.13655	0.407778	0.190335	0.162745	0.192654	0.205488	0.182244	0.138525	0	0.463532	0.465321	0.441204	0.469297	0.453845	0.50035
METSYN-PWY	L-homoserine and L-methionine biosynthesis	0.131165	0.136586	0.0514325	0.089202	0.101913	0.20424	0	0.673328	0.681509	0.668676	0.722424	0.767937	0.700769	0.588201	0.785264	0.770963	0.791398	0.785739	0.76352	0.85839	0.902621	0.655493	0.660984	0.659671	0.628196	0.625443	0.689176	0.65799	0.620454	0.607657	0.60108	0.641032	0.640414	0.608032	0.599129	0.711974	0.701488	0.678408	0.698059	0.653392	0.708836	0.81839	0.538358	0.535687	0.52053	0.574661	0.524548	0.631661
MET-SAM-PWY	superpathway of S-adenosyl-L-methionine biosynthesis	0.105087	0.10949	0.0404533	0.0708223	0.0811086	0.166074	0	0.754552	0.75819	0.739726	0.785503	0.837372	0.789454	0.662163	0.863206	0.848557	0.868914	0.865295	0.835598	0.940296	0.957169	0.667282	0.674693	0.652561	0.627299	0.623618	0.740283	0.726671	0.647418	0.63062	0.63163	0.676899	0.673571	0.639615	0.680167	0.785213	0.773553	0.758224	0.774154	0.687206	0.79391	0.8992	0.606157	0.603207	0.586961	0.646864	0.590224	0.704561
PWY-6147	6-hydroxymethyl-dihydropterin diphosphate biosynthesis I	0.276879	0.271594	0.284541	0.26615	0.363808	0.191782	0.278596	0.00954618	0.0046958	0.00801194	0.00747343	0	0	0	0.0823326	0.0869879	0.0972036	0.144966	0.0771646	0.105097	0.0680568	0.10535	0.109979	0.108342	0.107075	0.0833116	0.0597361	0.200556	0.308716	0.333629	0.33442	0.333773	0.351019	0.406913	0.328314	0.163753	0.165194	0.196386	0.174903	0.181096	0.211419	0.248792	0.22289	0.21632	0.249958	0.254681	0.225677	0.208583
PWY-821	superpathway of sulfur amino acid biosynthesis (Saccharomyces cerevisiae)	0.0239733	0.0197741	0.0109303	0.0319203	0	0	0	0.0947993	0.0956588	0.0885378	0.0923732	0.104814	0.0727786	0.107005	0.0158787	0.0167869	0.0114007	0	0	0	0	0.00444062	0.00729139	0.00881632	0.0115945	0	0	0	0.00101925	0	0	0	0	0	0	0.00103223	0.00252944	0	0	0	0	0	0.0158732	0.014513	0.0157457	0.0101724	0.0190527	0.0327113
PWY0-1415	superpathway of heme biosynthesis from uroporphyrinogen-III	0	0	0	0	0	0	0	0	0	0	0	0	0	0	0.0085884	0.00801	0.00361639	0.0156201	0	0	0	0	0	0	0	0	0	0	0.000322499	0	0	0	0	0	0	0	0	0	0	0	0	0	0.00299532	0.00286398	0	0	0	0
PWY0-166	superpathway of pyrimidine deoxyribonucleotides de novo biosynthesis (E. coli)	0.680848	0.684449	0.725448	0.661221	0.639627	0.746215	0.851763	0.350203	0.332866	0.319402	0.301978	0.344538	0.177224	0.128951	0.321889	0.335437	0.287606	0.331351	0.324424	0.307399	0.351449	0.371343	0.375201	0.335112	0.353507	0.359014	0.332775	0.443362	0.28125	0.302786	0.29348	0.319121	0.274629	0.124924	0.341099	0.173027	0.147394	0.175815	0.189043	0.165091	0.126647	0	0.570225	0.569972	0.506921	0.556192	0.544944	0.6885
PWY-7539	6-hydroxymethyl-dihydropterin diphosphate biosynthesis III (Chlamydia)	0.0156407	0.00967786	0.0118791	0.0038382	0.0058586	0	0	0.00246813	0.00372556	0.00713701	0.00690108	0	0	0	0.0763727	0.080346	0.088972	0.123084	0.070639	0.0968179	0.0628276	0.0950257	0.0987972	0.0972488	0.093424	0.0763031	0.0566329	0.157981	0.196619	0.181244	0.201585	0.156397	0.216759	0.225454	0.174772	0.148978	0.147199	0.177132	0.15767	0.162012	0.190141	0.21572	0.178841	0.177131	0.199218	0.203143	0.191528	0.165393
DENOVOPURINE2-PWY	superpathway of purine nucleotides de novo biosynthesis II	0.226242	0.223414	0.189529	0.213455	0.0706889	0.179185	0	0.362645	0.344604	0.342658	0.310424	0.321737	0.199203	0.134817	0.346929	0.355633	0.307022	0.349025	0.347667	0.32848	0.386519	0.400994	0.40298	0.383755	0.392967	0.400841	0.333311	0.503024	0.3475	0.372465	0.357499	0.378918	0.344875	0.170298	0.434694	0.221216	0.194736	0.225483	0.237765	0.212996	0.170734	0	0.486603	0.489213	0.457809	0.503683	0.490726	0.520138
PWY-6151	S-adenosyl-L-methionine cycle I	1.70682	1.71854	1.73777	1.62128	1.63566	1.79979	1.44266	1.97058	1.94878	1.99134	1.90294	1.97606	2.04734	2.06138	1.694	1.74571	1.65958	1.82095	1.8511	1.89314	2.01684	1.41273	1.42383	1.39135	1.39723	1.2967	1.50162	1.50707	1.96727	1.94011	1.98263	1.78849	2.00098	2.01608	1.72946	1.56824	1.57293	1.582	1.62117	1.51958	1.64883	2.04353	1.76121	1.75348	1.78445	1.75487	1.59207	1.62552
PWY-6126	superpathway of adenosine nucleotides de novo biosynthesis II	0.659267	0.666492	0.632768	0.636638	0.570178	0.856485	0.87083	0.363765	0.344199	0.344847	0.292055	0.301411	0.249749	0.100767	0.353152	0.364927	0.317844	0.368711	0.342258	0.329905	0.407926	0.40947	0.412173	0.390377	0.398088	0.409224	0.336469	0.538161	0.420227	0.467799	0.413253	0.396663	0.425507	0.37248	0.634989	0.481398	0.500052	0.470385	0.496718	0.496532	0.518925	0.533401	0.529725	0.526785	0.517922	0.522105	0.519655	0.563392
PWY-5100	pyruvate fermentation to acetate and lactate II	1.01837	1.03258	1.03258	0.965299	0.851268	1.15043	0.948929	0.393996	0.368803	0.401104	0.422409	0.336741	0.494244	0.374603	0.325858	0.346425	0.366468	0.371067	0.313498	0.387748	0.340184	0.876469	0.853459	1.02451	0.90196	0.999782	1.16895	0.81324	0.563138	0.583874	0.582689	0.584042	0.5882	0.537	0.550247	1.06439	1.05528	1.08223	1.19187	1.13574	1.40802	0.951089	0.50682	0.493352	0.553394	0.482352	0.501645	0.61536
PWY-6628	superpathway of L-phenylalanine biosynthesis	0.0197036	0.00984303	0	0	0	0	0	0.0139861	0.0154428	0	0	0	0	0	0.0329371	0.067305	0.0544988	0.0587739	0.0546718	0	0	0.0201266	0.020137	0	0.0141138	0.0400719	0	0	0.039766	0.0179647	0.0633597	0	0.0675244	0.0380922	0	0.00753613	0.00640144	0	0.0312964	0	0	0	0.013523	0.0194321	0.0542471	0.0124073	0	0
LACTOSECAT-PWY	lactose and galactose degradation I	0.0855615	0.0853798	0.0863481	0.106627	0.078423	0.108267	0.119908	0.0846453	0.0968514	0.0884512	0.0925397	0.116354	0.13193	0.0747944	0.0997215	0.103606	0.103658	0.0913614	0.112729	0.104931	0.197066	0.100507	0.10988	0.0802902	0.0876528	0.129517	0.0553287	0.202364	0.232202	0.224355	0.244943	0.256035	0.215525	0.284936	0.289288	0.222468	0.229975	0.219311	0.224107	0.206594	0.25394	0.288091	0.516516	0.521635	0.550256	0.454008	0.537563	0.495611
COMPLETE-ARO-PWY	superpathway of aromatic amino acid biosynthesis	2.16296	2.16169	2.2526	2.24184	2.24149	2.19406	2.1162	1.95193	1.96168	1.98269	1.98059	1.94949	1.92386	2.04534	1.65831	1.65472	1.69897	1.70395	1.63592	1.67363	1.82478	1.61895	1.60746	1.64123	1.57777	1.63445	1.6247	1.64326	1.71145	1.73161	1.73251	1.70478	1.78751	1.78482	1.7725	1.6151	1.61683	1.6055	1.63889	1.61769	1.57875	1.53917	1.50192	1.51139	1.51696	1.57239	1.46953	1.4436
HISDEG-PWY	L-histidine degradation I	0.0505754	0.0441991	0.0488622	0.0328287	0.0466325	0.0370391	0	0.0543847	0.0474131	0.0453408	0.0394145	0.0283045	0.0572587	0	0.0613388	0.0620171	0.0645988	0.0458123	0.0609226	0.0775072	0.103827	0.0334504	0.0360151	0	0.0232964	0.0224429	0	0	0.00457918	0.00580357	0.000781095	0.00122374	0	0	0	0.00860638	0.0134603	0	0.0055337	0.00429285	0	0	0.0601134	0.0545268	0.0608232	0.0678363	0.0222332	0.0237149
PWY-7242	D-fructuronate degradation	0.0904835	0.0946166	0.0899136	0.0875534	0.0805332	0	0	0.0284426	0.031582	0.0298108	0.011456	0.0268157	0.0306682	0	0.179049	0.18789	0.174647	0.165919	0.183334	0.179373	0.126957	0.268295	0.261023	0.252762	0.303662	0.285106	0.196636	0.275454	0.200644	0.203117	0.213404	0.208886	0.192195	0.201481	0.107034	0.225255	0.248124	0.228805	0.206009	0.258234	0.22486	0.242547	0.345825	0.356515	0.378405	0.347986	0.352107	0.330752
FAO-PWY	fatty acid &beta;-oxidation I	0	0	0	0	0	0	0	0.0280017	0.0211432	0.0284865	0.025165	0.0369728	0.0426141	0.0248393	0.0397323	0.0370106	0.0564002	0.0588732	0.0348953	0.0817926	0.0389168	0.0456879	0.037053	0.0567399	0.0430089	0.0188018	0.0632572	0.0575584	0.0278277	0.0248137	0.0158702	0.0295509	0.0328082	0.0330848	0	0.0208816	0.017971	0.0224465	0.00388891	0.0107104	0	0	0.0383609	0.0374379	0.0291861	0.0405539	0.0265532	0.0391124
PWY-6125	superpathway of guanosine nucleotides de novo biosynthesis II	0.58215	0.585167	0.573764	0.56709	0.506803	0.740319	0.798502	0.27805	0.258917	0.247972	0.22755	0.246265	0.125017	0.0804179	0.268415	0.281773	0.227077	0.279898	0.258731	0.249081	0.288265	0.327076	0.332457	0.296663	0.313621	0.31804	0.291119	0.414798	0.223072	0.241923	0.233437	0.254851	0.220336	0.0904214	0.292169	0.128881	0.108924	0.130331	0.141131	0.122326	0.0941864	0	0.412752	0.411443	0.364617	0.406159	0.395614	0.474305
DTDPRHAMSYN-PWY	dTDP-L-rhamnose biosynthesis I	0.724236	0.686762	0.809617	0.805302	0.698566	0.851556	0.550366	0.953683	0.952468	0.96752	0.93654	1.01915	1.1596	1.05526	1.29191	1.32857	1.31283	1.29971	1.47291	1.26622	1.34073	1.3302	1.33132	1.37261	1.41538	1.34944	1.49539	1.4543	0.831126	0.818089	0.888383	0.915534	0.800083	0.972709	0.949607	1.3479	1.35885	1.3464	1.48981	1.35958	1.42393	1.68611	0.836446	0.922501	0.87118	0.918299	0.934183	0.756099
GLYCOGENSYNTH-PWY	glycogen biosynthesis I (from ADP-D-Glucose)	0.457766	0.481582	0.469807	0.422736	0.440334	0.537556	0.684115	0.70098	0.677541	0.680232	0.7145	0.783485	0.819693	0.776106	0.911442	0.919466	0.915969	0.921894	0.870307	0.931678	0.986654	0.96173	0.971936	1.0473	0.956121	1.00483	1.02503	1.01146	0.545482	0.50381	0.487541	0.511941	0.545561	0.519888	0.539588	1.11829	1.16066	1.13483	1.19779	1.22293	1.22194	1.04175	0.325601	0.341787	0.277594	0.313244	0.320279	0.301035
ARGININE-SYN4-PWY	L-ornithine de novo biosynthesis	0.00364083	0.00522811	0	0.0108523	0	0	0	0	0	0	0	0	0	0	0.292396	0.318262	0.330174	0.323596	0.244061	0.430936	0.338807	0.113607	0.129797	0.158851	0.122046	0.15182	0.0903601	0.174524	0.00102442	0.00167636	0	0	0	0	0	0.0525194	0.0420195	0.0619794	0.0607608	0.0444095	0.0569588	0	0.145321	0.1342	0.144963	0.157527	0.11247	0.161572
ARO-PWY	chorismate biosynthesis I	2.1738	2.16853	2.24927	2.239	2.2456	2.17926	2.07787	2.01988	2.02865	2.0522	2.03886	2.00785	1.96699	2.07881	1.68172	1.68231	1.72241	1.73284	1.64684	1.68088	1.84129	1.67072	1.66135	1.68451	1.64264	1.67395	1.68266	1.67018	1.78917	1.81431	1.80903	1.80203	1.86747	1.83039	1.81444	1.67455	1.68473	1.67744	1.69784	1.68341	1.63172	1.54436	1.53949	1.54769	1.56124	1.61194	1.48157	1.47996
GLUCUROCAT-PWY	superpathway of &beta;-D-glucuronide and D-glucuronate degradation	0.0595857	0.0705867	0.0398475	0.0857486	0.0496209	0	0	0.0391129	0.0430466	0.0412631	0.0165717	0.0381157	0.0416191	0	0.15	0.159065	0.157166	0.154147	0.146288	0.192636	0.142521	0.275791	0.272332	0.264621	0.275944	0.284438	0.234007	0.291001	0.209518	0.21166	0.211781	0.223142	0.207712	0.221048	0.123352	0.204436	0.217809	0.197408	0.192731	0.231757	0.228389	0.176145	0.357665	0.366642	0.381316	0.363622	0.326929	0.357856
PWY-7199	pyrimidine deoxyribonucleosides salvage	0.0754774	0.0682551	0.0560936	0.11713	0.0580366	0.0312909	0	0.185371	0.192948	0.200025	0.187061	0.237004	0.231226	0	0.206132	0.185378	0.193812	0.171856	0.166645	0.27951	0.211821	0.432258	0.4239	0.432801	0.453353	0.413143	0.428152	0.262518	0.297501	0.285667	0.300638	0.298298	0.288453	0.343235	0.334619	0.399695	0.395997	0.476061	0.379997	0.464598	0.434991	0.453593	0.344553	0.347984	0.387381	0.354887	0.358464	0.273061
LEU-DEG2-PWY	L-leucine degradation I	0	0	0	0	0	0	0	0	0	0	0	0	0	0	0	0	0	0	0	0	0	0	0	0	0	0	0	0	0	0	0	0	0	0	0	0	0	0	0	0	0	0	0	0	0	0	0	0
GALACTUROCAT-PWY	D-galacturonate degradation I	0.0439473	0.0396898	0.0305766	0.0273982	0.0206828	0	0	0.0200316	0.0235416	0.0161061	0.0121675	0.0132018	0.0188898	0	0.178568	0.188524	0.176738	0.169309	0.187872	0.191727	0.120959	0.19593	0.197953	0.218099	0.210213	0.196888	0.188264	0.225442	0.0546097	0.0569371	0.0651424	0.041451	0.0477086	0.074412	0	0.13412	0.128964	0.160261	0.130565	0.1463	0.124621	0.0821314	0.296942	0.300932	0.314671	0.303371	0.298001	0.312687
PWY-6507	4-deoxy-L-threo-hex-4-enopyranuronate degradation	0.0804109	0.0852843	0.0799955	0.0740078	0.0721914	0	0	0.0263916	0.0291469	0.0156373	0.010994	0.0195484	0.0178682	0	0.175309	0.183598	0.171606	0.165217	0.18017	0.182526	0.0924818	0.227907	0.224101	0.207137	0.259456	0.238009	0.17737	0.23879	0.0700733	0.078052	0.0712545	0.0819701	0.0569734	0.0117208	0	0.159687	0.157877	0.153802	0.138309	0.139855	0.0705656	0.144149	0.33575	0.341463	0.364316	0.336535	0.343708	0.314951
PWY0-845	superpathway of pyridoxal 5'-phosphate biosynthesis and salvage	0.773448	0.777149	0.809232	0.817876	0.85721	0.772084	0.658119	0.11809	0.118427	0.0975187	0.109625	0.09419	0.163671	0.0869285	0.363277	0.332627	0.375815	0.369141	0.235396	0.336213	0.351353	0.363913	0.348868	0.359081	0.306651	0.361321	0.425246	0.27626	0	0	0	0	0	0	0	0.0689556	0.0736546	0.0307606	0.0570106	0.0800667	0.0987771	0.06038	0.211881	0.195494	0.181967	0.222119	0.195159	0.174333
PWY-621	sucrose degradation III (sucrose invertase)	0.365648	0.376499	0.339067	0.329129	0.305921	0.369631	0.420234	0.917264	0.899949	0.890685	0.972965	0.842446	1.07453	1.12717	0.76395	0.791777	0.788496	0.79986	0.788056	0.715533	0.743882	0.901395	0.880971	0.916612	0.899706	0.930481	1.01539	0.907752	0.923814	0.892299	0.906691	0.909339	0.914755	0.763336	0.954672	1.22343	1.2183	1.31035	1.25284	1.37103	1.32331	1.26246	0.857193	0.863643	0.868742	0.816035	0.873359	0.901616
PWY-5345	superpathway of L-methionine biosynthesis (by sulfhydrylation)	0.179027	0.185729	0.0822247	0.132207	0.147289	0	0	0.131028	0.130347	0.122793	0.130692	0.146611	0.103665	0.151038	0.0291033	0.0374881	0.0344867	0.0131777	0.0209162	0.0293446	0	0.243461	0.23592	0.2217	0.25605	0.259626	0.256152	0.175475	0.00229091	0	0	0	0	0	0	0.00695067	0.00479297	0.00731644	0.00893119	0	0	0	0.0211396	0.0190049	0.0212923	0.0131529	0.0248733	0.0444573
PWY-6309	L-tryptophan degradation XI (mammalian, via kynurenine)	0	0	0	0	0	0	0	0	0	0	0	0	0	0	0	0	0	0	0	0	0	0	0	0	0	0	0	0	0.000552163	0	0	0	0	0	0	0	0	0	0	0	0	0	0	0	0	0	0	0
PWY-5136	fatty acid &beta;-oxidation II (peroxisome)	0	0	0	0	0	0	0	0.0256401	0.018788	0.0256409	0.0234492	0.0342221	0.0393027	0.0235319	0.0351833	0.0328512	0.0512443	0.0525682	0.0304949	0.0759249	0.0372917	0.0392806	0.0316538	0.0491559	0.0370513	0.0158481	0.0543419	0.0497019	0.0237705	0.0211082	0.0133987	0.0254317	0.0284195	0.0281153	0	0.0178234	0.0152668	0.0191161	0.00325004	0.00902041	0	0	0.0327739	0.031935	0.0248279	0.0347312	0.0225823	0.0336312
DAPLYSINESYN-PWY	L-lysine biosynthesis I	0.0599756	0.0509025	0.0391164	0.0316745	0.0620188	0.0630483	0	0.577673	0.571551	0.611966	0.595371	0.656119	0.564414	0.620392	0.248144	0.237608	0.241322	0.262722	0.202397	0.274191	0.181411	0	0	0	0	0	0	0	0.56017	0.554638	0.56463	0.590458	0.559695	0.630637	0.58005	0.511391	0.497098	0.503986	0.467312	0.498983	0.5626	0.39905	0.544934	0.538295	0.573573	0.585392	0.557692	0.668859
PWY-3001	superpathway of L-isoleucine biosynthesis I	0.68552	0.700153	0.731769	0.697724	0.65969	0.715926	1.0202	0.742832	0.728201	0.770095	0.683366	0.78603	0.772278	0.708568	0.693891	0.688006	0.701932	0.71065	0.677757	0.657393	0.694191	0.848192	0.841044	0.850711	0.840591	0.879602	0.911927	0.898949	0.892785	0.901194	0.933261	0.90035	0.879244	0.870747	0.985264	0.982188	0.984395	1.0156	0.963716	1.00367	1.02876	1.05128	1.20235	1.19836	1.2133	1.18316	1.23712	1.16482
PWY-7184	pyrimidine deoxyribonucleotides de novo biosynthesis I	0.474431	0.478771	0.470888	0.42905	0.399109	0.589602	0.558191	0.230689	0.21259	0.194842	0.169991	0.18488	0.0935525	0.0477094	0.228437	0.236913	0.185233	0.237515	0.220769	0.213472	0.250078	0.231587	0.233808	0.21298	0.219831	0.224024	0.173969	0.307092	0.160403	0.176326	0.168518	0.184384	0.15749	0.060133	0.204361	0.0894263	0.0744362	0.0900149	0.0982826	0.0844754	0.0632994	0	0.361331	0.36006	0.312081	0.347683	0.343014	0.364779
PWY66-409	superpathway of purine nucleotide salvage	0.306628	0.284555	0.297729	0.18285	0.337905	0.3572	0	0.355906	0.346005	0.362813	0.347653	0.372087	0.224271	0.124378	0.18023	0.190185	0.210529	0.23384	0.246316	0.168803	0.18842	0.343942	0.344691	0.344594	0.367727	0.296188	0.267315	0.347064	0.337462	0.350477	0.347348	0.390446	0.334872	0.149272	0.406107	0.116357	0.10635	0.126956	0.169858	0.0380299	0	0	0.346104	0.339311	0.346065	0.330281	0.389253	0.385202
PWY-724	superpathway of L-lysine, L-threonine and L-methionine biosynthesis II	0.959034	0.962569	0.992627	0.983142	1.05676	0.976888	1.21555	0.998857	0.999781	1.02412	0.972042	1.02439	1.05478	1.11372	1.08161	1.0864	1.07632	1.05573	1.03957	1.06774	1.07266	0.997629	1.00055	1.00696	1.00369	0.992625	1.02997	0.863816	1.09651	1.09627	1.08751	1.07983	1.0328	1.05046	1.07027	1.01312	1.02398	1.05807	0.978057	1.03406	1.0537	1.16486	1.24305	1.25182	1.28291	1.24631	1.25092	1.22049
PRPP-PWY	superpathway of histidine, purine, and pyrimidine biosynthesis	0.186104	0.152559	0.144942	0.156832	0.0607607	0	0	0.28576	0.280149	0.267424	0.251057	0.228821	0.194372	0.125364	0.316176	0.326597	0.278742	0.295261	0.318666	0.313932	0.349934	0.143528	0.128207	0.0940394	0.200022	0.207605	0.120865	0	0.166215	0.15664	0.144977	0.212023	0	0	0	0.130079	0.116489	0.116273	0.160538	0.0837844	0	0	0.468221	0.463925	0.450686	0.482377	0.466332	0.523306
BIOTIN-BIOSYNTHESIS-PWY	biotin biosynthesis I	0	0.00491923	0	0	0	0	0	0.00205897	0	0	0	0	0	0	0.0288976	0.0172479	0.0218421	0.0300722	0.0382337	0	0	0.00388045	0.00643719	0	0	0	0	0	0	0	0	0	0	0	0	0	0	0	0	0	0	0	0.0103816	0.014483	0.0171978	0	0	0.0166472
PWY-2941	L-lysine biosynthesis II	0.502543	0.508539	0.382174	0.380805	0.545925	0.282811	0.237751	0.472128	0.457816	0.4607	0.316754	0.369506	0.289101	0.399988	0.234855	0.229028	0.18886	0.131838	0.231293	0.195737	0.153264	0.335423	0.332381	0.289271	0.296466	0.22166	0.254613	0.245891	0.626255	0.607683	0.531129	0.627872	0.561546	0.570416	0.636004	0.399651	0.379079	0.295759	0.406293	0.431523	0.579546	0.286018	0.332175	0.369003	0.349083	0.24677	0.272092	0.359455
PWY-5097	L-lysine biosynthesis VI	1.50501	1.52192	1.48646	1.50998	1.52084	1.5021	1.69922	1.60867	1.5951	1.56102	1.65586	1.63707	1.66824	1.94005	1.55024	1.55152	1.56852	1.57076	1.56251	1.53642	1.68131	1.21719	1.23183	1.26143	1.21638	1.2268	1.21321	1.08433	1.27601	1.28419	1.2304	1.31512	1.26535	1.35496	1.22441	1.18922	1.21701	1.24161	1.18014	1.20361	1.18519	1.49216	1.3194	1.31839	1.351	1.32526	1.32975	1.26328
PWY-7220	adenosine deoxyribonucleotides de novo biosynthesis II	0.333543	0.337987	0.317147	0.318684	0.279545	0.45648	0.466364	0.17144	0.161268	0.161283	0.13504	0.14002	0.114144	0.0441498	0.166815	0.173092	0.147964	0.174373	0.16091	0.154899	0.19156	0.199307	0.201507	0.188131	0.191611	0.199446	0.159539	0.278018	0.204126	0.231029	0.200807	0.191461	0.207403	0.177341	0.330275	0.241891	0.251585	0.234518	0.247946	0.247742	0.26109	0.270776	0.262418	0.261194	0.257301	0.258967	0.256331	0.280849
PWY-7222	guanosine deoxyribonucleotides de novo biosynthesis II	0.333543	0.337987	0.317147	0.318684	0.279545	0.45648	0.466364	0.17144	0.161268	0.161283	0.13504	0.14002	0.114144	0.0441498	0.166815	0.173092	0.147964	0.174373	0.16091	0.154899	0.19156	0.199307	0.201507	0.188131	0.191611	0.199446	0.159539	0.278018	0.204126	0.231029	0.200807	0.191461	0.207403	0.177341	0.330275	0.241891	0.251585	0.234518	0.247946	0.247742	0.26109	0.270776	0.262418	0.261194	0.257301	0.258967	0.256331	0.280849
P4-PWY	superpathway of L-lysine, L-threonine and L-methionine biosynthesis I	0.0231823	0.025916	0.0121834	0	0	0	0	0.488209	0.500621	0.502254	0.502554	0.528225	0.516442	0.553408	0.323072	0.310924	0.315269	0.337731	0.276731	0.342291	0.260539	0	0	0	0	0	0	0	0.523394	0.528494	0.531878	0.513748	0.534331	0.547378	0.546292	0.443222	0.428941	0.446634	0.427225	0.448656	0.417218	0.5009	0.541785	0.533445	0.555408	0.580552	0.549453	0.587364
PWY-5347	superpathway of L-methionine biosynthesis (transsulfuration)	0.125393	0.13048	0.0544689	0.090205	0.101062	0.192173	0	0.566689	0.577652	0.564563	0.592163	0.600416	0.610762	0.50379	0.639491	0.622378	0.614741	0.62543	0.635928	0.674433	0.726875	0.613781	0.615832	0.615821	0.583164	0.596794	0.66516	0.658021	0.591914	0.578263	0.583854	0.612089	0.590523	0.588554	0.6025	0.701918	0.689776	0.678753	0.688325	0.655779	0.699267	0.814044	0.571759	0.569393	0.552225	0.608283	0.56133	0.653311
PWY-2942	L-lysine biosynthesis III	1.56577	1.60074	1.55692	1.64113	1.6859	1.54686	1.69779	1.313	1.28717	1.28956	1.32715	1.19234	1.42901	1.39594	1.1645	1.16064	1.15366	1.09577	1.11254	1.16937	1.31127	1.14769	1.16834	1.20659	1.12764	1.10503	1.09468	1.15392	1.17301	1.18086	1.13956	1.23109	1.15894	1.24475	1.06996	1.08672	1.11448	1.1461	1.07811	1.10933	1.05148	1.39122	1.33157	1.33142	1.37914	1.36918	1.35234	1.30032
PWY-6519	8-amino-7-oxononanoate biosynthesis I	0	0.00386958	0	0	0	0	0	0.00161929	0	0	0	0	0	0	0.0232993	0.0137484	0.0174989	0.0244133	0.0311929	0	0	0.00305575	0.00507638	0	0	0	0	0	0	0	0	0	0	0	0	0	0	0	0	0	0	0	0.00823485	0.0115193	0.0137313	0	0	0.0133506
PWY0-781	aspartate superpathway	0.0239084	0.0266715	0.012412	0	0	0	0	0.507756	0.517474	0.521756	0.517079	0.539107	0.542805	0.550972	0.324891	0.314139	0.306836	0.331202	0.275871	0.336619	0.264187	0	0	0	0	0	0	0	0.517327	0.518533	0.51046	0.499283	0.504711	0.507571	0.536769	0.411307	0.396768	0.417957	0.397185	0.420297	0.373762	0.484615	0.559177	0.549127	0.575005	0.59324	0.569279	0.561324
PWY-5840	superpathway of menaquinol-7 biosynthesis	0	0	0	0	0	0	0	0.00741565	0.00657261	0	0	0	0	0	0.0380376	0.0223307	0.0335412	0.02803	0	0	0	0.0343667	0.0327243	0	0	0	0	0	0.0127526	0.0149485	0	0	0	0	0	0.0218674	0.017372	0.0196049	0.0165513	0.0201632	0	0	0.0133699	0.0193075	0	0	0	0
PWY-6353	purine nucleotides degradation II (aerobic)	0.0372211	0.0331758	0.0140841	0.0205591	0.0541621	0.0305625	0	0.235136	0.229103	0.246237	0.276799	0.289114	0.333807	0.31603	0.121652	0.12119	0.149396	0.14401	0.169576	0.105003	0.0798288	0.169613	0.17719	0.15985	0.181879	0.153601	0.164102	0.100903	0.291219	0.282491	0.306492	0.312111	0.311368	0.349023	0.242014	0.152536	0.152459	0.130118	0.124837	0.12841	0.0846322	0.138783	0.227566	0.230823	0.232016	0.253945	0.25005	0.252274
PYRIDOXSYN-PWY	pyridoxal 5'-phosphate biosynthesis I	0.610438	0.62575	0.642588	0.653922	0.671667	0.604314	0.534444	0.0757937	0.0733462	0.0522083	0.0721005	0.0614663	0.101349	0.0655237	0.265342	0.245668	0.27756	0.274892	0.179661	0.249142	0.269413	0.256543	0.247847	0.255906	0.221346	0.260662	0.289369	0.172119	0	0	0	0	0	0	0	0.0446328	0.0455951	0.0195723	0.0362731	0.0519228	0.0630804	0.0412373	0.152096	0.142527	0.133718	0.154811	0.140482	0.129925
PYRIDNUCSYN-PWY	NAD biosynthesis I (from aspartate)	0.57679	0.565458	0.636105	0.516343	0.521955	0.505927	0.666966	0.535544	0.558549	0.564263	0.578259	0.547271	0.609996	0.583809	0.74247	0.718795	0.763815	0.719608	0.754567	0.765417	0.798863	0.605411	0.600027	0.619482	0.621078	0.670709	0.599603	0.731332	0.43273	0.442067	0.445446	0.452887	0.470658	0.452228	0.447999	0.750349	0.754937	0.777106	0.740786	0.79458	0.78205	0.892866	0.485196	0.500827	0.467209	0.517385	0.482544	0.377968
THRESYN-PWY	superpathway of L-threonine biosynthesis	0.508677	0.52426	0.554587	0.521618	0.489491	0.560388	0.781493	0.600556	0.586422	0.617409	0.548567	0.637039	0.628126	0.555754	0.579846	0.579901	0.60378	0.608823	0.555615	0.542636	0.575669	0.690445	0.684964	0.686782	0.662121	0.705016	0.787282	0.713897	0.74198	0.751578	0.771352	0.749331	0.729366	0.735974	0.851722	0.81052	0.808744	0.849393	0.773159	0.836288	0.851161	0.911298	1.11529	1.10854	1.12957	1.11882	1.14452	1.06305
PWY-7204	pyridoxal 5'-phosphate salvage II (plants)	0	0	0	0	0	0	0	0	0	0	0	0	0	0	0.0388856	0.0552579	0.0442924	0.0545831	0	0.101783	0	0	0	0	0	0	0	0	0	0	0	0	0	0	0	0	0	0	0	0	0	0	0.00776479	0.0112544	0.0112363	0.00638602	0.0182589	0
PWY-5897	superpathway of menaquinol-11 biosynthesis	0.0153652	0	0	0	0	0	0	0.00792132	0.00632404	0	0	0	0	0	0.0587101	0.0624559	0.0489682	0.0485952	0.0438739	0	0	0.0351723	0.0321932	0.0421002	0	0	0	0	0.0197345	0.0160718	0.0124962	0	0	0	0	0.0230559	0.0190499	0.028417	0.0182094	0.0194201	0	0	0.0265088	0.0298412	0.0151807	0	0.0417685	0
PWY-5898	superpathway of menaquinol-12 biosynthesis	0.0153652	0	0	0	0	0	0	0.00792132	0.00632404	0	0	0	0	0	0.0587101	0.0624559	0.0489682	0.0485952	0.0438739	0	0	0.0351723	0.0321932	0.0421002	0	0	0	0	0.0197345	0.0160718	0.0124962	0	0	0	0	0.0230559	0.0190499	0.028417	0.0182094	0.0194201	0	0	0.0265088	0.0298412	0.0151807	0	0.0417685	0
PWY-5899	superpathway of menaquinol-13 biosynthesis	0.0153652	0	0	0	0	0	0	0.00792132	0.00632404	0	0	0	0	0	0.0587101	0.0624559	0.0489682	0.0485952	0.0438739	0	0	0.0351723	0.0321932	0.0421002	0	0	0	0	0.0197345	0.0160718	0.0124962	0	0	0	0	0.0230559	0.0190499	0.028417	0.0182094	0.0194201	0	0	0.0265088	0.0298412	0.0151807	0	0.0417685	0
TCA-GLYOX-BYPASS	superpathway of glyoxylate bypass and TCA	0	0	0	0	0	0	0	0	0	0	0	0	0	0	0.0244336	0.0265275	0.0235937	0.0299218	0.0299648	0.0346532	0.0327016	0	0	0	0	0	0	0	0.00226487	0.0029786	0	0	0	0	0	0.000609982	0	0	0	0	0	0	0.00620628	0.00936915	0.00365672	0.00374855	0.00738583	0
ENTBACSYN-PWY	enterobactin biosynthesis	0	0	0	0	0	0	0	0	0	0	0	0	0	0	0.0460062	0.0412988	0.0603022	0	0.0524049	0	0	0	0	0	0	0	0	0	0	0	0	0	0	0	0	0	0	0	0	0	0	0	0.0330524	0.0222419	0.0270617	0	0	0
GLYCOLYSIS-TCA-GLYOX-BYPASS	superpathway of glycolysis, pyruvate dehydrogenase, TCA, and glyoxylate bypass	0	0	0	0	0	0	0	0	0	0	0	0	0	0	0.0369194	0.040948	0.0335357	0.0463418	0.0439492	0.0401452	0	0	0	0	0	0	0	0	0.00360298	0.00490528	0	0	0	0	0	0.00116901	0	0	0	0	0	0	0.00962429	0.0142605	0.00655021	0.00640114	0.00945142	0
PWY-5989	stearate biosynthesis II (bacteria and plants)	0	0.00324535	0	0	0	0	0	0.174546	0.179545	0.140626	0.15243	0.218685	0.213623	0.0648531	0.364907	0.346976	0.395422	0.298207	0.373122	0.251059	0.225088	0.207272	0.191489	0.224373	0.181572	0.226866	0.204068	0.184929	0.135665	0.133579	0.103783	0.121011	0.11668	0.177104	0.0458419	0.0740687	0.0672718	0.0692758	0.0577137	0.0682967	0.0673783	0	0.192599	0.185727	0.189237	0.168618	0.150105	0.109022
PWY0-1298	superpathway of pyrimidine deoxyribonucleosides degradation	0.00498249	0	0	0	0	0	0	0.052532	0.0439051	0.0497595	0.0610115	0.0710972	0.0579351	0	0.101789	0.106215	0.115957	0.107288	0.071749	0.127866	0.0879995	0.377243	0.363239	0.388058	0.350616	0.356448	0.409479	0.325502	0.200334	0.197513	0.22738	0.216359	0.183061	0.255891	0.21696	0.521591	0.528171	0.560473	0.524358	0.592228	0.549708	0.519818	0.0664621	0.0621068	0.0558378	0.076439	0.0566444	0.0381662
PWY-7234	inosine-5'-phosphate biosynthesis III	0.0515219	0.0387678	0.0378609	0.0405081	0.0145244	0	0	0.305311	0.286385	0.33347	0.300746	0.307368	0.258693	0.422454	0.27613	0.260992	0.221921	0.248216	0.260484	0.289363	0.396912	0.0343433	0.0293984	0.0203428	0.0569229	0.0598392	0.0279845	0.0714232	0.525129	0.535583	0.509981	0.532078	0.529096	0.593513	0.539622	0.434096	0.447721	0.464404	0.483066	0.414884	0.503461	0.390894	0.536515	0.558175	0.543129	0.590888	0.554777	0.545359
PWY0-1061	superpathway of L-alanine biosynthesis	0.00252033	0.00717649	0	0	0	0	0	0.0122436	0.00831279	0.0103482	0.00996833	0.00879915	0	0	0.0386046	0.0463513	0.0445792	0.039443	0.0344482	0.0116409	0	0.0164605	0.0149778	0.0123454	0.0120179	0	0	0	0.0218626	0.0137714	0.0150382	0.0117763	0.0369733	0.0118097	0	0.0100654	0.00520092	0.00809977	0	0	0	0	0.0165322	0.0189121	0.0193985	0.0114762	0.0293757	0
HEXITOLDEGSUPER-PWY	superpathway of hexitol degradation (bacteria)	0.0205907	0.028819	0	0	0	0	0	0.0305753	0.0371878	0.0334209	0.019621	0.031196	0	0	0.102339	0.109116	0.096205	0.126871	0.101482	0.132987	0	0.0162462	0.0220309	0.0151147	0.0203239	0	0.0853097	0.144791	0.0532518	0.0583853	0.0684531	0.0469093	0.0634227	0	0	0.0229244	0.0269823	0.0797082	0.0184158	0.0289831	0	0	0.0843275	0.0631825	0.125676	0.113286	0.0684083	0.149239
PWY4FS-7	phosphatidylglycerol biosynthesis I (plastidic)	0.00951469	0	0.0205862	0	0	0	0	0.00692843	0.00583453	0	0	0	0	0	0.074178	0.0755978	0.0945802	0.0457829	0.0801579	0.105978	0.185699	0.00590632	0.0033046	0	0	0.0205492	0	0	0.0054863	0.000919568	0	0	0	0	0	0.00582073	0	0	0.0193364	0	0	0	0.283259	0.293503	0.216063	0.204834	0.339268	0.272586
PWY4FS-8	phosphatidylglycerol biosynthesis II (non-plastidic)	0.00951469	0	0.0205862	0	0	0	0	0.00692843	0.00583453	0	0	0	0	0	0.074178	0.0755978	0.0945802	0.0457829	0.0801579	0.105978	0.185699	0.00590632	0.0033046	0	0	0.0205492	0	0	0.0054863	0.000919568	0	0	0	0	0	0.00582073	0	0	0.0193364	0	0	0	0.283259	0.293503	0.216063	0.204834	0.339268	0.272586
SALVADEHYPOX-PWY	adenosine nucleotides degradation II	0.0806677	0.073737	0.0723386	0.0497474	0.0895831	0.0855588	0	0.270771	0.250637	0.260659	0.278585	0.269461	0.297305	0.32631	0.176466	0.189275	0.221695	0.161509	0.229093	0.158995	0.0530323	0.175488	0.188757	0.152719	0.174974	0.17356	0.226125	0.14377	0.290355	0.296821	0.310406	0.288316	0.312878	0.324328	0.217696	0.170065	0.170786	0.147451	0.185358	0.135742	0.123507	0.146101	0.270571	0.270577	0.250817	0.245085	0.259936	0.290209
PWY-5838	superpathway of menaquinol-8 biosynthesis I	0	0	0	0	0	0	0	0	0	0	0	0	0	0	0.0412898	0.0396021	0.0127076	0.026867	0.0426207	0	0	0	0	0	0	0	0	0	0	0	0	0	0	0	0	0.014727	0.0102822	0.0196049	0	0	0	0	0.0158896	0.0193075	0	0	0.0215695	0
PWY-5845	superpathway of menaquinol-9 biosynthesis	0	0	0	0	0	0	0	0	0	0	0	0	0	0	0.0232096	0.0110152	0	0	0	0	0	0	0	0	0	0	0	0	0	0	0	0	0	0	0	0.014727	0.0102822	0.0196049	0	0	0	0	0.0133699	0.0193075	0	0	0	0
PWY-5850	superpathway of menaquinol-6 biosynthesis I	0	0	0	0	0	0	0	0	0	0	0	0	0	0	0.0232096	0.0110152	0	0	0	0	0	0	0	0	0	0	0	0	0.00579853	0	0	0	0	0	0	0.014727	0.0102822	0.0196049	0	0	0	0	0.0133699	0.0193075	0	0	0	0
PWY-5896	superpathway of menaquinol-10 biosynthesis	0	0	0	0	0	0	0	0	0	0	0	0	0	0	0.0232096	0.0110152	0	0	0	0	0	0	0	0	0	0	0	0	0	0	0	0	0	0	0	0.014727	0.0102822	0.0196049	0	0	0	0	0.0133699	0.0193075	0	0	0	0
TRNA-CHARGING-PWY	tRNA charging	1.01011	1.01288	1.02315	0.992481	1.0148	1.04483	1.38651	1.07021	1.06855	1.09192	1.07356	1.08977	1.15797	1.10755	0.839584	0.848072	0.832552	0.798427	0.828237	0.825981	0.757224	0.991573	0.992233	1.00282	0.975811	0.987806	0.922359	0.87987	0.837491	0.830055	0.839692	0.821276	0.844925	0.855079	0.779126	0.938283	0.945058	0.946	0.934051	0.952705	0.914525	1.00148	0.726269	0.718583	0.747562	0.7105	0.714744	0.601851
PWY-6901	superpathway of glucose and xylose degradation	0.0217846	0.0258814	0	0	0	0	0	0.0487127	0.0528316	0.0480987	0.0249245	0.0332349	0	0	0.104434	0.11386	0.100992	0.13671	0.102076	0.0361584	0	0.0194418	0.0256924	0.0180941	0.023891	0	0	0	0.0514161	0.0547573	0.0600242	0.0405756	0.0354253	0	0	0.0292063	0.0341632	0.0919696	0.0236834	0.0363659	0	0	0.112416	0.0847325	0.166506	0.137487	0.0900347	0.198366
FOLSYN-PWY	superpathway of tetrahydrofolate biosynthesis and salvage	0.0796272	0.0661022	0	0	0	0	0	0.0546418	0.0330808	0.0454678	0.0479568	0	0	0	0.0793727	0.0849595	0.0648337	0.0486447	0.0884117	0.046953	0	0.288481	0.296637	0.307396	0.285405	0.275912	0.240303	0.321135	0.253722	0.247338	0.276451	0.287976	0.314434	0.307853	0.293073	0.162647	0.14438	0.154854	0.14433	0.129325	0.244427	0.114681	0.0723236	0.0978788	0.0745585	0.047508	0.0666173	0.108501
PWY-7392	taxadiene biosynthesis (engineered)	0	0	0	0	0	0	0	0	0	0	0	0	0	0	0.0178267	0.0139007	0.00735337	0.00792092	0	0	0	0	0	0	0	0	0	0	0.00476337	0.00344923	0	0	0	0	0	0.00388199	0.00223938	0	0	0.013069	0	0	0.00812587	0.009035	0.00973138	0.00843656	0	0
PWY-5005	biotin biosynthesis II	0	0	0	0	0	0	0	0.0218388	0.0241499	0.00862841	0.0162497	0.0175863	0.0186033	0	0.0255807	0.0258779	0.0239836	0.0122311	0.0250634	0.0237891	0	0	0	0	0	0	0	0	0	0	0	0	0	0	0	0	0	0	0	0	0	0	0.0833482	0.0828009	0.0711891	0.0913884	0.0624057	0.0471531
PWY-6892	thiazole biosynthesis I (E. coli)	0	0	0	0	0	0	0	0.0135623	0.0128872	0.0176812	0	0	0.0274341	0	0.0272138	0.0221273	0.0225121	0.0618038	0.0065138	0.0903836	0	0.00981334	0	0	0	0	0	0	0.00664198	0	0	0	0	0	0	0.000666983	0	0	0	0	0	0	0.0071823	0.00521524	0	0.00861567	0.0315412	0.0252876
P441-PWY	superpathway of N-acetylneuraminate degradation	0.0104726	0	0	0	0	0	0	0.028785	0.0224866	0.034844	0.0244811	0.0348319	0	0	0.0947747	0.106438	0.0731391	0.118264	0.099431	0.0835088	0	0.0313618	0.0411694	0.0292164	0.0354264	0	0	0.114617	0.0512859	0.0588888	0.0527209	0.0409423	0.0416707	0	0	0.0325539	0.0386077	0.0406436	0.0322664	0.0372046	0	0	0.0622387	0.058885	0.0622198	0.0938636	0.0632782	0.0443615
RIBOSYN2-PWY	flavin biosynthesis I (bacteria and plants)	0	0	0	0	0	0	0	0.0321269	0.0298368	0.0514188	0.0369718	0.0185003	0	0	0.233632	0.247784	0.236335	0.229743	0.198652	0.310847	0.134859	0	0	0	0	0	0	0	0.00520381	0	0	0	0	0	0	0.0474029	0.0459472	0.0448718	0.0384836	0.0487491	0	0	0.478947	0.481919	0.49134	0.506283	0.491083	0.516835
PWY-6608	guanosine nucleotides degradation III	0.029074	0.0258685	0.0135034	0.0178567	0.0430132	0.0231934	0.0607302	0.288911	0.268791	0.273485	0.299977	0.291953	0.316885	0.342553	0.203471	0.217581	0.253398	0.186759	0.26159	0.183597	0.063002	0.171261	0.186928	0.144675	0.171706	0.175262	0.227674	0.0855005	0.307124	0.313452	0.327723	0.303651	0.331691	0.338149	0.221923	0.164956	0.165606	0.146299	0.185325	0.131498	0.121937	0.157477	0.296617	0.296204	0.276277	0.271176	0.282006	0.312649
PWY-6630	superpathway of L-tyrosine biosynthesis	0	0	0	0	0	0	0	0	0	0	0	0	0	0	0.0327806	0.066691	0.054102	0.0582102	0.0543758	0	0	0	0	0	0	0	0	0	0.00422376	0	0	0	0	0	0	0.00185214	0	0	0	0	0	0	0.0136267	0.0196321	0.0563069	0.0124816	0	0
PWY-7039	phosphatidate metabolism, as a signaling molecule	0	0	0	0	0	0	0	0	0	0	0	0	0	0	0	0	0	0	0	0	0	0	0	0	0	0	0	0	0.000148493	0.000347692	0	0	0	0	0	0	0	0	0	0	0	0	0	0	0	0	0	0
PWY-6629	superpathway of L-tryptophan biosynthesis	0	0	0	0	0	0	0	0	0	0	0	0	0	0	0.0386821	0.0435788	0.0478372	0.0226188	0	0	0	0	0	0	0	0	0	0	0	0	0	0	0	0	0	0	0	0	0	0	0	0	0	0.00934803	0	0	0	0
PWY-6969	TCA cycle V (2-oxoglutarate	0.0135245	0.0135441	0	0	0	0	0	0	0.00866611	0.0387863	0	0	0	0	0.150854	0.142925	0.1268	0.1329	0.136481	0.214049	0.286344	0.080417	0.0797763	0.0627247	0.082443	0.0741218	0.0385396	0.094962	0.0310501	0.0282227	0	0	0.0228673	0	0	0.0283587	0.0208972	0.0467688	0.00710541	0.0107158	0.0302064	0	0.0750547	0.0740899	0.0798127	0.061544	0.0461638	0.019433
PWY-5971	palmitate biosynthesis II (bacteria and plants)	0	0	0	0	0	0	0	0.0051246	0	0	0	0	0	0	0.0323644	0.0156486	0.0179624	0.0338529	0.0441468	0	0	0.0039768	0.00660982	0	0	0	0	0	0.0038048	0.0098815	0	0	0	0	0	0	0	0	0	0	0	0	0.0108423	0.0134926	0.0183114	0	0	0.0182224
PWY-6168	flavin biosynthesis III (fungi)	0.0404448	0.0272808	0.0347464	0.00946503	0.0239099	0	0	0.0239221	0.0261227	0.0156154	0.0164872	0	0	0	0.427812	0.434278	0.466873	0.375604	0.43912	0.451839	0.398687	0.336584	0.344164	0.299197	0.372114	0.352862	0.255215	0.124762	0.211457	0.195222	0.257493	0.198869	0.111468	0	0.26893	0.152244	0.14874	0.113218	0.214366	0.148393	0.17153	0.267202	0.476609	0.487168	0.501853	0.494933	0.508761	0.504659
PWY-6703	preQ0 biosynthesis	1.15202	1.12546	1.1018	1.15824	1.20247	1.13754	0.896722	0.496004	0.491807	0.484466	0.547346	0.496671	0.372792	0.417904	0.534596	0.554365	0.570318	0.526967	0.582457	0.619937	0.612636	0.795791	0.784283	0.808715	0.765525	0.824273	0.797141	0.961395	0.654541	0.633916	0.648867	0.6712	0.710565	0.751925	0.844264	0.781542	0.798973	0.815626	0.843757	0.757328	0.758818	0.621627	0.821287	0.818293	0.828853	0.753777	0.890713	0.753925
PWY66-389	phytol degradation	0	0	0	0	0	0	0	0	0	0	0	0	0	0	0	0	0	0	0	0	0	0	0	0	0	0	0	0	0.0010879	0	0	0	0	0	0	0	0	0	0	0	0	0	0	0	0	0	0	0
P161-PWY	acetylene degradation	0.00319261	0	0	0	0	0	0	0.00346893	0.00413058	0.00732848	0.00658401	0.00863389	0	0	0.0244079	0.0221227	0.0148931	0.0183221	0.0217934	0.0207579	0	0.0337733	0.0394931	0.0307886	0.0223405	0.0412708	0	0.0275017	0.0131074	0.0157666	0.0121314	0.00949877	0.00879093	0.0116075	0.0434845	0.0131135	0.017847	0.00864012	0.0259085	0.0124429	0	0	0.0166388	0.0183802	0.013653	0.0330982	0.0197435	0.0084018
PWY-561	superpathway of glyoxylate cycle and fatty acid degradation	0	0	0	0	0	0	0	0	0	0	0	0	0	0	0.0260288	0.0281588	0.0130969	0.0340384	0.0309657	0.0276551	0	0	0	0	0	0	0	0	0.00296745	0.0038761	0	0	0	0	0	0.000804887	0	0	0	0	0	0	0.00595115	0.00800918	0.00466529	0	0.00678656	0
PWY-4041	&gamma;-glutamyl cycle	0	0	0	0	0	0	0	0	0	0	0	0	0	0	0.0274993	0.0261155	0.011696	0.0133046	0.02425	0.0397064	0	0	0	0	0	0	0	0	0	0	0	0	0	0	0	0.000591202	0.00097234	0	0	0	0	0	0.00342287	0.00209631	0.00314875	0.00825563	0.00635813	0
PHOSLIPSYN-PWY	superpathway of phospholipid biosynthesis I (bacteria)	0.0158037	0	0.029653	0	0	0	0	0.0115122	0.00969868	0	0	0	0	0	0.119847	0.122078	0.151667	0.0748388	0.129288	0.168573	0.288152	0.00981385	0.00549838	0	0	0.0338735	0	0	0.00911977	0.00153192	0	0	0	0	0	0.00967359	0	0	0.0319325	0	0	0	0.419902	0.434937	0.325623	0.316734	0.416615	0.40713
GALACT-GLUCUROCAT-PWY	superpathway of hexuronide and hexuronate degradation	0.0394851	0.0360768	0.0251763	0.0303443	0.0200046	0	0	0.026574	0.0322455	0.0247347	0.014945	0.0203824	0.0302666	0	0.15229	0.149605	0.154288	0.157685	0.143897	0.192526	0.145327	0.190504	0.190371	0.207518	0.214477	0.189081	0.162762	0.167336	0.0462254	0.0481541	0.0578509	0.0150289	0.0063914	0.0404347	0	0.155485	0.155037	0.169377	0.151884	0.168742	0.146551	0.0892414	0.26579	0.27245	0.270226	0.25989	0.247923	0.242448
P221-PWY	octane oxidation	0	0	0	0	0	0	0	0	0	0	0	0	0	0	0	0	0	0	0	0	0	0	0	0	0	0	0	0	0	0	0	0	0	0	0	0	0	0	0	0	0	0	0	0	0	0	0	0
PWY-5667	CDP-diacylglycerol biosynthesis I	1.51382	1.57992	1.57728	1.52888	1.60095	1.31624	1.23094	1.54806	1.54742	1.60126	1.65027	1.5445	1.48149	1.50625	1.48169	1.48985	1.514	1.48526	1.56658	1.40945	1.53352	1.22243	1.22562	1.16719	1.17316	1.18519	1.23166	0.893659	1.38738	1.38893	1.31393	1.35206	1.40685	1.34151	1.52363	1.32803	1.3297	1.28136	1.314	1.35118	1.30304	1.13872	1.30712	1.30131	1.21639	1.19748	1.22763	1.54772
PWY0-1319	CDP-diacylglycerol biosynthesis II	1.51382	1.57992	1.57728	1.52888	1.60095	1.31624	1.23094	1.54806	1.54742	1.60126	1.65027	1.5445	1.48149	1.50625	1.48169	1.48985	1.514	1.48526	1.56658	1.40945	1.53352	1.22243	1.22562	1.16719	1.17316	1.18519	1.23166	0.893659	1.38738	1.38893	1.31393	1.35206	1.40685	1.34151	1.52363	1.3281	1.3297	1.28136	1.314	1.35118	1.30304	1.13872	1.30712	1.30131	1.21639	1.19748	1.22763	1.54772
PWY-6891	thiazole biosynthesis II (Bacillus)	0	0	0	0	0	0	0	0	0	0	0	0	0	0	0.012568	0.0105183	0.0162968	0.016116	0	0	0	0	0	0	0	0	0	0	0	0	0	0	0	0	0	0	0	0	0	0	0	0	0.00575105	0.00274416	0	0.00560533	0.0253351	0
PWY-5860	superpathway of demethylmenaquinol-6 biosynthesis I	0	0	0	0	0	0	0	0	0	0	0	0	0	0	0.0158877	0.00744168	0	0	0	0	0	0	0	0	0	0	0	0	0.00408427	0	0	0	0	0	0	0.0104901	0.00724321	0.0143445	0	0	0	0	0.00903631	0.0131444	0	0	0	0
PWY-5861	superpathway of demethylmenaquinol-8 biosynthesis	0	0	0	0	0	0	0	0	0	0	0	0	0	0	0.0288668	0.0277165	0.00857647	0.018524	0.0303018	0	0	0	0	0	0	0	0	0	0	0	0	0	0	0	0	0.0104901	0.00724321	0.0143445	0	0	0	0	0.0107673	0.0131444	0	0	0.0146544	0
PWY-5862	superpathway of demethylmenaquinol-9 biosynthesis	0	0	0	0	0	0	0	0	0	0	0	0	0	0	0.0158877	0.00744168	0	0	0	0	0	0	0	0	0	0	0	0	0	0	0	0	0	0	0	0.0104901	0.00724321	0.0143445	0	0	0	0	0.00903631	0.0131444	0	0	0	0
P105-PWY	TCA cycle IV (2-oxoglutarate decarboxylase)	0	0	0	0	0	0	0	0	0	0	0	0	0	0	0.0360758	0.0390014	0.0204953	0.0453703	0.0457162	0.0429727	0	0	0	0	0	0	0	0	0.00372081	0.00476391	0	0	0	0	0	0.00109644	0	0	0	0	0	0	0.00834791	0.0109313	0.00700343	0	0.00822688	0
GLUCOSE1PMETAB-PWY	glucose and glucose-1-phosphate degradation	0	0	0	0	0	0	0	0	0	0	0	0	0	0	0.0249244	0.0178794	0.0138192	0.0252213	0.0133229	0.0524207	0.051492	0	0	0	0	0	0	0	0.000516026	0.000857839	0	0	0	0	0	0	0	0	0	0	0	0	0.00714683	0.0103964	0.0056368	0.00381102	0	0.0307841
PWY-7269	NAD/NADP-NADH/NADPH mitochondrial interconversion (yeast)	0	0	0	0	0	0	0	0	0	0	0	0	0	0	0.0153645	0.0159405	0.0107096	0.00960056	0.0151596	0.0159255	0	0	0	0	0	0	0	0	0.00293743	0	0	0	0	0	0	0.00063289	0.00107496	0	0	0	0	0	0.00372152	0.00374509	0	0.0066752	0	0
ARG+POLYAMINE-SYN	superpathway of arginine and polyamine biosynthesis	0.00687425	0	0	0	0	0	0	0.220189	0.22456	0.174317	0.141848	0.207012	0	0	0.138197	0.139958	0.152581	0.123715	0.09154	0	0	0.0924363	0.0727568	0.0269532	0.0341306	0.01854	0.0623481	0	0.0389279	0.0457778	0	0.0229781	0	0	0	0.0940916	0.0920138	0.0777626	0.0650225	0.1007	0	0	0.220289	0.225055	0.221016	0.229927	0.255947	0.22034
KETOGLUCONMET-PWY	ketogluconate metabolism	0	0	0	0	0	0	0	0	0	0	0	0	0	0	0.0146916	0.0119799	0.0208281	0.0193551	0.00585166	0	0.0171555	0.0011845	0	0	0.00792321	0	0	0	0	0	0	0	0	0	0	0	0	0	0	0	0	0	0.00570937	0.00513977	0.00610174	0.00818462	0.00953849	0
PWY-6612	superpathway of tetrahydrofolate biosynthesis	0.054783	0.0452576	0	0	0	0	0	0.0374014	0.0223993	0.0310299	0.0326114	0	0	0	0.0545322	0.0585333	0.044218	0.0330331	0.0608498	0.0318453	0	0.22626	0.23349	0.245272	0.225089	0.212721	0.184637	0.258567	0.20086	0.19501	0.223968	0.232931	0.260162	0.250283	0.227573	0.127905	0.110831	0.120748	0.111296	0.101431	0.198095	0.086866	0.0508759	0.0703907	0.0521566	0.0327074	0.0464071	0.0768073
PENTOSE-P-PWY	pentose phosphate pathway	0.0337418	0.0230016	0.00683914	0.00873002	0.0183169	0	0	0.0953321	0.086483	0.0497856	0.0691238	0.0318382	0.133309	0	0.0931516	0.104917	0.0994962	0.134588	0.130146	0.0199544	0.0368193	0.0565099	0.0613794	0.0559594	0.0641124	0.0364195	0	0.0437363	0.0500998	0.048898	0.0465242	0.0309207	0.022447	0	0	0.202938	0.209746	0.213817	0.203822	0.210226	0.123399	0.215161	0.477729	0.489249	0.535357	0.433871	0.496957	0.434543
PWY-5863	superpathway of phylloquinol biosynthesis	0.00559585	0	0	0	0	0	0	0.00262348	0	0	0	0	0	0	0.0150926	0.013263	0.00478895	0.0166116	0.0164213	0	0	0.0140458	0.0128724	0.0169157	0	0	0	0	0.0054075	0.00263363	0.00334659	0	0	0	0	0.00925294	0.00773844	0.010387	0.00712455	0.00784517	0	0	0.00914354	0.0100762	0.00524017	0	0.00793542	0
PWY-7254	TCA cycle VII (acetate-producers)	0	0	0	0	0	0	0	0	0	0	0	0	0	0	0.022373	0.0242541	0.0203728	0.015169	0.0227661	0.0323062	0.0435825	0	0	0	0	0	0	0	0	0	0	0	0	0	0	0.000395023	0	0	0	0	0	0	0.00513994	0.00828026	0	0.0027467	0.0133821	0
PWY-5022	4-aminobutanoate degradation V	0.00689209	0.0122872	0.0101293	0	0	0	0	0	0	0	0	0	0	0	0.0263907	0.0290979	0	0.0201696	0	0	0	0.0359124	0.0311543	0	0	0	0	0	0	0	0	0	0	0	0	0	0	0	0	0	0	0	0.00433919	0	0	0	0	0
PWY-5690	TCA cycle II (plants and fungi)	0.00833032	0.00838612	0	0	0	0	0	0.00779344	0.0127734	0.0267942	0	0	0	0	0.105125	0.0969049	0.0880185	0.0889228	0.0904051	0.208828	0.205394	0.0560638	0.0555419	0.0427743	0.0567136	0.0604991	0.0242484	0.0647238	0.0282635	0.0293245	0.0241983	0.0232657	0.0166956	0	0	0.0219826	0.0172747	0.0326076	0.0127663	0.047533	0.0225153	0	0.062066	0.0596554	0.0656666	0.0512207	0.034112	0.0128019
PWY0-1479	tRNA processing	0	0	0	0	0	0	0	0	0	0	0	0	0	0	0	0	0	0	0	0	0	0	0	0	0	0	0	0	0	0	0	0	0	0	0	0	0	0	0	0	0	0	0	0	0	0	0	0
ASPASN-PWY	superpathway of L-aspartate and L-asparagine biosynthesis	0.146283	0.153665	0.129914	0.146579	0.147838	0.185624	0.24117	0.114415	0.116437	0.110834	0.0979984	0.0770927	0.104216	0.0323791	0.308529	0.313459	0.314438	0.304932	0.35732	0.292298	0.294687	0.283555	0.27732	0.298758	0.298394	0.299431	0.297943	0.320781	0.160265	0.167319	0.131886	0.161288	0.216316	0.130213	0.0249161	0.504104	0.50169	0.526634	0.475426	0.506346	0.428906	0.529826	0.419025	0.432747	0.428931	0.451557	0.409881	0.428995
COBALSYN-PWY	adenosylcobalamin salvage from cobinamide I	0.207521	0.196311	0.237111	0.131836	0.269776	0.086861	0	0.688225	0.701623	0.68949	0.638466	0.652513	0.74322	0.78544	0.697306	0.686253	0.713636	0.692923	0.760702	0.718644	0.608125	0.393384	0.401803	0.408928	0.429171	0.346026	0.332109	0.300179	0.270017	0.268483	0.257523	0.200704	0.297381	0.279908	0.122362	0.33146	0.336892	0.301775	0.328118	0.316702	0.373992	0.37825	0.299029	0.300064	0.348244	0.285262	0.287136	0.421281
PWY-5675	nitrate reduction V (assimilatory)	0	0	0	0	0	0	0	0	0	0	0	0	0	0	0	0	0	0	0	0	0	0	0	0	0	0	0	0	0	0	0	0	0	0	0	0	0	0	0	0	0	0	0	0	0	0	0	0
PWY-5791	1,4-dihydroxy-2-naphthoate biosynthesis II (plants)	0.00521997	0	0	0	0	0	0	0.00274927	0.00217435	0	0	0	0	0	0.0222321	0.0239262	0.0179629	0.0180542	0.0163893	0	0	0.0130671	0.011844	0.0160092	0	0	0	0	0.0082941	0.0065822	0.00530081	0	0	0	0	0.00881278	0.00722921	0.0113619	0.0067701	0.00717169	0	0	0.00917494	0.0103954	0.00517531	0	0.014674	0
PWY-5837	1,4-dihydroxy-2-naphthoate biosynthesis I	0.00521997	0	0	0	0	0	0	0.00274927	0.00217435	0	0	0	0	0	0.0222321	0.0239262	0.0179629	0.0180542	0.0163893	0	0	0.0130671	0.011844	0.0160092	0	0	0	0	0.0082941	0.0065822	0.00530081	0	0	0	0	0.00881278	0.00722921	0.0113619	0.0067701	0.00717169	0	0	0.00917494	0.0103954	0.00517531	0	0.014674	0
GLYOXYLATE-BYPASS	glyoxylate cycle	0	0	0	0	0	0	0	0	0	0	0	0	0	0	0.0212551	0.0233674	0.0245897	0.038964	0.0420234	0.0292122	0.0203666	0	0	0	0	0	0	0	0.00173427	0.00205407	0	0	0	0	0	0.00066742	0.000986102	0	0	0	0	0	0.00682503	0.00816336	0.00859928	0.00867576	0.00395255	0
NAGLIPASYN-PWY	lipid IVA biosynthesis	0	0	0	0	0	0	0	0	0	0	0	0	0	0	0.0167501	0.0142261	0.0125084	0.0119883	0.00803336	0.0320807	0.0402187	0	0	0	0	0	0	0	0	0	0	0	0	0	0	0.00142202	0.000900107	0	0	0	0	0	0.00381506	0.00365724	0	0.00657737	0.00536943	0
PWY-6305	putrescine biosynthesis IV	0.230209	0.240798	0.220848	0.27213	0.350428	0.295695	0.14745	0.159159	0.169547	0.180676	0.150404	0.158661	0.174943	0.192867	0.154993	0.155793	0.159904	0.18383	0.152479	0.142547	0.1383	0.396169	0.395523	0.410017	0.411778	0.424125	0.395533	0.444212	0.246781	0.236503	0.233672	0.261141	0.252495	0.281315	0.146635	0.358501	0.347538	0.353822	0.357439	0.384999	0.340304	0.462245	0.185045	0.181442	0.19037	0.198499	0.216084	0.17532
PWY-6531	mannitol cycle	0.00414129	0.00522108	0	0	0	0	0	0	0	0	0	0	0	0	0.0374637	0.0328728	0.0369967	0.0414056	0.0511302	0.0337199	0	0.00110369	0.000620008	0.00378205	0	0	0	0	0	0	0	0	0	0	0	0.000679285	0.00114225	0	0	0	0	0	0.0052326	0.00525798	0.0140519	0.00240637	0	0
GLCMANNANAUT-PWY	superpathway of N-acetylglucosamine, N-acetylmannosamine and N-acetylneuraminate degradation	0.0515978	0.0466312	0.0556967	0.0397005	0.0426699	0.0404766	0	0.387567	0.36133	0.412122	0.314083	0.335268	0.260818	0.279157	0.309939	0.282461	0.282747	0.284683	0.292226	0.195643	0.265256	0.407075	0.402302	0.406367	0.405629	0.456047	0.42894	0.503411	0.265778	0.301338	0.224304	0.296275	0.259555	0.228741	0.304472	0.178289	0.168733	0.158903	0.215901	0.222177	0.170781	0.361395	0.431586	0.426695	0.48465	0.387367	0.346463	0.313835
PWY-1269	CMP-3-deoxy-D-manno-octulosonate biosynthesis I	0.572032	0.58519	0.557656	0.592454	0.567993	0.591211	0.699979	0.0507069	0.0485311	0.0617682	0.0465941	0.052837	0.0384739	0.0554036	0.0986245	0.0966713	0.0820066	0.0871208	0.10138	0.168008	0.0481739	0.168447	0.178596	0.150587	0.150663	0.138274	0.171375	0.189135	0	0	0	0	0	0	0	0.0191175	0.0178852	0.0148493	0.0274165	0.00968952	0.00994383	0	0.129453	0.143291	0.134235	0.142822	0.138759	0.206222
PWY-5083	NAD/NADH phosphorylation and dephosphorylation	0	0	0	0	0	0	0	0	0	0	0	0	0	0	0.0142874	0.0179813	0.0160069	0.00847839	0.00970275	0.0190956	0	0.00235066	0.00392902	0	0.0161138	0	0	0	0.000701381	0.000955304	0	0	0	0	0	0.000924951	0	0	0	0	0	0	0.00288042	0.00530307	0.0032213	0.00226387	0	0.0127202
PWY-7294	xylose degradation IV	0	0	0	0	0	0	0	0	0	0	0	0	0	0	0	0	0	0	0	0	0	0	0	0	0	0	0	0	0	0	0	0	0	0	0	0	0	0	0	0	0	0	0	0	0	0	0	0
FERMENTATION-PWY	mixed acid fermentation	0.0613369	0.0312442	0	0	0	0	0	0.0747655	0.0681911	0.085258	0.0835271	0.0653521	0	0	0.024583	0.0195817	0.0291547	0.0161638	0.0249604	0.0203212	0	0	0	0	0.0386854	0.0413876	0	0	0.0314814	0.0360537	0	0.0218779	0	0	0	0.0311444	0.0311353	0	0	0	0	0	0.0093615	0.00810473	0	0.0157563	0	0
P461-PWY	hexitol fermentation to lactate, formate, ethanol and acetate	0.00636545	0	0	0	0	0	0	0.023981	0.0308212	0.025364	0.0630198	0.0601378	0.058459	0	0.220771	0.207652	0.222707	0.209794	0.21847	0.206907	0.141944	0.571616	0.556726	0.486039	0.573694	0.554216	0.530799	0.541993	0.386491	0.389093	0.420511	0.355628	0.415734	0.47935	0.648049	0.827945	0.846108	0.8573	0.715251	0.861514	0.858668	0.835341	0.182019	0.168049	0.209951	0.189337	0.224348	0.165498
PWY-7209	superpathway of pyrimidine ribonucleosides degradation	0	0	0	0	0	0	0	0	0	0	0	0	0	0	0.0602142	0.0574778	0.061104	0.0595069	0.0504059	0.0637659	0.0597816	0	0	0	0	0	0	0	0	0	0	0	0	0	0	0.205573	0.213634	0.205565	0.175977	0.19682	0.25985	0.127091	0.117011	0.109936	0.149867	0.104532	0.131607	0.131376
PWY-6317	galactose degradation I (Leloir pathway)	0.825602	0.798656	0.824293	0.81549	0.791827	0.709524	0.441101	1.16703	1.16916	1.19119	1.10376	1.23566	1.25962	1.26474	1.17606	1.17051	1.17846	1.20957	1.2988	1.15404	1.35237	1.07415	1.07446	1.03709	1.09973	1.08399	1.19326	1.07874	1.15234	1.1496	1.16318	1.19295	1.15257	1.33411	1.22155	1.30629	1.30133	1.35933	1.34322	1.36366	1.44712	1.34458	0.578734	0.571392	0.581002	0.545523	0.615806	0.491593
PWY66-422	D-galactose degradation V (Leloir pathway)	0.825602	0.798656	0.824293	0.81549	0.791827	0.709524	0.668402	1.16703	1.16916	1.19119	1.10376	1.23566	1.25962	1.26474	1.17606	1.17051	1.17846	1.20957	1.2988	1.15404	1.35237	1.07415	1.07446	1.03709	1.09973	1.08399	1.19326	1.07874	1.15234	1.1496	1.16318	1.19295	1.15257	1.33411	1.22155	1.30629	1.30133	1.35933	1.34322	1.36366	1.44712	1.34458	0.578734	0.571392	0.581002	0.545523	0.615806	0.491593
PWY-7328	superpathway of UDP-glucose-derived O-antigen building blocks biosynthesis	0	0	0	0	0	0	0	0	0	0	0	0	0	0	0.0166324	0.0220847	0.00699793	0.018196	0.0142796	0	0	0	0	0	0	0	0	0	0.000644508	0.00107058	0	0	0	0	0	0	0	0	0	0	0	0	0.00420887	0.00698713	0.00708925	0.00477852	0	0
THISYN-PWY	superpathway of thiamin diphosphate biosynthesis I	0	0	0	0	0	0	0	0.00734267	0.0107934	0.0178137	0	0	0.0164719	0	0.113401	0.094973	0.0964096	0.210635	0.0311491	0.271582	0	0.0398707	0	0	0	0	0	0	0	0	0	0	0	0	0	0.00326319	0	0	0	0	0	0	0.0343932	0.0252717	0	0.0407206	0.132311	0.107373
PWY-2723	trehalose degradation V	0	0	0	0	0	0	0	0	0	0	0	0	0	0	0.0135023	0.0180166	0.00563434	0.0147679	0.0115655	0	0	0	0	0	0	0	0	0	0.000516396	0.000858985	0	0	0	0	0	0	0	0	0	0	0	0	0.00338196	0.0056274	0.00571768	0.00384555	0	0
POLYISOPRENSYN-PWY	polyisoprenoid biosynthesis (E. coli)	0	0	0	0	0	0	0	0	0	0	0	0	0	0	0.0108717	0.00841629	0.0136691	0.00466651	0.00844757	0	0	0	0	0	0	0	0	0	0	0	0	0	0	0	0	0	0.000991982	0	0	0	0	0	0.00316637	0.00320536	0.00326559	0.00755452	0	0
PWY-5384	sucrose degradation IV (sucrose phosphorylase)	0	0	0	0	0	0	0	0	0	0	0	0	0	0	0.0134537	0.017943	0.00562611	0.0147188	0.0115242	0.00555016	0	0.000765826	0	0	0	0	0	0.0422376	0.00118441	0.00246086	0	0	0	0	0	0	0	0	0	0	0	0	0.00571105	0.00564915	0.00574603	0.00738845	0.00562104	0
REDCITCYC	TCA cycle VIII (helicobacter)	0	0	0	0	0	0	0	0	0	0	0	0	0	0	0.025378	0.0281634	0.0242542	0.0175471	0.0271794	0.0319953	0.0399636	0	0	0	0	0	0	0	0	0	0	0	0	0	0	0.000464463	0	0	0	0	0	0	0.00666625	0.00981424	0	0.0132011	0.0157286	0
PWY-6823	molybdenum cofactor biosynthesis	0	0	0	0	0	0	0	0	0	0	0	0	0	0	0.00811031	0.00826971	0.00926907	0.00511344	0.00696992	0	0	0	0	0	0	0	0	0	0	0	0	0	0	0	0	0	0	0	0	0	0	0	0.00106438	0.00129944	0	0	0	0
THISYNARA-PWY	superpathway of thiamin diphosphate biosynthesis III (eukaryotes)	0.266227	0.26364	0.287579	0.322898	0.242826	0.22247	0	0.465552	0.460053	0.445951	0.389996	0.388	0.466933	0.403379	0.562567	0.541205	0.586728	0.527512	0.557442	0.594472	0.639517	0.453055	0.455619	0.451834	0.468081	0.420767	0.383144	0.595682	0.393571	0.343919	0.389749	0.393261	0.352771	0.492326	0.391737	0.633617	0.617853	0.54913	0.59446	0.632066	0.696895	0.747505	0.379301	0.377706	0.401501	0.364628	0.425807	0.393056
FUCCAT-PWY	fucose degradation	0	0	0	0	0	0	0	0.13006	0.126813	0.124453	0.145986	0.132427	0.172182	0.0983393	0.039858	0.0291107	0.0416988	0.0354317	0.0310107	0.0219213	0	0.118433	0.123953	0.114408	0.0668787	0.0860348	0.142779	0.0825134	0.10071	0.104946	0.0951821	0.115298	0.100978	0.113755	0.0783961	0.0369596	0.0348727	0.0396531	0.0271139	0.0591779	0.0103425	0.028778	0.0789256	0.0764447	0.0656793	0.0658128	0.0499755	0.0311721
PWY-6859	all-trans-farnesol biosynthesis	0	0	0	0	0	0	0	0	0	0	0	0	0	0	0.00784677	0.00607445	0.012462	0.00282363	0	0	0	0	0	0	0	0	0	0	0.00193883	0.00174688	0	0	0	0	0	0.00132621	0.000756381	0	0	0.00459917	0	0	0.00293978	0.0033238	0.00379174	0.00614543	0	0
PWY-5855	ubiquinol-7 biosynthesis (prokaryotic)	0	0	0	0	0	0	0	0	0	0	0	0	0	0	0.00553188	0.00555632	0.00295713	0.00432894	0.00323983	0	0	0	0	0	0	0	0	0	0	0	0	0	0	0	0	0	0	0	0	0	0	0	0.001929	0.00155318	0	0	0	0
PWY-5856	ubiquinol-9 biosynthesis (prokaryotic)	0	0	0	0	0	0	0	0	0	0	0	0	0	0	0.00553188	0.00555632	0.00295713	0.00432894	0.00323983	0	0	0	0	0	0	0	0	0	0	0	0	0	0	0	0	0	0	0	0	0	0	0	0.001929	0.00155318	0	0	0	0
PWY-5857	ubiquinol-10 biosynthesis (prokaryotic)	0	0	0	0	0	0	0	0	0	0	0	0	0	0	0.00553188	0.00555632	0.00295713	0.00432894	0.00323983	0	0	0	0	0	0	0	0	0	0	0	0	0	0	0	0	0	0	0	0	0	0	0	0.001929	0.00155318	0	0	0	0
PWY-6708	ubiquinol-8 biosynthesis (prokaryotic)	0	0	0	0	0	0	0	0	0	0	0	0	0	0	0.00553188	0.00555632	0.00295713	0.00432894	0.00323983	0	0	0	0	0	0	0	0	0	0	0	0	0	0	0	0	0	0	0	0	0	0	0	0.001929	0.00155318	0	0	0	0
POLYAMSYN-PWY	superpathway of polyamine biosynthesis I	0.02363	0.0187383	0.0172419	0.0224517	0	0.0389343	0	0.124752	0.127418	0.0961666	0.0774312	0.114738	0	0	0.106885	0.102503	0.121003	0.0776354	0.054217	0.0738116	0	0.0505684	0.0388671	0.0138086	0.0176663	0.00955921	0.0333675	0.0589371	0.0199239	0.0235373	0	0.0116612	0	0	0	0.0541414	0.0544915	0.0441965	0.039733	0.0577279	0	0	0.135556	0.138849	0.131835	0.138275	0.164554	0.129495
PWY-6527	stachyose degradation	0.689385	0.67	0.669118	0.685443	0.674435	0.615878	0.373649	0.833174	0.824046	0.882031	0.791551	0.841187	0.877637	0.731752	0.78409	0.783859	0.783347	0.743128	0.833843	0.732299	0.856	0.804193	0.799416	0.789182	0.823696	0.819706	0.865729	0.855491	0.837002	0.803018	0.807702	0.84593	0.822318	0.849277	0.943652	0.760235	0.764986	0.751448	0.784296	0.742734	0.788623	0.684649	0.438492	0.436131	0.447871	0.409369	0.461061	0.38395
PYRIDNUCSAL-PWY	NAD salvage pathway I	0.0157968	0.0444347	0	0	0	0	0	0.119893	0.144235	0.121567	0.0924273	0.104949	0.209355	0	0.192537	0.201987	0.210897	0.162583	0.187371	0.155559	0.140667	0.182477	0.171579	0.137288	0.23641	0.276877	0.0817128	0	0.301523	0.295997	0.295402	0.259145	0.296944	0.323026	0.340532	0.0533822	0.0407871	0.0570389	0.0511004	0.0399014	0.143717	0	0.0513101	0.0414451	0.0518146	0.0249025	0	0
PWY-7527	L-methionine salvage cycle III	0	0	0	0	0	0	0	0	0	0	0	0	0	0	0	0	0	0	0	0	0	0	0	0	0	0	0	0	0	0	0	0	0	0	0	0	0	0	0	0	0	0	0	0	0	0	0	0
PWY-5747	2-methylcitrate cycle II	0	0	0	0	0	0	0	0	0	0	0	0	0	0	0	0	0	0	0	0	0	0	0	0	0	0	0	0	0	0	0	0	0	0	0	0	0	0	0	0	0	0	0	0	0	0	0	0
PWY0-42	2-methylcitrate cycle I	0	0	0	0	0	0	0	0	0	0	0	0	0	0	0	0	0	0	0	0	0	0	0	0	0	0	0	0	0	0	0	0	0	0	0	0	0	0	0	0	0	0	0	0	0	0	0	0
NAD-BIOSYNTHESIS-II	NAD salvage pathway II	0.00458734	0.00561558	0	0	0	0	0	0.00352688	0.00255247	0	0	0	0	0	0.0125981	0.014812	0.00190415	0.0122481	0.0153557	0	0	0.0101169	0.0103298	0.00912047	0.00311172	0.03101	0.00961455	0.0215348	0.0137058	0.0124071	0.0215895	0.0209534	0.0201956	0.0170711	0.040939	0.00278847	0.00414135	0.00423977	0	0	0	0	0.0163764	0.00622442	0.00795644	0.0081279	0	0
PWY0-1533	methylphosphonate degradation I	0	0	0	0	0	0	0	0	0	0	0	0	0	0	0.00825168	0.0106732	0.0101701	0.0129871	0.00564573	0.0234149	0	0	0	0	0	0	0	0	0	0	0	0	0	0	0	0.00022173	0	0	0	0	0	0	0.00260224	0.00138334	0.00238515	0.00420553	0.00383666	0
PWY-6895	superpathway of thiamin diphosphate biosynthesis II	0	0	0	0	0	0	0	0	0	0	0	0	0	0	0.0575292	0.048768	0.0726709	0.071831	0	0	0	0	0	0	0	0	0	0	0	0	0	0	0	0	0	0	0	0	0	0	0	0	0.0277735	0.0134948	0	0.0270092	0.109755	0
PPGPPMET-PWY	ppGpp biosynthesis	0	0	0	0	0	0	0	0.0141207	0.00854782	0	0	0	0.0426633	0	0.0881204	0.0864002	0.0790689	0.051643	0.0923662	0.0802522	0.0197714	0.230776	0.22787	0.218295	0.209868	0.22611	0.1846	0.276762	0.162304	0.175709	0.167948	0.18408	0.168275	0.0629846	0.0444674	0.161408	0.138093	0.167232	0.176363	0.156213	0.114856	0	0.0863223	0.0962943	0.0730955	0.126702	0.130462	0.130589
COLANSYN-PWY	colanic acid building blocks biosynthesis	0.0100714	0	0	0	0	0	0	0	0	0	0	0	0	0	0.0551955	0.0435968	0.0750712	0.0350769	0.0335684	0	0	0.00533921	0	0	0	0	0	0	0.00128353	0.00212578	0	0	0	0	0	0.0148363	0.0170068	0	0	0	0	0	0.0331002	0.0324548	0.0386857	0.0304503	0.0449947	0
PWY-6606	guanosine nucleotides degradation II	0.0276617	0.0248383	0.0132197	0.0172306	0.0396412	0.022316	0.0568529	0.117418	0.106707	0.115088	0.132271	0.138461	0.145585	0.190685	0.0586173	0.0525427	0.0628859	0.0513393	0.0695345	0.0428465	0	0.0849584	0.0899747	0.0850488	0.0728375	0.0737042	0.109709	0.0659097	0.180471	0.175381	0.184954	0.198175	0.198544	0.190312	0.175921	0.134211	0.136782	0.126428	0.156693	0.113764	0.109627	0.0984223	0.113989	0.118133	0.108785	0.13737	0.134101	0.102629
UBISYN-PWY	superpathway of ubiquinol-8 biosynthesis (prokaryotic)	0	0	0	0	0	0	0	0	0	0	0	0	0	0	0.00573555	0.00569575	0.00262416	0.00418363	0	0	0	0	0	0	0	0	0	0	0	0	0	0	0	0	0	0	0	0	0	0	0	0	0.00182663	0.00112239	0	0	0	0
FUC-RHAMCAT-PWY	superpathway of fucose and rhamnose degradation	0	0	0	0	0	0	0	0	0	0	0	0	0	0	0.0395834	0.0318068	0.0502192	0.0539627	0.0523712	0.0427491	0	0	0	0	0	0	0	0	0	0	0	0	0	0	0	0.00604066	0.00947083	0	0	0	0	0	0.0107573	0.0206927	0	0.0348714	0.0218452	0
PWY-6803	phosphatidylcholine acyl editing	0	0	0	0	0	0	0	0	0	0	0	0	0	0	0.0114423	0.00900431	0.00856761	0.0112583	0	0.0349164	0.0311342	0	0	0	0	0	0	0	0	0	0	0	0	0	0	0	0	0	0	0	0	0	0.00565835	0.00473642	0.00576358	0.0184032	0	0
PWY-5913	TCA cycle VI (obligate autotrophs)	0.0320599	0.0159764	0	0	0	0	0	0.039124	0.0356157	0.0449115	0.0439972	0.0342062	0	0	0.00533109	0.00334597	0.00346848	0	0	0.0103506	0	0	0	0	0.0203595	0.0245825	0	0	0.0187472	0.0222828	0	0.0131561	0	0	0	0.0162903	0.016222	0	0	0	0	0	0.0048554	0.00405252	0	0	0	0
LPSSYN-PWY	superpathway of lipopolysaccharide biosynthesis	0	0	0	0	0	0	0	0	0	0	0	0	0	0	0.0080667	0.00983838	0.0028503	0.0100051	0	0	0	0	0	0	0	0	0	0	0	0	0	0	0	0	0	0	0	0	0	0	0	0	0	0	0	0	0	0
PWY-6595	superpathway of guanosine nucleotides degradation (plants)	0.0327969	0.029708	0.0161436	0.0207333	0.045628	0.0267712	0.064785	0.06724	0.0627918	0.0631992	0.0660181	0.0938431	0	0.0703716	0.0513971	0.0456944	0.0547487	0.044902	0.0607292	0.0371844	0	0.0713425	0.0715638	0.079923	0.0662863	0.0671544	0.101163	0.0663504	0.171009	0.165116	0.174239	0.191108	0.188151	0.158234	0.17727	0.1379	0.141798	0.135601	0.164643	0.122357	0.121899	0.0938483	0.0734979	0.0797445	0.0874588	0.105333	0.0702703	0.0651268
PWY-7315	dTDP-N-acetylthomosamine biosynthesis	0	0	0	0	0	0	0	0	0	0	0	0	0	0	0.0113701	0.0135013	0.0196515	0.016612	0.00436757	0.0326189	0.0242569	0	0	0	0	0	0	0	0	0	0	0	0	0	0	0	0	0	0	0	0	0	0.00948217	0.00528249	0.0021382	0.00286415	0.00435124	0.0159392
RHAMCAT-PWY	L-rhamnose degradation I	0.209151	0.206402	0.224311	0.162417	0.222149	0.226485	0.235818	0.208261	0.203621	0.225297	0.193958	0.149498	0.234198	0.266469	0.179267	0.176932	0.176618	0.171789	0.192516	0.173857	0.259016	0.251094	0.246753	0.260844	0.229394	0.252867	0.254809	0.210726	0.184455	0.178578	0.164133	0.156336	0.209419	0.177839	0.22472	0.153311	0.149466	0.138644	0.159794	0.14559	0.0872891	0.214127	0.355337	0.361328	0.36752	0.333381	0.369437	0.356455
ARGDEG-PWY	superpathway of L-arginine, putrescine, and 4-aminobutanoate degradation	0	0	0	0	0	0	0	0	0	0	0	0	0	0	0.00907399	0.0103936	0.00889319	0.0059648	0	0	0	0	0	0	0	0	0	0	0	0	0	0	0	0	0	0	0	0	0	0	0	0	0	0	0	0	0	0
ORNARGDEG-PWY	superpathway of L-arginine and L-ornithine degradation	0	0	0	0	0	0	0	0	0	0	0	0	0	0	0.00907399	0.0103936	0.00889319	0.0059648	0	0	0	0	0	0	0	0	0	0	0	0	0	0	0	0	0	0	0	0	0	0	0	0	0	0	0	0	0	0
PWY0-1241	ADP-L-glycero-&beta;-D-manno-heptose biosynthesis	0	0	0	0	0	0	0	0	0	0	0	0	0	0	0.00867239	0.00916846	0.0112956	0.00710411	0.0130554	0	0	0	0	0	0	0	0	0	0	0	0	0	0	0	0	0	0	0	0	0	0	0	0.00174873	0.001648	0.002512	0.00304974	0	0
GLUCARDEG-PWY	D-glucarate degradation I	0	0	0	0	0	0	0	0	0	0	0	0	0	0	0.0086618	0.010224	0.00779001	0.00811963	0.012083	0.0152323	0	0	0	0	0	0	0	0	0	0	0	0	0	0	0	0	0	0	0	0	0	0	0	0	0	0	0	0
PWY0-321	phenylacetate degradation I (aerobic)	0	0	0	0	0	0	0	0	0	0	0	0	0	0	0.00612846	0.00639257	0.00729839	0.00318294	0	0	0	0	0	0	0	0	0	0	0	0	0	0	0	0	0	0	0	0	0	0	0	0	0	0	0	0	0	0
PWY-4361	S-methyl-5-thio-&alpha;-D-ribose 1-phosphate degradation	0	0	0	0	0	0	0	0	0	0	0	0	0	0	0	0	0	0	0	0	0	0	0	0	0	0	0	0	0	0	0	0	0	0	0	0	0	0	0	0	0	0	0	0	0	0	0	0
LIPASYN-PWY	phospholipases	0	0	0	0	0	0	0	0	0	0	0	0	0	0	0	0	0	0	0	0	0	0	0	0	0	0	0	0	0	0	0	0	0	0	0	0	0	0	0	0	0	0	0	0	0	0	0	0
PWY-7446	sulfoglycolysis	0	0	0	0	0	0	0	0	0	0	0	0	0	0	0.00614727	0.00577857	0.00419819	0.00531717	0.00420154	0.0124973	0.0251283	0	0	0	0	0	0	0	0	0	0	0	0	0	0	0	0	0	0	0	0	0	0	0	0	0	0	0
ECASYN-PWY	enterobacterial common antigen biosynthesis	0	0	0	0	0	0	0	0	0	0	0	0	0	0	0.00705772	0.00407251	0	0.00929377	0	0	0	0	0	0	0	0	0	0	0	0	0	0	0	0	0	0	0	0	0	0	0	0	0.00139252	0.00166055	0	0	0	0
PWY-5138	unsaturated, even numbered fatty acid &beta;-oxidation	0	0	0	0	0	0	0	0	0	0	0	0	0	0	0.0077517	0.00246304	0.00451156	0.0223539	0.0142952	0.00629969	0	0	0	0	0	0	0	0	0.00108386	0	0	0	0	0	0	0	0	0	0	0	0	0	0	0	0	0	0	0
AST-PWY	L-arginine degradation II (AST pathway)	0	0	0	0	0	0	0	0	0	0	0	0	0	0	0.00493671	0.00485214	0.00644696	0.00623048	0.00750487	0.00693584	0	0	0	0	0	0	0	0	0	0	0	0	0	0	0	0	0	0	0	0	0	0	0.00128961	0.000765596	0	0.00308755	0	0
PWY-7323	superpathway of GDP-mannose-derived O-antigen building blocks biosynthesis	0.00609944	0	0	0	0	0	0	0	0	0	0	0	0	0	0.034436	0.0269872	0.0475336	0.00677438	0.0206	0	0	0.00321948	0	0	0	0	0	0	0	0	0	0	0	0	0	0.00911402	0.010473	0	0	0	0	0	0.0206775	0.020227	0.0244104	0.018971	0.0285125	0
PWY-5705	allantoin degradation to glyoxylate III	0	0	0	0	0	0	0	0	0	0	0	0	0	0	0.0101859	0.0106368	0.0121033	0.00691577	0.00512404	0	0.0284544	0	0	0	0	0	0	0	0.000556671	0	0	0	0	0	0	0	0	0	0	0	0	0	0.00233711	0.00180209	0	0.00295348	0	0
PWY0-1338	polymyxin resistance	0	0	0	0	0	0	0	0	0	0	0	0	0	0	0.00431219	0.00468369	0.00385524	0.00304089	0.00164802	0	0	0	0	0	0	0	0	0	0	0	0	0	0	0	0	0	0	0	0	0	0	0	0.000669133	0.000518016	0	0	0	0
PWY-5464	superpathway of cytosolic glycolysis (plants), pyruvate dehydrogenase and TCA cycle	0	0	0	0	0	0	0	0	0	0	0	0	0	0	0.0106458	0.00771014	0	0	0	0	0	0	0	0	0	0	0	0	0.0103785	0.0153873	0	0	0.0173501	0	0	0.00969565	0.0125249	0.0115299	0.00736674	0	0	0	0.0037586	0	0	0	0	0
ORNDEG-PWY	superpathway of ornithine degradation	0	0	0	0	0	0	0	0	0	0	0	0	0	0	0.00733913	0.00758199	0	0.00585515	0	0	0	0	0	0	0	0	0	0	0	0	0	0	0	0	0	0	0	0	0	0	0	0	0.000535906	0	0	0	0	0
PWY0-1277	3-phenylpropanoate and 3-(3-hydroxyphenyl)propanoate degradation	0	0	0	0	0	0	0	0	0	0	0	0	0	0	0.0076966	0.00807229	0.00644719	0	0	0	0	0	0	0	0	0	0	0	0	0	0	0	0	0	0	0	0	0	0	0	0	0	0	0	0	0	0	0
GALACTARDEG-PWY	D-galactarate degradation I	0	0	0	0	0	0	0	0	0	0	0	0	0	0	0.00610748	0.00698514	0.00445651	0.00370259	0.00868294	0	0	0.00183995	0.00280453	0	0	0	0	0	0	0	0	0	0	0	0	0.000575662	0.000923526	0	0	0	0	0	0	0	0	0	0	0
GLUCARGALACTSUPER-PWY	superpathway of D-glucarate and D-galactarate degradation	0	0	0	0	0	0	0	0	0	0	0	0	0	0	0.00610748	0.00698514	0.00445651	0.00370259	0.00868294	0	0	0.00183995	0.00280453	0	0	0	0	0	0	0	0	0	0	0	0	0.000575662	0.000923526	0	0	0	0	0	0	0	0	0	0	0
KDO-NAGLIPASYN-PWY	superpathway of (Kdo)2-lipid A biosynthesis	0	0	0	0	0	0	0	0	0	0	0	0	0	0	0.00595153	0.00693624	0.00162486	0.00795687	0	0	0	0	0	0	0	0	0	0	0	0	0	0	0	0	0	0	0	0	0	0	0	0	0.000883142	0.00055866	0	0	0	0
GLYCOL-GLYOXDEG-PWY	superpathway of glycol metabolism and degradation	0	0	0	0	0	0	0	0	0	0	0	0	0	0	0	0.000529135	0	0	0	0	0	0	0	0	0	0	0	0	0	0	0	0	0	0	0	0	0	0	0	0	0	0	0.00216538	0.00403405	0	0.0035028	0.0032136	0
PWY-6737	starch degradation V	2.24045	2.24564	2.27731	2.34708	2.14407	2.23126	2.2501	1.90709	1.94021	1.9522	1.94605	1.88399	1.98421	1.86288	2.0814	2.11475	2.16259	2.03136	2.14683	2.13698	1.99314	2.21742	2.17427	2.22833	2.26664	2.33221	2.20368	1.8999	1.78104	1.8171	1.75911	1.83886	1.95442	2.1096	1.59759	2.19622	2.22869	2.20893	2.22508	2.24136	2.37162	2.34873	1.38374	1.36871	1.31558	1.3746	1.435	1.24373
PWY-5656	mannosylglycerate biosynthesis I	0	0	0	0	0	0	0	0	0	0	0	0	0	0	0.00633885	0.00593911	0.00644507	0	0.00761809	0	0	0	0	0	0	0	0	0	0	0	0	0	0	0	0	0	0	0	0	0	0	0	0	0	0	0	0	0
PWY-6467	Kdo transfer to lipid IVA III (Chlamydia)	0	0	0	0	0	0	0	0	0	0	0	0	0	0	0	0	0	0	0	0	0	0	0	0	0	0	0	0	0	0	0	0	0	0	0	0	0	0	0	0	0	0	0	0	0	0	0	0
PWY-4702	phytate degradation I	0.52802	0.528354	0.562078	0.583546	0.596463	0.633814	0.49161	0.0487464	0.051136	0.0499679	0.049202	0.0362875	0.0571414	0.0257044	0.00482044	0.00578616	0.00535876	0.0047038	0.0036893	0.0148602	0.0104185	0.125871	0.127031	0.136709	0.115782	0.159574	0.144538	0.171615	0.000264127	0	0	0	0	0	0	0.000675486	0.000578912	0.000600716	0	0	0	0	0.00179083	0.000896998	0.00273645	0.00122099	0	0.00723373
PWY-6113	superpathway of mycolate biosynthesis	0	0	0	0	0	0	0	0.00539361	0	0	0	0	0	0	0.0340711	0.0164585	0.018877	0.0357516	0.0465405	0	0	0.00417324	0.006935	0	0	0	0	0	0.00399406	0.0103749	0	0	0	0	0	0	0	0	0	0	0	0	0.0113464	0.0141051	0.0191118	0	0	0.0189003
METHGLYUT-PWY	superpathway of methylglyoxal degradation	0	0	0	0	0	0	0	0	0	0	0	0	0	0	0	0.00064506	0	0	0	0	0	0	0	0	0	0	0	0	0	0	0	0	0	0	0	0	0	0	0	0	0	0	0.00193473	0.0028934	0	0	0	0
PWY-5676	acetyl-CoA fermentation to butanoate II	0.0287419	0.0237519	0.0287634	0	0	0	0	0.0498008	0	0	0	0	0	0	0.0305068	0.0289297	0	0.052211	0	0	0	0.00828875	0	0	0	0	0	0	0.00389636	0.0136919	0	0	0	0	0	0.0180381	0.0175124	0	0	0.0711891	0	0	0.0070801	0	0	0	0	0
HCAMHPDEG-PWY	3-phenylpropanoate and 3-(3-hydroxyphenyl)propanoate degradation to 2-oxopent-4-enoate	0	0	0	0	0	0	0	0	0	0	0	0	0	0	0.00378776	0.00395077	0.00262775	0.00456689	0	0	0	0	0	0	0	0	0	0	0	0	0	0	0	0	0	0	0	0	0	0	0	0	0	0	0	0	0	0
PWY-6690	cinnamate and 3-hydroxycinnamate degradation to 2-oxopent-4-enoate	0	0	0	0	0	0	0	0	0	0	0	0	0	0	0.00378776	0.00395077	0.00262775	0.00456689	0	0	0	0	0	0	0	0	0	0	0	0	0	0	0	0	0	0	0	0	0	0	0	0	0	0	0	0	0	0
PWY-7409	phospholipid remodeling (phosphatidylethanolamine, yeast)	0	0	0	0	0	0	0	0	0	0	0	0	0	0	0.0012685	0.00199252	0	0	0	0.0114959	0	0	0	0	0	0	0	0	0.000386992	0	0	0	0	0	0	0	0	0	0	0	0	0	0.00374418	0.00355863	0.00482576	0	0	0
PWY-6285	superpathway of fatty acids biosynthesis (E. coli)	0	0	0	0	0	0	0	0	0	0	0	0	0	0	0.0349617	0.0180849	0.0206311	0.0390414	0.0438254	0	0	0	0	0	0	0	0	0	0	0	0	0	0	0	0	0	0	0	0	0	0	0	0	0	0	0	0	0
PWY-6588	pyruvate fermentation to acetone	0	0	0	0	0	0	0	0.0425263	0.0375227	0.0238693	0.0472702	0.0350509	0.026735	0	0.088326	0.0941986	0.082805	0.0718998	0.110979	0.119346	0	0.253943	0.268674	0.299534	0.249767	0.252476	0.270971	0.200352	0.164158	0.171569	0.160521	0.151145	0.183959	0.130624	0.223871	0.307426	0.305643	0.314979	0.336152	0.361007	0.308506	0.392558	0.0805463	0.0751694	0.0816476	0.0830039	0.0830102	0.0693601
P125-PWY	superpathway of (R,R)-butanediol biosynthesis	0	0.00141622	0	0	0	0	0	0.00227932	0.00373082	0.00352269	0.00785816	0.00729171	0	0	0	0	0	0	0	0	0	0	0	0	0	0	0	0	0	0	0	0	0	0	0	0.00183019	0.00159971	0	0	0	0	0	0	0	0	0	0	0
PWY-6284	superpathway of unsaturated fatty acids biosynthesis (E. coli)	0	0	0	0	0	0	0	0.00539293	0	0	0	0	0	0	0.0343471	0.0191714	0.0217102	0.0413389	0.0464881	0	0	0.00417281	0.00693716	0	0	0	0	0	0.00398759	0.0103292	0	0	0	0	0	0	0	0	0	0	0	0	0.011302	0.0140272	0.0189738	0	0	0.018432
P185-PWY	formaldehyde assimilation III (dihydroxyacetone cycle)	0.013914	0.0210829	0	0	0	0	0	0.0220439	0.0217129	0.0120774	0.0119976	0.0184962	0	0	0.066391	0.0711603	0.0642324	0.0821194	0.0605959	0.0884118	0	0.0109529	0.014915	0.0101905	0.0137206	0	0.0599486	0.105856	0.0350021	0.0381614	0.0441558	0.0308527	0.0412315	0	0	0.0154111	0.0181552	0.0549002	0.0123808	0.0194034	0	0	0.0488625	0.0388969	0.0711989	0.0678669	0.0310157	0.0674
P42-PWY	incomplete reductive TCA cycle	0.0653624	0.0543737	0.0198956	0.0380911	0.0129902	0	0	0.0225755	0.0212046	0.0331436	0.0308762	0	0	0	0.13912	0.143956	0.122394	0.111999	0.144545	0.0814077	0.0419988	0.19526	0.199754	0.190716	0.186844	0.194027	0.105331	0.178036	0.016084	0.0108342	0	0	0.0195099	0	0	0.0826335	0.0872545	0.0693279	0.0704397	0.0464263	0.0290619	0	0.0973245	0.081152	0.095404	0.0920797	0.0868197	0.0519818
PWY-5367	petroselinate biosynthesis	0	0	0	0	0	0	0	0.628184	0.673536	0.53478	0.695793	0.56882	0.627905	0.823977	0.670224	0.715204	0.681423	0.703857	0.820878	0.70751	0.699288	0.363244	0.402148	0.387108	0.382856	0.316309	0.527712	0.351623	0.174111	0.174292	0.112896	0.132388	0.155509	0.251741	0.038012	0.247168	0.222434	0.188384	0.25134	0.160075	0.183685	0.266939	0.198826	0.186706	0.189294	0.156069	0.134851	0.0853608
PWY-7237	myo-, chiro- and scillo-inositol degradation	0.166038	0.17255	0.177074	0.206252	0.191865	0.146161	0	0.146685	0.156653	0.157092	0.166314	0.232629	0.0888753	0	0.0910602	0.0836362	0.092354	0.114415	0.101483	0.112078	0.143605	0.538593	0.532512	0.58564	0.543179	0.572666	0.503276	0.599973	0.239847	0.222884	0.251168	0.236653	0.224782	0.259988	0.305194	0.902821	0.90625	0.901374	0.910786	0.983997	0.817627	1.00443	0.0733784	0.0689947	0.0753228	0.0728662	0.0930068	0.0261654
PWY-7211	superpathway of pyrimidine deoxyribonucleotides de novo biosynthesis	0.434299	0.405496	0.394436	0.435974	0.365929	0.440709	0	0.207696	0.204104	0.184477	0.174086	0.156878	0.132638	0.0739204	0.249521	0.263151	0.213151	0.230473	0.250492	0.250036	0.275248	0.326745	0.333442	0.300276	0.30656	0.311226	0.269675	0.392517	0.0982859	0.0919238	0.0845196	0.129232	0	0	0	0.0766304	0.0675721	0.0672316	0.0969211	0.0474056	0.0756361	0	0.444956	0.427701	0.408761	0.440599	0.437967	0.480273
PWY-7210	pyrimidine deoxyribonucleotides biosynthesis from CTP	0	0	0	0	0	0	0	0	0	0	0	0	0	0	0.00418565	0	0	0	0	0	0	0.00849587	0.0109814	0.00490322	0.00329639	0.00982627	0	0	0.0207768	0.0175955	0	0	0	0	0	0.00544277	0.00287568	0	0.0199646	0.00849214	0.0499456	0	0.107187	0.104845	0.0891908	0.123401	0.125403	0.0776613
PWY-6545	pyrimidine deoxyribonucleotides de novo biosynthesis III	0.413256	0.408295	0.399859	0.375908	0.351128	0.510691	0.50723	0.232278	0.213615	0.195269	0.170722	0.186273	0.0936844	0.0476765	0.22717	0.235373	0.18451	0.237177	0.21952	0.211268	0.250433	0.214555	0.216247	0.20094	0.202523	0.208908	0.165347	0.280117	0.149986	0.16284	0.157568	0.171247	0.145436	0.0586782	0.191066	0.0872232	0.0728012	0.0878713	0.0959963	0.0816523	0.0623399	0	0.326125	0.325469	0.287221	0.317525	0.31162	0.331307
PWY-7198	pyrimidine deoxyribonucleotides de novo biosynthesis IV	0	0	0	0	0	0	0	0	0	0	0	0	0	0	0.00295207	0	0	0	0	0	0	0.00603208	0.00782722	0.00346485	0.0023211	0.00700201	0	0	0.0153919	0.0128617	0	0	0	0	0	0.00391492	0.00204797	0	0.0153464	0.00621955	0.0429113	0	0.0859577	0.0838771	0.071227	0.10177	0.10408	0.0590776
PWY66-367	ketogenesis	0	0	0	0	0	0	0	0	0	0	0	0	0	0	0	0	0	0	0	0	0	0	0	0	0	0	0	0	0	0	0	0	0	0	0	0	0	0	0	0	0	0	0	0	0	0	0	0
PWY-6263	superpathway of menaquinol-8 biosynthesis II	0	0	0	0	0	0	0	0	0	0	0	0	0	0	0.00841421	0.00574893	0.00256527	0.00599872	0	0	0	0	0	0	0	0	0	0	0	0	0	0	0	0	0	0	0.00306136	0	0	0	0	0	0.00515435	0	0	0	0	0
PWY-7371	1,4-dihydroxy-6-naphthoate biosynthesis II	0	0	0	0	0	0	0	0	0	0	0	0	0	0	0	0	0	0	0	0	0	0	0	0	0	0	0	0	0	0	0	0	0	0	0	0	0	0	0	0	0	0	0.00755532	0.00435926	0.00527194	0.00963203	0	0
PWY-7374	1,4-dihydroxy-6-naphthoate biosynthesis I	0	0	0	0	0	0	0	0	0	0	0	0	0	0	0	0	0	0	0	0	0	0	0	0	0	0	0	0	0	0	0	0	0	0	0	0	0	0	0	0	0	0	0	0	0	0	0	0
GLUCONEO-PWY	gluconeogenesis I	0.0123269	0.0132351	0	0	0	0	0	0.0079237	0.0194452	0.0113415	0.0201746	0.0174288	0	0	0.0728484	0.0635393	0.0678042	0.091765	0.0781567	0.0770853	0	0.0155017	0.0184377	0.00994905	0.012129	0	0	0	0.0162164	0.0172322	0	0	0	0	0	0.0226604	0.025421	0.0180697	0	0.0206325	0	0	0.0535033	0.0466638	0.0628466	0.0489576	0.045474	0.106217
PWY0-41	allantoin degradation IV (anaerobic)	0	0	0	0	0	0	0	0	0	0	0	0	0	0	0.00277185	0.00138409	0.00233332	0	0	0	0	0	0	0	0	0	0	0	0	0	0	0	0	0	0	0	0	0	0	0	0	0	0.00106933	0	0	0	0	0
GLYCOCAT-PWY	glycogen degradation I (bacterial)	0	0	0	0	0	0	0	0	0	0	0	0	0	0	0.037816	0.0448574	0.0577628	0.0388917	0.0452654	0.0563126	0	0.00978098	0.00954472	0	0.0167672	0	0	0	0.00485343	0.00612318	0	0	0	0	0	0	0	0	0	0	0	0	0.0157761	0.0203292	0.0148733	0.00758432	0.0139527	0
PWY-6731	starch degradation III	0	0	0	0	0	0	0	0	0	0	0	0	0	0	0.0157017	0.0205977	0.00680617	0.0172073	0.0137597	0	0	0	0	0	0	0	0	0	0	0	0	0	0	0	0	0	0	0	0	0	0	0	0.00420882	0.00698753	0.00708783	0.004779	0	0
P108-PWY	pyruvate fermentation to propanoate I	0.00353183	0.00594842	0	0	0	0	0	0.0287146	0.0217098	0.0415448	0.0243089	0.0498122	0	0	0.012334	0.0109064	0.0108869	0	0.0138696	0.0135515	0	0.0243053	0.0336125	0.0446808	0.0131757	0	0.0696016	0	0	0	0	0	0	0	0	0.00758334	0.00638973	0.0136916	0	0	0	0	0.00424326	0.00432411	0	0	0	0
PWY-5028	L-histidine degradation II	0	0	0	0	0	0	0	0	0	0	0	0	0	0	0	0	0	0	0	0	0	0	0	0	0	0	0	0	0	0	0	0	0	0	0	0	0	0	0	0	0	0	0	0	0	0	0	0
URSIN-PWY	ureide biosynthesis	0	0	0	0	0	0	0	0	0	0	0	0	0	0	0	0	0	0	0	0	0	0	0	0	0	0	0	0	0	0	0	0	0	0	0	0	0	0	0	0	0	0	0	0	0	0	0	0
PWY-7117	C4 photosynthetic carbon assimilation cycle, PEPCK type	0.038582	0.0213269	0	0	0	0	0	0.0551937	0.0507724	0.0627939	0.0613081	0.0481663	0	0	0.00245306	0.00335464	0.004606	0	0	0	0	0	0	0	0.0300012	0.0357441	0	0	0.0278023	0.0329885	0	0.0195638	0	0	0	0.0242121	0.0241038	0	0	0	0	0	0.00726877	0.00606837	0	0	0	0
VALDEG-PWY	L-valine degradation I	0	0	0	0	0	0	0	0	0	0	0	0	0	0	0	0	0	0	0	0	0	0	0	0	0	0	0	0	0	0	0	0	0	0	0	0	0	0	0	0	0	0	0	0	0	0	0	0
PWY-7373	superpathway of demethylmenaquinol-6 biosynthesis II	0	0	0	0	0	0	0	0	0	0	0	0	0	0	0	0	0	0	0	0	0	0	0	0	0	0	0	0	0	0	0	0	0	0	0	0	0	0	0	0	0	0	0	0	0	0	0	0
PWY-6318	L-phenylalanine degradation IV (mammalian, via side chain)	0	0	0	0	0	0	0	0	0	0	0	0	0	0	0	0	0	0	0	0	0	0	0	0	0	0	0.0522938	0	0	0	0	0	0	0	0	0	0	0	0	0	0	0	0	0	0	0	0	0
P165-PWY	superpathway of purines degradation in plants	0	0	0	0	0	0	0	0	0	0	0	0	0	0	0	0	0	0	0	0	0	0	0	0	0	0	0	0	0	0	0	0	0	0	0	0	0	0	0	0	0	0	0	0	0	0	0	0
PWY-7268	NAD/NADP-NADH/NADPH cytosolic interconversion (yeast)	0	0	0	0	0	0	0	0	0	0	0	0	0	0	0	0	0	0	0	0	0	0	0	0	0	0	0	0	0.00105185	0.00143255	0	0	0	0	0	0	0	0	0	0	0	0	0	0	0	0	0	0
PWY-7245	superpathway NAD/NADP - NADH/NADPH interconversion (yeast)	0	0	0	0	0	0	0	0	0	0	0	0	0	0	0	0	0	0	0	0	0	0	0	0	0	0	0	0	0.00113241	0	0	0	0	0	0	0	0	0	0	0	0	0	0	0	0	0	0	0
TYRFUMCAT-PWY	L-tyrosine degradation I	0	0	0	0	0	0	0	0	0	0	0	0	0	0	0	0	0	0	0	0	0	0	0	0	0	0	0	0	0	0	0	0	0	0	0	0	0	0	0	0	0	0	0	0	0	0	0	0
PWY-6143	CMP-pseudaminate biosynthesis	0	0	0	0	0	0	0	0	0	0	0	0	0	0	0	0	0	0	0	0	0	0	0	0	0	0	0	0	0	0	0	0	0	0	0	0	0	0	0	0	0	0	0	0	0	0	0	0
PWY66-388	fatty acid &alpha;-oxidation III	0	0	0	0	0	0	0	0	0	0	0	0	0	0	0	0	0	0	0	0	0	0	0	0	0	0	0	0	0.000720753	0	0	0	0	0	0	0	0	0	0	0	0	0	0	0	0	0	0	0
PROTOCATECHUATE-ORTHO-CLEAVAGE-PWY	protocatechuate degradation II (ortho-cleavage pathway)	0	0	0	0	0	0	0	0	0	0	0	0	0	0	0	0	0	0	0	0	0	0	0	0	0	0	0	0	0	0	0	0	0	0	0	0	0	0	0	0	0	0	0	0	0	0	0	0
PWY-5101	L-isoleucine biosynthesis II	0.0236944	0.0239662	0.0330804	0.0389819	0.0284573	0.0665309	0.322579	0.316824	0.329844	0.366852	0.312552	0.351361	0.252867	0.448336	0.221855	0.218537	0.22387	0.193014	0.247616	0.141754	0.293907	0.114552	0.122906	0.120733	0.116785	0.15764	0.24195	0.168979	0.0469369	0.0505144	0.0579446	0.0477006	0.075501	0.0851708	0	0.0887472	0.0991814	0.086566	0.0704179	0.0412835	0.113128	0	0.0631232	0.0563037	0.0594296	0.0676045	0.0609529	0.0562725
PWY-5910	superpathway of geranylgeranyldiphosphate biosynthesis I (via mevalonate)	0	0	0	0	0	0	0	0	0	0	0	0	0	0	0	0	0	0	0	0	0	0	0	0	0	0	0	0	0.00258076	0.00190846	0	0	0	0	0	0.0033414	0.00280507	0	0	0	0	0	0	0	0	0	0	0
PWY-922	mevalonate pathway I	0.00218602	0	0	0	0	0	0	0.00162124	0.00261764	0	0	0	0	0	0	0	0	0	0	0	0	0.00262661	0.00258486	0	0.00472963	0	0	0	0.00375189	0.00281827	0.00507945	0.0118404	0	0	0	0.0047933	0.0026837	0.00218438	0	0	0	0	0	0	0	0	0	0
PWY-6138	CMP-N-acetylneuraminate biosynthesis I (eukaryotes)	0	0	0	0	0	0	0	0	0	0	0	0	0	0	0	0	0	0	0	0	0	0	0	0	0	0	0	0	0	0	0	0	0	0	0	0	0	0	0	0	0	0	0	0	0	0	0	0
PWY-5741	ethylmalonyl-CoA pathway	0	0	0	0	0	0	0	0	0	0	0	0	0	0	0	0	0	0	0	0	0	0	0	0	0	0	0	0	0	0	0	0	0	0	0	0	0	0	0	0	0	0	0	0	0	0	0	0
ALLANTOINDEG-PWY	superpathway of allantoin degradation in yeast	0	0	0	0	0	0	0	0	0	0	0	0	0	0	0	0	0	0	0	0	0	0	0	0	0	0	0	0	0.000517825	0	0	0	0	0	0	0	0	0	0	0	0	0	0	0	0	0	0	0
PWY-7196	superpathway of pyrimidine ribonucleosides salvage	0.270978	0.247682	0.244111	0.319182	0.235243	0.259577	0	0.310334	0.295582	0.287796	0.276301	0.267998	0.140326	0	0.277392	0.301177	0.262055	0.249672	0.266995	0.265073	0.291907	0.502016	0.515383	0.411844	0.483296	0.456538	0.596393	0.475268	0.246972	0.264373	0.262108	0.298004	0.24774	0.0893584	0.286274	0.133663	0.110159	0.136168	0.147275	0.1265	0.0940735	0	0.398329	0.381105	0.356318	0.399022	0.392907	0.480432
PWY-7383	anaerobic energy metabolism (invertebrates, cytosol)	0.267627	0.275222	0.235582	0.263848	0.26274	0.362912	0.472687	0.15449	0.142797	0.135368	0.153117	0.116242	0.0950884	0.0362648	0.162378	0.151483	0.137491	0.172923	0.0901784	0.0802516	0.119034	0.366868	0.35359	0.366948	0.344387	0.401528	0.30874	0.227934	0.0227842	0.0221871	0	0.0271803	0	0	0	0.0864688	0.0692214	0.0307462	0.0272946	0.0412056	0	0	0.128396	0.11781	0.113353	0.0960222	0.0868041	0.0190237
CRNFORCAT-PWY	creatinine degradation I	0.0311025	0.0300916	0.0437706	0.0511791	0.0430919	0	0	0	0	0	0	0	0	0	0.000932307	0.00153518	0	0	0	0	0	0.00473674	0.00783565	0	0	0	0	0	0	0	0	0	0	0	0	0	0	0	0	0	0	0	0.00289939	0	0	0	0	0
P124-PWY	Bifidobacterium shunt	0.0382105	0.0418617	0.0399912	0.0385269	0.0355715	0	0	0.0174531	0	0	0	0	0	0	0	0	0	0	0	0	0	0	0	0	0	0	0	0	0.0206911	0.0189926	0.0236299	0.0256876	0	0	0	0	0	0	0	0	0	0	0	0	0	0	0	0
P164-PWY	purine nucleobases degradation I (anaerobic)	0.0394525	0.0438666	0.0245684	0.038986	0.0412524	0	0	0.19297	0.18614	0.194645	0.154879	0.155675	0.170167	0.212951	0.0446039	0.0517068	0.0378888	0.0518139	0	0	0	0.0765387	0.0773833	0.0572656	0.0771436	0	0	0	0.0219406	0.0221033	0.0251934	0.0228699	0.0281931	0	0	0.058489	0.0631734	0.067035	0.0874462	0.024398	0.0448988	0.127972	0.0433861	0.0430331	0	0.0593723	0.0301822	0
PWY-5177	glutaryl-CoA degradation	0.0355036	0.0324415	0.0239191	0.0166692	0.0210299	0	0	0.0894973	0.0962919	0.0678118	0.0701578	0.103334	0.119748	0.034752	0.179594	0.164225	0.180474	0.221175	0.192281	0.209664	0.0895673	0.286556	0.291066	0.292234	0.272198	0.287446	0.302086	0.170163	0.0857587	0.0829888	0.0868747	0.0831224	0.104196	0.114054	0.0661558	0.120137	0.118728	0.0990326	0.0859605	0.111405	0.090706	0.206759	0.20801	0.205219	0.179321	0.169804	0.203331	0.201993
PWY-5030	L-histidine degradation III	0.0113124	0.0132113	0.021293	0.00742514	0	0	0	0.0301438	0.0363182	0.0176611	0.0389602	0	0	0	0.03428	0.0335836	0.0427707	0.0324658	0.0335618	0.0295235	0.0662001	0.0346329	0.0383402	0.0039791	0.0249862	0.0256607	0	0	0.00282058	0.00514572	0.00108919	0	0	0	0	0.0235515	0.0278822	0.0107414	0.0193148	0.0112648	0	0	0.0291027	0.0280181	0.0400999	0.0212757	0.0219756	0.0271521
PWY66-399	gluconeogenesis III	0.0260839	0.0353834	0	0	0	0	0	0.0437245	0.0480889	0.0505052	0.0239328	0.0364118	0	0	0.10672	0.110496	0.09274	0.126842	0.0819941	0.107279	0	0.0206665	0.0275955	0.0192725	0.0254984	0	0.0764165	0.122575	0.0315695	0.0330169	0	0.0312494	0	0	0	0.026464	0.0295774	0.0473898	0.0185427	0.0280908	0	0	0.076443	0.0589003	0.0946317	0.086162	0.0569398	0.036234
PWY-6549	L-glutamine biosynthesis III	0.00714063	0.011878	0	0	0	0	0	0.0137635	0.0206309	0.00828829	0	0	0	0	0.00245219	0.00335142	0	0	0	0	0	0	0	0	0.0264995	0	0	0	0.0157588	0.0207817	0	0.0131058	0	0	0	0.0227933	0.0199603	0	0	0	0	0	0.00699702	0.00525722	0	0	0	0
PWY66-398	TCA cycle III (animals)	0.00563168	0.00679679	0	0	0	0	0	0	0	0	0	0	0	0	0	0	0	0	0	0	0	0	0	0	0	0	0	0	0.00123325	0.00151822	0	0	0	0	0	0.00668107	0.00758166	0.00618795	0	0	0	0	0	0	0	0	0	0
PWY-7115	C4 photosynthetic carbon assimilation cycle, NAD-ME type	0.00244837	0.00634245	0	0	0	0	0	0.0112105	0.00779999	0.0096613	0.00932195	0.00861981	0	0	0.00345465	0.00468107	0.00624525	0	0	0	0	0	0	0	0.0105503	0	0	0	0.016999	0.0119323	0	0.0097136	0	0	0	0.0088096	0.0048429	0.0045045	0	0	0	0	0.00752494	0.00685254	0	0	0	0
PWY-7456	mannan degradation	0.00597199	0.00521606	0	0	0	0	0	0	0	0	0	0	0	0	0.00577412	0.0104619	0.0114453	0.00869158	0	0	0	0.192797	0.177585	0.221561	0.182749	0.202775	0.225994	0.248549	0	0	0	0	0	0	0	0.021405	0.0172318	0.0207897	0.0426913	0	0	0	0.132155	0.136137	0.1165	0.105971	0.094858	0.13046
PWY-241	C4 photosynthetic carbon assimilation cycle, NADP-ME type	0.00575318	0.00489892	0	0	0	0	0	0	0.00787692	0	0.018754	0	0	0	0.00199801	0.00268003	0.00366936	0	0	0	0	0	0	0	0.0059594	0.0177714	0	0	0.00571264	0.00609912	0	0	0	0	0	0.0146988	0.0146147	0	0	0	0	0	0.00547812	0.00465394	0	0	0	0
GLUDEG-I-PWY	GABA shunt	0.00343195	0.00487457	0	0.00940987	0	0	0	0	0	0	0	0	0	0	0.0262534	0.0290805	0.0331846	0.02008	0.0365076	0.0423102	0.0555812	0.0377445	0.0331532	0.0568185	0.0413646	0.0240397	0.014437	0.0646999	0	0	0	0	0	0	0	0.000955562	0.00419304	0.0062709	0.00818149	0	0	0	0.00434328	0.00540487	0.00728555	0	0.00736294	0
GOLPDLCAT-PWY	superpathway of glycerol degradation to 1,3-propanediol	0.00861353	0	0	0	0	0	0	0.0349809	0.0267072	0.0115158	0.0338933	0.0366199	0	0	0.0464059	0.0477747	0.0416718	0.0476203	0.0537432	0.0517339	0.0455999	0.125588	0.123165	0.142608	0.119797	0.145715	0.144219	0.184875	0.0813961	0.0828735	0.0796577	0.0737546	0.0788884	0.058176	0.0706233	0.161682	0.167137	0.178607	0.178873	0.182239	0.190435	0.203931	0.0423239	0.0476083	0.0386066	0.0583859	0.0311523	0.0498839
PWY4LZ-257	superpathway of fermentation (Chlamydomonas reinhardtii)	0.00393979	0	0	0	0	0	0	0.00427716	0.00507668	0.00867665	0.00804234	0.01038	0	0	0.0292218	0.0265726	0.0181506	0.0220692	0.0261878	0.0252747	0	0.0417969	0.0487616	0.0382552	0.027725	0.0511041	0	0	0.0161215	0.0193275	0.0149406	0.0117238	0.0108665	0.0142991	0.0516444	0.0162923	0.0221292	0.0107578	0.0321254	0.0154737	0	0	0.0201937	0.0222043	0.0166505	0.0392239	0.0241335	0.0104258
P162-PWY	L-glutamate degradation V (via hydroxyglutarate)	0	0	0	0	0	0	0	0	0	0	0	0	0	0	0.0159552	0.0128347	0	0.0213392	0	0	0	0.00317737	0	0	0	0	0	0	0	0	0	0	0	0	0	0	0	0	0	0	0	0	0.00737919	0	0	0	0	0
PWY-5505	L-glutamate and L-glutamine biosynthesis	0	0	0	0	0	0	0	0	0	0	0	0	0	0	0.00794122	0.00499958	0.00518145	0	0	0.0212282	0	0	0	0	0	0	0	0	0	0	0	0	0	0	0	0.00465003	0.00551923	0	0	0	0	0	0.00515302	0.00345338	0.00523228	0	0	0
P122-PWY	heterolactic fermentation	0	0	0	0	0	0	0	0.00434494	0	0	0	0	0	0	0.0120746	0.0142109	0.0055523	0.00733431	0.0111384	0	0	0.00195567	0	0	0	0	0	0	0	0.0016417	0	0	0	0	0	0.00180549	0.00301157	0	0	0	0	0	0	0	0	0	0	0
PWY-5304	superpathway of sulfur oxidation (Acidianus ambivalens)	0	0	0	0	0	0	0	0.217978	0.201442	0.217167	0.215247	0.203731	0.230249	0.257002	0.349975	0.348359	0.388851	0.370324	0.373966	0.327642	0.249872	0.19652	0.18274	0.229287	0.203665	0.179082	0.218117	0.222224	0.123659	0.121143	0.118162	0.106781	0.115723	0.112582	0.111025	0.275609	0.268826	0.287465	0.288675	0.249223	0.290258	0.396813	0.0498735	0.0538099	0.0404854	0.0552292	0.0704128	0.0163128
PWY-5941	glycogen degradation II (eukaryotic)	0	0	0	0	0	0	0	0.147123	0.157864	0.176085	0.123737	0.182421	0.233572	0	0.03664	0.0263346	0.0224169	0.0567802	0	0	0	0.10916	0.12642	0.0866768	0.15049	0.0960048	0	0.235645	0.248794	0.237195	0.250398	0.206639	0.251463	0.254799	0.28173	0.173566	0.183052	0.188636	0.173631	0.179561	0	0	0.105119	0.0969112	0.108921	0.097793	0.10629	0.140065
PWY-7003	glycerol degradation to butanol	0	0	0	0	0	0	0	0.0316871	0.0320944	0.0217285	0.0178366	0.0260602	0	0	0.0855015	0.0912924	0.0815992	0.095727	0.0802216	0.11677	0	0.0162178	0.0220036	0.0151278	0.0202608	0	0.085314	0.135716	0.0501043	0.0546893	0.0626925	0.0442708	0.0589825	0	0	0.0227203	0.0266807	0.0775619	0.0183123	0.0285262	0	0	0.0657161	0.0524121	0.0894433	0.0857056	0.0491699	0.0929462
RUMP-PWY	formaldehyde oxidation I	0	0	0	0	0	0	0	0.00797457	0.0116954	0	0.00804893	0	0	0	0.00326021	0.00193135	0	0	0	0	0	0	0	0	0	0	0	0	0.0331729	0.0325248	0.0313093	0.020985	0.0158188	0	0	0.0408705	0.0377346	0.0252808	0.040887	0.0315737	0.0224439	0.0523587	0.010417	0.00549681	0.0161684	0.0122979	0.0276765	0
7ALPHADEHYDROX-PWY	cholate degradation (bacteria, anaerobic)	0	0	0	0	0	0	0	0.00115663	0.00168382	0	0	0	0	0	0	0	0	0	0	0	0	0	0	0	0	0	0	0	0	0	0	0	0	0	0	0	0	0	0	0	0	0	0	0	0	0	0	0
PWY-6590	superpathway of Clostridium acetobutylicum acidogenic fermentation	0	0	0	0	0	0	0	0.0136848	0	0	0	0	0	0	0.0122356	0.0071825	0	0.0223939	0	0	0	0.00110116	0	0	0	0	0	0	0	0	0	0	0	0	0	0	0	0	0	0	0	0	0.0027142	0	0	0	0	0
CENTFERM-PWY	pyruvate fermentation to butanoate	0	0	0	0	0	0	0	0.0107267	0	0	0	0	0	0	0.00959534	0.00561184	0	0.0176513	0	0	0	0.000856709	0	0	0	0	0	0	0	0	0	0	0	0	0	0	0	0	0	0	0	0	0.00211349	0	0	0	0	0
PWY-5381	pyridine nucleotide cycling (plants)	0	0	0	0	0	0	0	0	0	0	0	0	0	0	0	0	0	0	0	0	0	0	0	0	0	0	0	0	0	0	0	0	0	0	0	0	0	0	0	0	0	0	0	0	0	0	0	0
P23-PWY	reductive TCA cycle I	0	0	0	0	0	0	0	0	0	0	0	0	0	0	0.0050129	0.00632066	0.0088286	0	0	0	0	0	0	0	0	0	0	0	0	0	0	0	0	0	0	0	0	0	0	0	0	0	0.0068941	0.00708449	0	0	0	0
3-HYDROXYPHENYLACETATE-DEGRADATION-PWY	4-hydroxyphenylacetate degradation	0	0	0	0	0	0	0	0	0	0	0	0	0	0	0.00484431	0.00609603	0.00525077	0	0	0	0	0	0	0	0	0	0	0	0	0	0	0	0	0	0	0	0	0	0	0	0	0	0	0	0	0	0	0
AEROBACTINSYN-PWY	aerobactin biosynthesis	0	0	0	0	0	0	0	0	0	0	0	0	0	0	0.00522558	0.00567278	0.00516839	0.00323377	0.00913093	0	0.0202321	0	0	0	0	0	0	0	0	0	0	0	0	0	0	0	0	0	0	0	0	0	0	0	0	0	0	0
PWY490-3	nitrate reduction VI (assimilatory)	0	0	0	0	0	0	0	0	0	0	0	0	0	0	0.00763285	0.00487183	0.00503928	0	0	0.0200548	0	0	0	0	0	0	0	0	0.000938722	0.00155826	0	0	0	0	0	0	0	0	0	0	0	0	0.00502456	0.00339778	0.00514674	0	0	0
PWY-5692	allantoin degradation to glyoxylate II	0	0	0	0	0	0	0	0	0	0	0	0	0	0	0.00224565	0.00101705	0.0029835	0	0	0	0	0	0	0	0	0	0	0	0.000556671	0	0	0	0	0	0	0	0	0	0	0	0	0	0.00233711	0.00180209	0	0.00295348	0	0
URDEGR-PWY	superpathway of allantoin degradation in plants	0	0	0	0	0	0	0	0	0	0	0	0	0	0	0.00224565	0.00101705	0.0029835	0	0	0	0	0	0	0	0	0	0	0	0.000556671	0	0	0	0	0	0	0	0	0	0	0	0	0	0.00233711	0.00180209	0	0.00295348	0	0
POLYAMINSYN3-PWY	superpathway of polyamine biosynthesis II	0	0	0	0	0	0	0	0	0	0	0	0	0	0	0.00631971	0.00400624	0	0.00924257	0	0	0	0	0	0	0	0	0	0	0.000480838	0	0	0	0	0	0	0	0	0	0	0	0	0	0.00450373	0.00484483	0	0.00223304	0	0
PWY-7399	methylphosphonate degradation II	0	0	0	0	0	0	0	0	0	0	0	0	0	0	0	0	0	0	0	0	0	0	0	0	0	0	0	0	0	0	0	0	0	0	0	0.000383763	0	0	0	0	0	0	0.00241329	0	0	0	0	0
PWY-3801	sucrose degradation II (sucrose synthase)	0	0	0	0	0	0	0	0	0	0	0	0	0	0	0	0	0	0	0	0	0	0	0	0	0	0	0	0	0.00630897	0.0123281	0	0	0	0	0	0	0	0	0	0	0	0	0	0	0	0	0	0
PWY-7345	superpathway of anaerobic sucrose degradation	0	0	0	0	0	0	0	0	0	0	0	0	0	0	0	0	0	0	0	0	0	0	0	0	0	0	0	0	0.00589088	0.0115162	0	0	0	0	0	0	0	0	0	0	0	0	0	0	0	0	0	0
PWY-6981	chitin biosynthesis	0	0	0	0	0	0	0	0	0	0	0	0	0	0	0	0	0	0	0	0	0	0	0	0	0	0	0	0	0.00159904	0.00229365	0	0	0	0	0	0	0	0	0	0	0	0	0	0	0	0	0	0
PWY-5306	superpathway of thiosulfate metabolism (Desulfovibrio sulfodismutans)	0	0	0	0	0	0	0	0	0	0	0	0	0	0	0	0	0	0	0	0	0	0	0	0	0	0	0	0	0	0.00212966	0	0	0	0	0	0	0	0	0	0	0	0	0	0	0	0	0	0
PWY-5004	superpathway of L-citrulline metabolism	0	0	0	0	0	0	0	0	0	0	0	0	0	0	0	0	0	0	0	0	0	0	0	0	0	0	0	0	0	0.00211628	0	0	0	0	0	0	0	0	0	0	0	0	0	0	0	0	0	0
PWY-7118	chitin degradation to ethanol	0	0	0	0	0	0	0	0	0	0	0	0	0	0	0	0	0	0	0	0	0	0	0	0	0	0	0	0	0.00124675	0.0019898	0	0	0	0	0	0	0	0	0	0	0	0	0	0	0	0	0	0
UDPNACETYLGALSYN-PWY	UDP-N-acetyl-D-glucosamine biosynthesis II	0	0	0	0	0	0	0	0	0	0	0	0	0	0	0	0	0	0	0	0	0	0	0	0	0	0	0	0	0.00102379	0.00170194	0	0	0	0	0	0	0	0	0	0	0	0	0	0	0	0	0	0
PWY-7391	isoprene biosynthesis II (engineered)	0	0	0	0	0	0	0	0	0	0	0	0	0	0	0	0	0	0	0	0	0	0	0	0	0	0	0	0	0.000466193	0.00123217	0	0	0	0	0	0.00273992	0.00228781	0	0	0	0	0	0	0	0	0	0	0
PWY-7235	superpathway of ubiquinol-6 biosynthesis (eukaryotic)	0	0	0	0	0	0	0	0	0	0	0	0	0	0	0	0	0	0	0	0	0	0	0	0	0	0	0	0	0	0.00118994	0	0	0	0	0	0.000820822	0.00137756	0	0	0	0	0	0	0	0	0	0	0
PWY-5514	UDP-N-acetyl-D-galactosamine biosynthesis II	0	0	0	0	0	0	0	0	0	0	0	0	0	0	0	0	0	0	0	0	0	0	0	0	0	0	0	0	0	0.00100918	0	0	0	0	0	0	0	0	0	0	0	0	0	0	0	0	0	0
PWY-5871	ubiquinol-9 biosynthesis (eukaryotic)	0	0	0	0	0	0	0	0	0	0	0	0	0	0	0	0	0	0	0	0	0	0	0	0	0	0	0	0	0	0.000874799	0	0	0	0	0	0.00050559	0.000849417	0	0	0	0	0	0	0	0	0	0	0
PWY-5873	ubiquinol-7 biosynthesis (eukaryotic)	0	0	0	0	0	0	0	0	0	0	0	0	0	0	0	0	0	0	0	0	0	0	0	0	0	0	0	0	0	0.000874799	0	0	0	0	0	0.00050559	0.000849417	0	0	0	0	0	0	0	0	0	0	0
PWY-5067	glycogen biosynthesis II (from UDP-D-Glucose)	0	0	0	0	0	0	0	0	0	0	0	0	0	0	0	0	0	0	0	0	0	0	0	0	0	0	0	0	0.000515717	0.000501144	0	0	0	0	0	0	0	0	0	0	0	0	0	0	0	0	0	0
PWY-7411	superpathway of phosphatidate biosynthesis (yeast)	0	0	0	0	0	0	0	0	0	0	0	0	0	0	0	0	0	0	0	0	0	0	0	0	0	0	0	0	0.000940392	0.000452359	0	0	0	0	0	0	0	0	0	0	0	0	0	0	0	0	0	0
PWY-7385	1,3-propanediol biosynthesis (engineered)	0	0	0	0	0	0	0	0	0	0	0	0	0	0	0	0	0	0	0	0	0	0	0	0	0	0	0	0	0.00587448	0	0	0	0	0	0	0	0	0	0	0	0	0	0	0	0	0	0	0
PWY-2201	folate transformations I	0	0	0	0	0	0	0	0	0	0	0	0	0	0	0	0	0	0	0	0	0	0	0	0	0	0	0	0	0.00492124	0	0	0	0	0	0	0	0	0	0	0	0	0	0	0	0	0	0	0
PWY-7013	L-1,2-propanediol degradation	0	0	0	0	0	0	0	0	0	0	0	0	0	0	0	0	0	0	0	0	0	0	0	0	0	0	0	0	0.00213263	0	0	0	0	0	0	0	0	0	0	0	0	0	0	0	0	0	0	0
PWY-5079	L-phenylalanine degradation III	0	0	0	0	0	0	0	0	0	0	0	0	0	0	0	0	0	0	0	0	0	0	0	0	0	0	0	0	0.0014671	0	0	0	0	0	0	0	0	0	0	0	0	0	0	0	0	0	0	0
PWY-5044	purine nucleotides degradation I (plants)	0	0	0	0	0	0	0	0	0	0	0	0	0	0	0	0	0	0	0	0	0	0	0	0	0	0	0	0	0.000992851	0	0	0	0	0	0	0	0	0	0	0	0	0	0	0	0	0	0	0
PWY66-375	leukotriene biosynthesis	0	0	0	0	0	0	0	0	0	0	0	0	0	0	0	0	0	0	0	0	0	0	0	0	0	0	0	0	0.000657271	0	0	0	0	0	0	0	0	0	0	0	0	0	0	0	0	0	0	0
PWY-622	starch biosynthesis	0	0	0	0	0	0	0	0	0	0	0	0	0	0	0	0	0	0	0	0	0	0	0	0	0	0	0	0	0.000653744	0	0	0	0	0	0	0	0	0	0	0	0	0	0	0	0	0	0	0
PWY-6596	adenosine nucleotides degradation I	0	0	0	0	0	0	0	0	0	0	0	0	0	0	0	0	0	0	0	0	0	0	0	0	0	0	0	0	0.000497974	0	0	0	0	0	0	0	0	0	0	0	0	0	0	0	0	0	0	0
PWY-5129	sphingolipid biosynthesis (plants)	0	0	0	0	0	0	0	0	0	0	0	0	0	0	0	0	0	0	0	0	0	0	0	0	0	0	0	0	0.000454083	0	0	0	0	0	0	0	0	0	0	0	0	0	0	0	0	0	0	0
PWY-7286	7-(3-amino-3-carboxypropyl)-wyosine biosynthesis	0	0	0	0	0	0	0	0	0	0	0	0	0	0	0	0	0	0	0	0	0	0	0	0	0	0	0	0	0.000413647	0	0	0	0	0	0	0	0	0	0	0	0	0	0	0	0	0	0	0
PWY-6837	fatty acid beta-oxidation V (unsaturated, odd number, di-isomerase-dependent)	0	0	0	0	0	0	0	0	0	0	0	0	0	0	0	0	0	0	0	0	0	0	0	0	0	0	0	0	0.000314553	0	0	0	0	0	0	0	0	0	0	0	0	0	0	0	0	0	0	0
PWY-7283	wybutosine biosynthesis	0	0	0	0	0	0	0	0	0	0	0	0	0	0	0	0	0	0	0	0	0	0	0	0	0	0	0	0	0.000287932	0	0	0	0	0	0	0	0	0	0	0	0	0	0	0	0	0	0	0
PWY1F-823	leucopelargonidin and leucocyanidin biosynthesis	0	0	0	0	0	0	0	0	0	0	0	0	0	0	0	0	0	0	0	0	0	0	0	0	0	0	0	0	0	0	0	0	0	0	0	0	0	0	0	0	0	0	0	0	0	0	0	0
PWY-7619	juniperonate biosynthesis	0	0	0	0	0	0	0	0	0	0	0	0	0	0	0	0	0	0	0	0	0	0	0	0	0	0	0	0	0	0	0	0	0	0	0	0	0	0	0	0	0	0	0	0	0	0	0	0
PWY-6829	tRNA methylation (yeast)	0	0	0	0	0	0	0	0	0	0	0	0	0	0	0	0	0	0	0	0	0	0	0	0	0	0	0	0	0	0	0	0	0	0	0	0	0	0	0	0	0	0	0	0	0	0	0	0
PWY-6174	mevalonate pathway II (archaea)	0	0	0	0	0	0	0	0	0	0	0	0	0	0	0	0	0	0	0	0	0	0	0	0	0	0	0	0	0	0	0	0	0	0	0	0.00218676	0.00196218	0.00293456	0	0	0	0	0	0	0	0	0	0
METHANOGENESIS-PWY	methanogenesis from H2 and CO2	0	0	0	0	0	0	0	0	0	0	0	0	0	0	0	0	0	0	0	0	0	0	0	0	0	0	0	0	0	0	0	0	0	0	0	0.00235616	0.00293807	0	0	0	0	0	0	0	0	0	0	0
PWY-5198	factor 420 biosynthesis	0	0	0	0	0	0	0	0	0	0	0	0	0	0	0	0	0	0	0	0	0	0	0	0	0	0	0	0	0	0	0	0	0	0	0	0.00136327	0.00199182	0	0	0	0	0	0	0	0	0	0	0
PWY-6167	flavin biosynthesis II (archaea)	0	0	0	0	0	0	0	0	0	0	0	0	0	0	0	0	0	0	0	0	0	0	0	0	0	0	0	0	0	0	0	0	0	0	0	0.00316209	0	0	0	0	0	0	0	0	0	0	0	0
ALL-CHORISMATE-PWY	superpathway of chorismate metabolism	0	0	0	0	0	0	0	0	0	0	0	0	0	0	0	0	0	0	0	0	0	0	0	0	0	0	0	0	0	0	0	0	0	0	0	0	0	0	0	0	0	0	0.00374787	0.00449068	0	0	0	0
PWY3O-19	ubiquinol-6 biosynthesis from 4-hydroxybenzoate (eukaryotic)	0	0	0	0	0	0	0	0	0	0	0	0	0	0	0	0	0	0	0	0	0	0	0	0	0	0	0	0	0	0	0	0	0	0	0	0	0	0	0	0	0	0	0.000554343	0.000924506	0	0	0	0
PWY-7389	superpathway of anaerobic energy metabolism (invertebrates)	0	0	0	0	0	0	0	0	0	0	0	0	0	0	0	0	0	0	0	0	0	0	0	0	0	0	0	0	0	0	0	0	0	0	0	0	0	0	0	0	0	0	0	0	0	0	0	0
PWY-7384	anaerobic energy metabolism (invertebrates, mitochondrial)	0	0	0	0	0	0	0	0	0	0	0	0	0	0	0	0	0	0	0	0	0	0	0	0	0	0	0	0	0	0	0	0	0	0	0	0	0	0	0	0	0	0	0	0	0	0	0	0
PWY-6785	hydrogen production VIII	0	0	0	0	0	0	0	0	0	0	0	0	0	0	0	0	0	0	0	0	0	0	0	0	0	0	0	0	0	0	0	0	0	0	0	0	0	0	0	0	0	0	0	0	0	0	0	0
PWY-101	photosynthesis light reactions	0	0	0	0	0	0	0	0	0	0	0	0	0	0	0	0	0	0	0	0	0	0	0	0	0	0	0	0	0	0	0	0	0	0	0	0	0	0	0	0	0	0	0	0	0	0	0	0
TEICHOICACID-PWY	teichoic acid (poly-glycerol) biosynthesis	0	0	0	0	0	0	0	0	0	0	0	0	0	0	0	0	0	0	0	0	0	0	0	0	0	0	0	0	0	0	0	0	0	0	0	0	0	0	0	0	0	0	0	0	0	0	0	0
[truncated: 23 more columns]
