# Supplementary material for: Metagenomic Information Recovery from Human Stool Samples Is Influenced by Sequencing Depth and Profiling Method
Source: Genes (Basel). 2020 Nov 21;11(11):1380. doi: 10.3390/genes11111380 (PMC7700633; doi:10.3390/genes11111380)
Supplement: Supplementary file 1 [file genes-11-01380-s001.zip › Supplementary Dataset 1_Alpha Diversity Values WGS and 16S Genus-Species.xlsx]

## Sheet: Supplementary Dataset 1_Alpha D
Marker gene-based (MetaPhlAn2)							Alignment-based (BURST)							16S rRNA gene
Sample	Depth	Observed.genera	Shannon (genus level)	Observed.species	Shannon (species level)		Sample	Depth	Observed.genera	Shannon (genus level)	Observed.species	Shannon (species level)		Sample	Observed.genera	Shannon (genus level)	Observed.species	Shannon (species level)
T1995_5Gb	5Gb	29	1.57379	47	1.61723		T1995_5Gb	5Gb	60	1.99559	116	2.19118		T1995_16S	38	1.60997	59	2.13216
T1995_3Gb	3Gb	29	1.55756	44	1.59875		T1995_3Gb	3Gb	60	1.99588	115	2.19115		T3714_16S	39	1.78554	68	2.53377
T1995_1Gb	1Gb	25	1.55306	37	1.60444		T1995_1Gb	1Gb	58	1.99508	108	2.19091		T3806_16S	36	1.89205	78	2.74646
T1995_750Mb	0.75Gb	24	1.54144	33	1.59889		T1995_750Mb	0.75Gb	58	1.99485	108	2.18992		T4669_16S	40	1.92694	77	2.77027
T1995_500Mb	0.5Gb	23	1.53277	32	1.58534		T1995_500Mb	0.5Gb	58	1.99501	107	2.1903		T5630_16S	32	1.82696	46	2.40929
T1995_250Mb	0.25Gb	18	1.5032	23	1.56003		T1995_250Mb	0.25Gb	56	1.9966	104	2.19144		T5631_16S	35	1.8654	66	2.59235
T1995_100Mb	0.1Gb	11	1.35173	15	1.38923		T1995_100Mb	0.1Gb	52	1.99435	99	2.19289		T5632_16S	37	1.946	73	2.75755
T3714_5Gb	5Gb	27	1.73882	50	2.00035		T3714_5Gb	5Gb	59	2.35557	117	2.85775		T6001_16S	42	1.65138	69	2.13594
T3714_3Gb	3Gb	27	1.73567	46	2.00618		T3714_3Gb	3Gb	59	2.35549	115	2.85745		T6383_16S	38	1.83731	69	2.60257
T3714_1Gb	1Gb	24	1.73333	41	2.00454		T3714_1Gb	1Gb	56	2.35612	110	2.85831		T6384_16S	31	1.95908	51	2.21998
T3714_750Mb	0.75Gb	23	1.72637	39	1.99271		T3714_750Mb	0.75Gb	56	2.35682	109	2.85882
T3714_500Mb	0.5Gb	21	1.72229	37	1.98908		T3714_500Mb	0.5Gb	56	2.35626	106	2.85815
T3714_250Mb	0.25Gb	18	1.71299	31	1.97927		T3714_250Mb	0.25Gb	55	2.35546	101	2.85733
T3714_100Mb	0.1Gb	17	1.67064	27	1.92233		T3714_100Mb	0.1Gb	53	2.35739	95	2.85719
T3806_5Gb	5Gb	32	1.68939	66	1.93956		T3806_5Gb	5Gb	61	2.26018	118	2.76825
T3806_3Gb	3Gb	31	1.68593	61	1.92887		T3806_3Gb	3Gb	60	2.26049	117	2.76842
T3806_1Gb	1Gb	27	1.6796	55	1.92017		T3806_1Gb	1Gb	59	2.2592	115	2.76657
T3806_750Mb	0.75Gb	26	1.68465	50	1.93788		T3806_750Mb	0.75Gb	59	2.25882	115	2.76651
T3806_500Mb	0.5Gb	25	1.65986	47	1.89047		T3806_500Mb	0.5Gb	59	2.25777	114	2.76608
T3806_250Mb	0.25Gb	22	1.68181	43	1.94255		T3806_250Mb	0.25Gb	57	2.25765	113	2.76744
T3806_100Mb	0.1Gb	18	1.65982	37	1.86911		T3806_100Mb	0.1Gb	54	2.25369	111	2.76367
T4669_5Gb	5Gb	28	1.92643	52	2.14753		T4669_5Gb	5Gb	57	2.54828	117	2.82917
T4669_3Gb	3Gb	28	1.92735	52	2.15748		T4669_3Gb	3Gb	57	2.54771	117	2.8287
T4669_1Gb	1Gb	24	1.9214	47	2.14951		T4669_1Gb	1Gb	56	2.54746	115	2.82911
T4669_750Mb	0.75Gb	24	1.92093	47	2.14179		T4669_750Mb	0.75Gb	55	2.54743	114	2.82819
T4669_500Mb	0.5Gb	22	1.9159	42	2.12438		T4669_500Mb	0.5Gb	55	2.54823	113	2.82895
T4669_250Mb	0.25Gb	20	1.8989	36	2.10934		T4669_250Mb	0.25Gb	54	2.54923	108	2.82896
T4669_100Mb	0.1Gb	18	1.79924	31	1.98494		T4669_100Mb	0.1Gb	53	2.54757	104	2.82665
T5630_5Gb	5Gb	21	1.68269	34	1.83636		T5630_5Gb	5Gb	59	2.33238	118	2.65238
T5630_3Gb	3Gb	19	1.68153	32	1.83592		T5630_3Gb	3Gb	59	2.33237	116	2.65211
T5630_1Gb	1Gb	17	1.67155	29	1.82967		T5630_1Gb	1Gb	55	2.33197	109	2.65253
T5630_750Mb	0.75Gb	17	1.6662	29	1.82548		T5630_750Mb	0.75Gb	55	2.33142	107	2.65137
T5630_500Mb	0.5Gb	17	1.66946	28	1.83403		T5630_500Mb	0.5Gb	54	2.3314	104	2.65245
T5630_250Mb	0.25Gb	17	1.6601	26	1.81332		T5630_250Mb	0.25Gb	54	2.32813	104	2.64954
T5630_100Mb	0.1Gb	14	1.63528	21	1.79058		T5630_100Mb	0.1Gb	51	2.32566	97	2.64484
T5631_5Gb	5Gb	31	1.83537	85	2.84432		T5631_5Gb	5Gb	57	2.31091	118	2.79966
T5631_3Gb	3Gb	30	1.83414	74	2.83572		T5631_3Gb	3Gb	57	2.31097	117	2.7996
T5631_1Gb	1Gb	26	1.79934	55	2.72343		T5631_1Gb	1Gb	56	2.31046	117	2.79734
T5631_750Mb	0.75Gb	26	1.80762	53	2.71539		T5631_750Mb	0.75Gb	56	2.31018	117	2.79753
T5631_500Mb	0.5Gb	23	1.79209	45	2.68233		T5631_500Mb	0.5Gb	56	2.30925	117	2.79791
T5631_250Mb	0.25Gb	21	1.77455	39	2.6226		T5631_250Mb	0.25Gb	56	2.30813	116	2.79516
T5631_100Mb	0.1Gb	15	1.68058	26	2.49242		T5631_100Mb	0.1Gb	55	2.30929	114	2.79478
T5632_5Gb	5Gb	30	1.73063	64	1.99111		T5632_5Gb	5Gb	58	2.34097	118	2.79022
T5632_3Gb	3Gb	27	1.72932	60	1.98945		T5632_3Gb	3Gb	58	2.3413	118	2.79032
T5632_1Gb	1Gb	25	1.69656	53	1.95627		T5632_1Gb	1Gb	58	2.33969	117	2.78901
T5632_750Mb	0.75Gb	25	1.71036	50	1.97727		T5632_750Mb	0.75Gb	58	2.34009	117	2.78895
T5632_500Mb	0.5Gb	25	1.70928	49	1.98388		T5632_500Mb	0.5Gb	57	2.33974	116	2.78838
T5632_250Mb	0.25Gb	24	1.67806	46	1.94935		T5632_250Mb	0.25Gb	56	2.33744	116	2.78817
T5632_100Mb	0.1Gb	19	1.59104	34	1.84673		T5632_100Mb	0.1Gb	54	2.33622	112	2.78724
T6001_5Gb	5Gb	31	1.8551	64	2.23873		T6001_5Gb	5Gb	59	2.46826	121	2.89351
T6001_3Gb	3Gb	31	1.85951	64	2.23778		T6001_3Gb	3Gb	59	2.46842	119	2.89422
T6001_1Gb	1Gb	29	1.84684	60	2.22484		T6001_1Gb	1Gb	59	2.46915	119	2.89497
T6001_750Mb	0.75Gb	28	1.8415	54	2.21265		T6001_750Mb	0.75Gb	59	2.46929	119	2.89493
T6001_500Mb	0.5Gb	25	1.79605	48	2.16461		T6001_500Mb	0.5Gb	58	2.46924	118	2.89478
T6001_250Mb	0.25Gb	22	1.79488	45	2.16758		T6001_250Mb	0.25Gb	58	2.47042	117	2.89662
T6001_100Mb	0.1Gb	18	1.73574	31	2.10542		T6001_100Mb	0.1Gb	58	2.47185	115	2.89676
T6383_5Gb	5Gb	32	1.59901	59	1.8492		T6383_5Gb	5Gb	60	2.17743	117	2.65951
T6383_3Gb	3Gb	30	1.59877	56	1.85268		T6383_3Gb	3Gb	59	2.1774	117	2.65938
T6383_1Gb	1Gb	26	1.58761	48	1.84327		T6383_1Gb	1Gb	58	2.17836	113	2.66043
T6383_750Mb	0.75Gb	25	1.58509	47	1.84061		T6383_750Mb	0.75Gb	58	2.17875	113	2.66071
T6383_500Mb	0.5Gb	24	1.58162	44	1.83945		T6383_500Mb	0.5Gb	57	2.17994	112	2.65992
T6383_250Mb	0.25Gb	18	1.56304	35	1.77148		T6383_250Mb	0.25Gb	57	2.18089	112	2.66106
T6383_100Mb	0.1Gb	15	1.49178	26	1.67406		T6383_100Mb	0.1Gb	56	2.17912	109	2.65553
T6384_5Gb	5Gb	27	1.39192	45	1.82914		T6384_5Gb	5Gb	61	1.79781	117	2.3903
T6384_3Gb	3Gb	26	1.37679	45	1.58284		T6384_3Gb	3Gb	61	1.79822	116	2.39043
T6384_1Gb	1Gb	22	1.39112	38	1.60008		T6384_1Gb	1Gb	58	1.79882	113	2.39112
T6384_750Mb	0.75Gb	20	1.38641	33	1.58692		T6384_750Mb	0.75Gb	57	1.79882	113	2.39114
T6384_500Mb	0.5Gb	19	1.36445	33	1.57235		T6384_500Mb	0.5Gb	57	1.79952	113	2.39249
T6384_250Mb	0.25Gb	16	1.3489	27	1.54084		T6384_250Mb	0.25Gb	56	1.80002	113	2.39187
T6384_100Mb	0.1Gb	11	1.30713	17	1.50467		T6384_100Mb	0.1Gb	54	1.79997	108	2.393
Mock_Community_MSA1001_5Gb	5Gb	11	1.21552	10	1.22861		Mock_Community_MSA1001_5Gb	5Gb	21	0.956596	23	0.98569
Mock_Community_MSA1001_3Gb	3Gb	11	1.21427	10	1.22697		Mock_Community_MSA1001_3Gb	3Gb	18	0.956478	17	0.98564
Mock_Community_MSA1001_1Gb	1Gb	11	1.20791	10	1.22235		Mock_Community_MSA1001_1Gb	1Gb	15	0.957008	13	0.986268
Mock_Community_MSA1001_750Mb	0.75Gb	11	1.21358	10	1.22805		Mock_Community_MSA1001_750Mb	0.75Gb	15	0.956822	13	0.985956
Mock_Community_MSA1001_500Mb	0.5Gb	11	1.21136	10	1.22608		Mock_Community_MSA1001_500Mb	0.5Gb	15	0.957961	13	0.986473
Mock_Community_MSA1001_250Mb	0.25Gb	8	1.20985	9	1.23168		Mock_Community_MSA1001_250Mb	0.25Gb	12	0.957164	10	0.985479
Mock_Community_MSA1001_100Mb	0.1Gb	8	1.18303	9	1.18599		Mock_Community_MSA1001_100Mb	0.1Gb	12	0.958795	10	0.987746
