# Supplementary material for: Metagenomic Information Recovery from Human Stool Samples Is Influenced by Sequencing Depth and Profiling Method
Source: Genes (Basel). 2020 Nov 21;11(11):1380. doi: 10.3390/genes11111380 (PMC7700633; doi:10.3390/genes11111380)
Supplement: Supplementary file 1 [file genes-11-01380-s001.zip › Supplementary Dataset 3_Genus level classification marker gene vs alignment vs 16S_0.01%.xlsx]

## Sheet: Supplementary Dataset 3_Genus l
Genus	T1995.5Gb.(Marker gene)	T1995.3Gb.(Marker gene)	T1995.1Gb.(Marker gene)	T1995.0.75Gb.(Marker gene)	T1995.0.5Gb.(Marker gene)	T1995.0.25Gb.(Marker gene)	T1995.0.1Gb.(Marker gene)	T1995-16S	T3714.5Gb.(Marker gene)	T3714.3Gb.(Marker gene)	T3714.1Gb.(Marker gene)	T3714.0.75Gb.(Marker gene)	T3714.0.5Gb.(Marker gene)	T3714.0.25Gb.(Marker gene)	T3714.0.1Gb.(Marker gene)	T3714-16S	T3806.5Gb.(Marker gene)	T3806.3Gb.(Marker gene)	T3806.1Gb.(Marker gene)	T3806.0.75Gb.(Marker gene)	T3806.0.5Gb.(Marker gene)	T3806.0.25Gb.(Marker gene)	T3806.0.1Gb.(Marker gene)	T3806-16S	T4669.5Gb.(Marker gene)	T4669.3Gb.(Marker gene)	T4669.1Gb.(Marker gene)	T4669.0.75Gb.(Marker gene)	T4669.0.5Gb.(Marker gene)	T4669.0.25Gb.(Marker gene)	T4669.0.1Gb.(Marker gene)	T4669-16S	T5630.5Gb.(Marker gene)	T5630.3Gb.(Marker gene)	T5630.1Gb.(Marker gene)	T5630.0.75Gb.(Marker gene)	T5630.0.5Gb.(Marker gene)	T5630.0.25Gb.(Marker gene)	T5630.0.1Gb.(Marker gene)	T5630-16S	T5631.5Gb.(Marker gene)	T5631.3Gb.(Marker gene)	T5631.1Gb.(Marker gene)	T5631.0.75Gb.(Marker gene)	T5631.0.5Gb.(Marker gene)	T5631.0.25Gb.(Marker gene)	T5631.0.1Gb.(Marker gene)	T5631-16S	T5632.5Gb.(Marker gene)
Rhodobacter	0	0	0	0	0	0	0	0	0	0	0	0	0	0	0	0	0	0	0	0	0	0	0	0	0	0	0	0	0	0	0	0.0001	0	0	0	0	0	0	0	0	0	0	0	0	0	0	0	0.0001	0
Staphylococcus	0	0	0	0	0	0	0	0	0	0	0	0	0	0	0	0.0001	0	0	0	0	0	0	0	0	0	0	0	0	0	0	0	0	0	0	0	0	0	0	0	0	0	0	0	0	0	0	0	0	0
Bacillus	0	0	0	0	0	0	0	0	0	0	0	0	0	0	0	0	0	0	0	0	0	0	0	0	0	0	0	0	0	0	0	0.0004	0	0	0	0	0	0	0	0	0	0	0	0	0	0	0	0	0
Clostridium	0.0075	0.0031	0.0023	0.0018	0.0014	0.0001	0	0	0.0006	0.0006	0.0003	0.0002	0	0	0	0	0.002	0.0018	0.0016	0.0016	0.0015	0.0013	0	0	0.0025	0.0024	0.0017	0.0029	0.0017	0	0	0	0.0001	0	0	0	0	0	0	0	0.0012	0.0011	0.0009	0.0011	0.0006	0	0	0	0.0022
Streptococcus	0.0017	0.0013	0.0009	0.0006	0.0004	0	0	0.0011	0.0096	0.0095	0.008	0.0088	0.0085	0.0071	0.0039	0.0095	0.0014	0.0013	0.0005	0.0005	0.0002	0	0	0.0004	0.0311	0.0309	0.0311	0.03	0.0318	0.0271	0.0307	0.0097	0.0654	0.0643	0.0648	0.062	0.0668	0.0632	0.0626	0.0239	0.0043	0.004	0.0024	0.0036	0.0023	0.0014	0	0.0006	0.003
Lactobacillus	0	0	0	0	0	0	0	0	0	0	0	0	0	0	0	0.0001	0	0	0	0	0	0	0	0	0	0	0	0	0	0	0	0	0.0039	0.0039	0.003	0.0029	0.0022	0.0016	0	0.0009	0.0018	0.0017	0.0011	0.0016	0.0013	0.0009	0	0.0006	0
Unclassified	0.0824	0.082	0.0852	0.0898	0.0908	0.0821	0.0913	0.3701	0.0263	0.0272	0.032	0.0247	0.0239	0.0212	0.0073	0.3611	0.0195	0.0179	0.0189	0.0179	0.0143	0.0188	0.0161	0.1543	0.0352	0.0457	0.0468	0.0489	0.0436	0.0508	0.0351	0.1437	0.0151	0.014	0.012	0.0123	0.0144	0.0141	0.0157	0.2496	0.0651	0.0699	0.0321	0.0376	0.0385	0.0327	0.0431	0.1951	0.0041
Escherichia	0	0	0	0	0	0	0	0.0001	0	0	0	0	0	0	0	0	0.0073	0.008	0.0068	0.007	0.0072	0.0124	0.0069	0.0008	0.0003	0.0002	0.0005	0.0006	0	0	0	0.0002	0	0	0	0	0	0	0	0	0.0003	0.0003	0	0	0	0.0011	0	0	0.0018
Bifidobacterium	0.0047	0.0045	0.0046	0.0044	0.0039	0.0046	0.003	0.0003	0.1805	0.1795	0.1809	0.1811	0.1852	0.1834	0.1969	0.0096	0.0861	0.088	0.0837	0.0837	0.0834	0.082	0.0809	0.0189	0	0	0	0	0	0	0	0	0.2758	0.2768	0.2793	0.2792	0.2731	0.2902	0.2881	0.0277	0.1765	0.1731	0.1859	0.1868	0.1748	0.1796	0.2081	0.0431	0.4424
Deinococcus	0	0	0	0	0	0	0	0	0	0	0	0	0	0	0	0	0	0	0	0	0	0	0	0	0	0	0	0	0	0	0	0.0001	0	0	0	0	0	0	0	0	0	0	0	0	0	0	0	0	0
Enterococcus	0	0	0	0	0	0	0	0	0	0	0	0	0	0	0	0	0	0	0	0	0	0	0	0	0	0	0	0	0	0	0	0	0	0	0	0	0	0	0	0	0	0	0	0	0	0	0	0	0
Blautia	0.0505	0.0515	0.0513	0.0503	0.0492	0.0508	0.0529	0.1297	0.035	0.0372	0.0347	0.033	0.0358	0.0383	0.0396	0.1492	0.0365	0.036	0.0392	0.033	0.0387	0.0335	0.0406	0.12	0.0979	0.0976	0.1012	0.0859	0.0778	0.084	0.0886	0.1839	0.0922	0.0925	0.0913	0.0921	0.1001	0.0911	0.1072	0.1943	0.1402	0.139	0.1481	0.1446	0.1518	0.1675	0.1994	0.2497	0.0306
Faecalibacterium	0.0003	0.0003	0.0002	0.0004	0.0002	0	0	0.0127	0.0015	0.0013	0.0013	0.0012	0.001	0.0009	0	0.0049	0.0248	0.0251	0.0255	0.0235	0.0245	0.0235	0.0234	0.0518	0.0383	0.0379	0.0386	0.0422	0.0402	0.0399	0.0369	0.0616	0.0014	0.0014	0.0011	0.0015	0.0012	0.0012	0	0.0064	0.0315	0.0314	0.0332	0.0335	0.0333	0.0345	0.0349	0.0397	0.0523
Gemmiger	0	0	0	0	0	0	0	0	0	0	0	0	0	0	0	0	0	0	0	0	0	0	0	0	0	0	0	0	0	0	0	0	0	0	0	0	0	0	0	0	0	0	0	0	0	0	0	0	0
Bacteroides	0.0023	0.0021	0.0009	0.0006	0.0005	0	0	0.006	0.0002	0.0002	0.0001	0	0	0	0	0.0033	0.0472	0.0464	0.0464	0.0769	0.0443	0.0929	0.0901	0.1539	0.0683	0.0669	0.0645	0.0641	0.063	0.0626	0.0576	0.1448	0	0	0	0	0	0	0	0.0003	0.0263	0.0255	0.023	0.0226	0.022	0.0168	0.0173	0.0037	0.0536
Collinsella	0.0577	0.0581	0.0582	0.058	0.0553	0.0558	0.0646	0.0038	0.0201	0.0187	0.02	0.0213	0.0204	0.0202	0.0225	0.0003	0.0117	0.0118	0.0112	0.0106	0.0109	0.0097	0.0104	0.0018	0.0287	0.0282	0.029	0.0294	0.0313	0.0278	0.0259	0.001	0.0668	0.0665	0.0661	0.0658	0.0647	0.0658	0.0699	0.0051	0.0446	0.0449	0.0446	0.0491	0.0489	0.0535	0.0564	0.0006	0.0387
Coprobacillus	0.0013	0.0013	0.0012	0.0012	0.0008	0.0005	0	0	0.0005	0.0004	0.0004	0.0001	0	0	0	0	0	0	0	0	0	0	0	0	0.0007	0.0006	0.0007	0.0004	0.0005	0	0	0	0	0	0	0	0	0	0	0	0	0	0	0	0	0	0	0	0
Ruminococcus	0.1546	0.156	0.1579	0.1537	0.1562	0.176	0	0.0001	0.1452	0.1463	0.1476	0.1511	0.1494	0.1511	0.1544	0.0581	0.2714	0.2712	0.2752	0.2692	0.282	0.2621	0.2523	0.0668	0.0698	0.0692	0.0677	0.073	0.0712	0.0742	0	0.0008	0.2726	0.2728	0.277	0.2805	0.2776	0.2739	0.279	0.0052	0.0855	0.0863	0.0879	0.0843	0.0899	0.0953	0	0.0022	0.0397
Coprococcus	0.0001	0.0001	0	0	0	0	0	0.005	0.0683	0.0681	0.0667	0.0692	0.0664	0.0657	0.0662	0.0061	0.0068	0.0065	0.0059	0.0061	0.0067	0.0049	0.0012	0.0018	0.0461	0.0456	0.0453	0.0434	0.0414	0.043	0.0346	0.0111	0.004	0.0039	0.0038	0.0035	0.0031	0.0031	0.0006	0.0015	0.0166	0.0164	0.0147	0.0149	0.0142	0.0136	0.0121	0.0025	0.0106
Erysipelatoclostridium	0	0	0	0	0	0	0	0.002	0	0	0	0	0	0	0	0.004	0	0	0	0	0	0	0	0.0017	0	0	0	0	0	0	0	0.0014	0	0	0	0	0	0	0	0.0013	0	0	0	0	0	0	0	0.0055	0
Fusicatenibacter	0	0	0	0	0	0	0	0	0	0	0	0	0	0	0	0.0446	0	0	0	0	0	0	0	0.018	0	0	0	0	0	0	0	0.0266	0	0	0	0	0	0	0	0.0692	0	0	0	0	0	0	0	0.0706	0
Acidaminococcus	0	0	0	0	0	0	0	0	0	0	0	0	0	0	0	0	0	0	0	0	0	0	0	0	0	0	0	0	0	0	0	0	0	0	0	0	0	0	0	0	0	0	0	0	0	0	0	0	0
Actinomyces	0.0002	0.0002	0	0.0001	0	0	0	0.0002	0.0001	0.0001	0	0	0	0	0	0.0001	0	0	0	0	0	0	0	0	0	0	0	0	0	0	0	0	0.0038	0.004	0.0007	0.0007	0.0005	0	0	0.0017	0.0008	0.0007	0.0005	0.0006	0.0002	0	0	0.0001	0
Adlercreutzia	0.0038	0.0038	0.0034	0.0033	0.0032	0.0023	0.0013	0	0.0098	0.0099	0.0101	0.0097	0.0098	0.0095	0.0095	0.0001	0.0029	0.0028	0.0028	0.0026	0.003	0.0018	0.0008	0.0002	0.0058	0.006	0.0058	0.0058	0.0056	0.0052	0.0015	0.0001	0.0083	0.0087	0.0093	0.0083	0.0086	0.0077	0.0077	0.0001	0.0021	0.0023	0.0017	0.0015	0.0014	0.0014	0	0.0001	0.0012
Akkermansia	0.4106	0.4167	0.4143	0.4173	0.4191	0.4166	0.5364	0.119	0.0421	0.0416	0.0405	0.0406	0.0406	0.0403	0.0445	0.0047	0	0	0	0	0	0	0	0	0.1602	0.1604	0.1628	0.1683	0.1635	0.1668	0.1945	0.0414	0	0	0	0	0	0	0	0	0.0002	0.0002	0.0002	0.0001	0	0	0	0.0013	0
Alistipes	0.0003	0.0003	0	0	0	0	0	0.0004	0	0	0	0	0	0	0	0	0.0174	0.0174	0.0167	0.0166	0.0166	0.0127	0.012	0.0399	0.0002	0.0001	0.0001	0	0	0	0	0.0253	0	0	0	0	0	0	0	0.0001	0.0118	0.0117	0.0105	0.0096	0.0088	0.0078	0.002	0.0043	0.014
Anaeromassilibacillus	0	0	0	0	0	0	0	0	0	0	0	0	0	0	0	0	0	0	0	0	0	0	0	0	0	0	0	0	0	0	0	0	0	0	0	0	0	0	0	0	0	0	0	0	0	0	0	0	0
Anaerostipes	0.0015	0.0013	0.0013	0.0012	0.001	0.0005	0	0.0003	0.0045	0.0046	0.0044	0.0044	0.0046	0.0049	0.0017	0.0072	0.0003	0.0002	0.0012	0.0007	0.0014	0.0007	0	0.0497	0.0079	0.0064	0.0068	0.0085	0.0073	0.0058	0.0067	0.0865	0.0029	0.0031	0.0033	0.0033	0.0026	0.0034	0.001	0.0927	0.0026	0.0027	0.0019	0.0028	0.0023	0.0017	0.0019	0.1143	0.0026
Anaerotignum	0	0	0	0	0	0	0	0	0	0	0	0	0	0	0	0	0	0	0	0	0	0	0	0	0	0	0	0	0	0	0	0	0	0	0	0	0	0	0	0	0	0	0	0	0	0	0	0	0
Anaerotruncus	0	0	0	0	0	0	0	0	0	0	0	0	0	0	0	0	0.0002	0.0002	0	0	0	0	0	0.0002	0.0002	0.0003	0	0	0	0	0	0.0002	0	0	0	0	0	0	0	0	0	0	0	0	0	0	0	0	0.0001
Barnesiella	0	0	0	0	0	0	0	0	0	0	0	0	0	0	0	0	0.0047	0.0047	0.0045	0.004	0.0035	0.0037	0.0041	0.0083	0.0046	0.0047	0.0046	0.0039	0.0044	0.0037	0.0011	0.0202	0	0	0	0	0	0	0	0	0.0019	0.0018	0.0014	0.0012	0.001	0.0006	0	0.0006	0.0045
Bilophila	0.0001	0.0001	0	0	0	0	0	0.0001	0	0	0	0	0	0	0	0	0.0006	0.0006	0.0004	0.0004	0	0	0	0	0	0	0	0	0	0	0	0.0001	0	0	0	0	0	0	0	0	0	0	0	0	0	0	0	0	0
Candidatus_Stoquefichus	0	0	0	0	0	0	0	0	0	0	0	0	0	0	0	0	0	0	0	0	0	0	0	0	0	0	0	0	0	0	0	0	0	0	0	0	0	0	0	0	0	0	0	0	0	0	0	0	0
Desulfovibrio	0	0	0	0	0	0	0	0	0	0	0	0	0	0	0	0	0	0	0	0	0	0	0	0.0005	0	0	0	0	0	0	0	0	0	0	0	0	0	0	0	0	0	0	0	0	0	0	0	0	0
Dialister	0	0	0	0	0	0	0	0	0.0049	0.0047	0.0038	0.0037	0.0034	0.0023	0.0003	0.0033	0.0089	0.009	0.0086	0.0073	0.0081	0.0059	0.006	0.0004	0	0	0	0	0	0	0	0	0	0	0	0	0	0	0	0.0003	0	0	0	0	0	0	0	0	0.1399
Dorea	0.0016	0.0009	0.0018	0.0012	0.0009	0	0.0022	0.0144	0.1153	0.1139	0.115	0.114	0.1145	0.1154	0.1153	0.0736	0.0394	0.0398	0.0386	0.0364	0.038	0.0328	0.0352	0.0212	0.0551	0.0548	0.0536	0.0562	0.0598	0.0554	0.0648	0.0342	0.0746	0.0749	0.0727	0.0742	0.0735	0.0731	0.0684	0.0427	0.0191	0.0191	0.0186	0.0195	0.0192	0.0166	0.0202	0.0234	0.0173
Eggerthella	0.0012	0.0011	0.0008	0.0007	0.0004	0.0004	0	0.0001	0.0041	0.0041	0.0035	0.0031	0.0038	0.0024	0.0008	0.0001	0.0008	0.0008	0.0008	0.0005	0.0004	0	0	0	0.0109	0.0106	0.0097	0.0097	0.0105	0.0089	0.0104	0.0003	0.0039	0.0038	0.0035	0.0038	0.0029	0.0032	0.0026	0.0002	0.0059	0.0061	0.0072	0.0059	0.0066	0.0059	0.0028	0.0001	0.0011
Eubacterium	0.1961	0.1953	0.1952	0.198	0.1988	0.1998	0.2389	0	0.312	0.3137	0.3114	0.3137	0.313	0.316	0.3195	0	0.3617	0.3635	0.3644	0.3537	0.3698	0.3494	0.3639	0	0.2205	0.2189	0.2177	0.2244	0.2226	0.2294	0.2534	0	0.0954	0.0958	0.0954	0.0962	0.0937	0.093	0.0877	0	0.1982	0.1996	0.209	0.2031	0.2156	0.2203	0.2417	0	0.0565
Faecalitalea	0	0	0	0	0	0	0	0.0002	0	0	0	0	0	0	0	0.0043	0	0	0	0	0	0	0	0.0004	0	0	0	0	0	0	0	0	0	0	0	0	0	0	0	0	0	0	0	0	0	0	0	0	0
Flavonifractor	0	0	0	0	0	0	0	0.0001	0	0	0	0	0	0	0	0.0001	0.0001	0	0	0	0	0	0	0	0	0	0	0	0	0	0	0.0003	0	0	0	0	0	0	0	0	0.0002	0	0	0	0	0	0	0	0
Gordonibacter	0.0042	0.0038	0.0039	0.0034	0.0033	0.0025	0	0.0001	0	0	0	0	0	0	0	0	0.0008	0.0007	0.0004	0.0006	0.0003	0	0	0.0002	0.0115	0.0119	0.0103	0.0117	0.0104	0.0119	0.0108	0.0001	0.0001	0.0001	0	0	0	0	0	0	0.0007	0.0006	0.0004	0.0003	0	0	0	0	0
Holdemanella	0	0	0	0	0	0	0	0.0749	0	0	0	0	0	0	0	0	0	0	0	0	0	0	0	0	0	0	0	0	0	0	0	0	0	0	0	0	0	0	0	0	0	0	0	0	0	0	0	0	0
Holdemania	0.0005	0.0005	0.0002	0	0	0	0	0.0001	0.0004	0.0005	0.0002	0.0002	0	0	0	0.0003	0.0004	0.0005	0.0004	0.0001	0	0	0	0.0001	0.0002	0.0001	0	0	0	0	0	0	0	0	0	0	0	0	0	0	0.0001	0	0	0	0	0	0	0	0
Intestinibacter	0	0	0	0	0	0	0	0.0001	0	0	0	0	0	0	0	0.0046	0	0	0	0	0	0	0	0	0	0	0	0	0	0	0	0	0	0	0	0	0	0	0	0.0018	0	0	0	0	0	0	0	0.0144	0
Intestinimonas	0	0	0	0	0	0	0	0	0	0	0	0	0	0	0	0	0	0	0	0	0	0	0	0	0	0	0	0	0	0	0	0	0	0	0	0	0	0	0	0	0	0	0	0	0	0	0	0	0
Lachnoclostridium	0	0	0	0	0	0	0	0.0007	0	0	0	0	0	0	0	0.0003	0	0	0	0	0	0	0	0.0008	0	0	0	0	0	0	0	0.0001	0	0	0	0	0	0	0	0.0002	0	0	0	0	0	0	0	0.0001	0
Lactococcus	0.0002	0.0002	0	0	0	0	0	0.0001	0.0007	0.0006	0.0006	0.0003	0.0002	0	0	0.0007	0.0002	0.0001	0	0	0	0	0	0.0002	0.0001	0	0	0	0	0	0	0	0	0	0	0	0	0	0	0.0001	0.0012	0.0012	0.0006	0.0011	0.0002	0	0	0.0001	0
Megasphaera	0.0024	0.0023	0.0028	0.0021	0.0031	0	0	0.0028	0.0016	0.0011	0.0014	0.0019	0.0009	0	0	0.0027	0	0	0	0	0	0	0	0	0	0	0	0	0	0	0	0	0	0	0	0	0	0	0	0	0	0	0	0	0	0	0	0	0
Monoglobus	0	0	0	0	0	0	0	0	0	0	0	0	0	0	0	0	0	0	0	0	0	0	0	0	0	0	0	0	0	0	0	0	0	0	0	0	0	0	0	0	0	0	0	0	0	0	0	0	0
Mordavella	0	0	0	0	0	0	0	0	0	0	0	0	0	0	0	0	0	0	0	0	0	0	0	0	0	0	0	0	0	0	0	0	0	0	0	0	0	0	0	0	0	0	0	0	0	0	0	0	0
Oscillibacter	0	0	0	0	0	0	0	0	0	0	0	0	0	0	0	0	0.0012	0.001	0.0013	0.0009	0.0009	0.0004	0	0	0	0	0	0	0	0	0	0	0	0	0	0	0	0	0	0	0	0	0	0	0	0	0	0	0.0009
Parabacteroides	0.0006	0.0004	0.0003	0.0001	0.0003	0	0	0.0001	0	0	0	0	0	0	0	0.0001	0.015	0.0146	0.0136	0.015	0.0148	0.0152	0.0143	0.0049	0.0021	0.002	0.0021	0.0014	0.0014	0.0012	0	0.0049	0	0	0	0	0	0	0	0	0.0004	0	0	0	0	0	0	0.0001	0.0084
Porphyromonas	0	0	0	0	0	0	0	0	0	0	0	0	0	0	0	0	0	0	0	0	0	0	0	0	0	0	0	0	0	0	0	0	0	0	0	0	0	0	0	0	0	0	0	0	0	0	0	0.0001	0
Prevotella	0	0	0	0	0	0	0	0	0	0	0	0	0	0	0	0.0001	0	0	0	0	0	0	0	0.0002	0	0	0	0	0	0	0	0.0001	0	0	0	0	0	0	0	0.0001	0	0	0	0	0	0	0	0	0.0388
Romboutsia	0	0	0	0	0	0	0	0.0113	0	0	0	0	0	0	0	0.0372	0	0	0	0	0	0	0	0.0004	0	0	0	0	0	0	0	0.0001	0	0	0	0	0	0	0	0.0589	0	0	0	0	0	0	0	0.0154	0
Roseburia	0.0008	0.0008	0.0006	0.0006	0.0001	0.0001	0	0.0084	0.0108	0.0106	0.0104	0.0108	0.0123	0.0138	0.0133	0.0297	0.0001	0.0001	0.0002	0	0	0	0	0.004	0.0056	0.0053	0.0045	0.0036	0.0038	0.003	0.0004	0.0013	0	0	0	0	0	0	0	0	0.0039	0.0039	0.0065	0.0061	0.0044	0.0046	0.0081	0.006	0.0061
Ruminiclostridium	0	0	0	0	0	0	0	0.0013	0	0	0	0	0	0	0	0.0009	0	0	0	0	0	0	0	0.0094	0	0	0	0	0	0	0	0.0062	0	0	0	0	0	0	0	0.0008	0	0	0	0	0	0	0	0.0071	0
Sellimonas	0	0	0	0	0	0	0	0	0	0	0	0	0	0	0	0	0	0	0	0	0	0	0	0	0	0	0	0	0	0	0	0	0	0	0	0	0	0	0	0	0	0	0	0	0	0	0	0	0
Senegalimassilia	0	0	0	0	0	0	0	0	0	0	0	0	0	0	0	0	0	0	0	0	0	0	0	0	0	0	0	0	0	0	0	0	0	0	0	0	0	0	0	0	0	0	0	0	0	0	0	0	0
Slackia	0.0056	0.0059	0.0054	0.0051	0.0044	0.0043	0.0059	0	0	0	0	0	0	0	0	0	0	0	0	0	0	0	0	0	0	0	0	0	0	0	0	0	0	0	0	0	0	0	0	0	0	0	0	0	0	0	0	0	0
Subdoligranulum	0.0063	0.0055	0.0072	0.0063	0.0066	0.0035	0.0037	0.011	0.0057	0.0056	0.0068	0.007	0.0062	0.0074	0.0042	0.0011	0.0295	0.0298	0.0314	0.0314	0.0295	0.0365	0.0418	0.023	0.0958	0.0929	0.095	0.0855	0.1083	0.0995	0.1469	0.0911	0.0125	0.0127	0.0163	0.0136	0.015	0.0153	0.0097	0.0902	0.1525	0.1524	0.1634	0.1663	0.1598	0.1433	0.1519	0.08	0.0279
Turicibacter	0	0	0	0	0	0	0	0.0007	0.0001	0	0	0	0	0	0	0.0031	0	0	0	0	0	0	0	0.0005	0	0	0	0	0	0	0	0	0	0	0	0	0	0	0	0.0009	0.0007	0.0006	0.0006	0.0002	0	0	0	0.009	0.0002
Tyzzerella	0	0	0	0	0	0	0	0.0008	0	0	0	0	0	0	0	0.0003	0	0	0	0	0	0	0	0	0	0	0	0	0	0	0	0	0	0	0	0	0	0	0	0.0005	0	0	0	0	0	0	0	0	0
Acinetobacter	0	0	0	0	0	0	0	0	0	0	0	0	0	0	0	0	0	0	0	0	0	0	0	0	0	0	0	0	0	0	0	0.0004	0	0	0	0	0	0	0	0	0	0	0	0	0	0	0	0	0
Clostridium-sensu-stricto-1	0	0	0	0	0	0	0	0.0001	0	0	0	0	0	0	0	0.0035	0	0	0	0	0	0	0	0.0001	0	0	0	0	0	0	0	0	0	0	0	0	0	0	0	0.0248	0	0	0	0	0	0	0	0.0088	0
Eubacterium-hallii-group	0	0	0	0	0	0	0	0.2153	0	0	0	0	0	0	0	0.0641	0	0	0	0	0	0	0	0.0341	0	0	0	0	0	0	0	0.0383	0	0	0	0	0	0	0	0.0936	0	0	0	0	0	0	0	0.0671	0
Eubacterium-rectale-group	0	0	0	0	0	0	0	0.0007	0	0	0	0	0	0	0	0.1005	0	0	0	0	0	0	0	0.186	0	0	0	0	0	0	0	0.0465	0	0	0	0	0	0	0	0.0028	0	0	0	0	0	0	0	0.0279	0
Helicobacter	0	0	0	0	0	0	0	0	0	0	0	0	0	0	0	0	0	0	0	0	0	0	0	0	0	0	0	0	0	0	0	0	0	0	0	0	0	0	0	0	0	0	0	0	0	0	0	0	0
Neisseria	0	0	0	0	0	0	0	0	0	0	0	0	0	0	0	0	0	0	0	0	0	0	0	0	0	0	0	0	0	0	0	0.0001	0	0	0	0	0	0	0	0	0	0	0	0	0	0	0	0	0
Pseudomonas	0	0	0	0	0	0	0	0	0	0	0	0	0	0	0	0	0	0	0	0	0	0	0	0	0	0	0	0	0	0	0	0.0001	0	0	0	0	0	0	0	0	0	0	0	0	0	0	0	0	0
[truncated: 115 more columns]
