# Supplementary material for: Metagenomic Information Recovery from Human Stool Samples Is Influenced by Sequencing Depth and Profiling Method
Source: Genes (Basel). 2020 Nov 21;11(11):1380. doi: 10.3390/genes11111380 (PMC7700633; doi:10.3390/genes11111380)
Supplement: Supplementary file 1 [file genes-11-01380-s001.zip › Supplementary Dataset 12_Group Significance Pathways MetaCyc.xlsx]

## Sheet: Supplementary Dataset 12_Group 
Pathway	Description	Test-Statistic	P	FDR_P	Bonferroni_P	Stool_5Gb_mean	Stool_3Gb_mean	Stool_1Gb_mean	Stool_0.75Gb_mean	Stool_0.5Gb_mean	Stool_0.25Gb_mean	Stool_0.1Gb_mean
PWY-6549	L-glutamine biosynthesis III	35.1	4.17e-06	0.000938	0.00171	0.00988	0.00836	0.000829	0.00396	0	0	0
PWY-7115	C4 photosynthetic carbon assimilation cycle, NAD-ME type	34.9	4.56e-06	0.000938	0.00188	0.00902	0.00685	0.00383	0.00296	0.000862	0	0
PWY-5676	acetyl-CoA fermentation to butanoate II	33.4	8.83e-06	0.00121	0.00363	0.0182	0.0108	0.00288	0.00522	0.00712	0	0
PWY-5913	TCA cycle VI (obligate autotrophs)	29.3	5.35e-05	0.0055	0.022	0.0207	0.0267	0.00584	0.00775	0.00588	0.00104	0
PWY-241	C4 photosynthetic carbon assimilation cycle, NADP-ME type	28.5	7.49e-05	0.00599	0.0308	0.00749	0.00717	0.00134	0.00247	0.00178	0	0
PWY66-398	TCA cycle III (animals)	28.2	8.74e-05	0.00599	0.0359	0.00329	0.00326	0.000619	0	0	0	0
FERMENTATION-PWY	mixed acid fermentation	27.4	0.000123	0.0072	0.0504	0.0302	0.0257	0.0131	0.0183	0.0132	0.00203	0
PWY-5863	superpathway of phylloquinol biosynthesis	26.6	0.000172	0.00784	0.0706	0.00689	0.0062	0.00496	0.00237	0.00322	0	0
PWY-7117	C4 photosynthetic carbon assimilation cycle, PEPCK type	26.7	0.000166	0.00784	0.0682	0.0285	0.0377	0.00824	0.0111	0.00839	0	0
HEMESYN2-PWY	heme biosynthesis II (anaerobic)	25.8	0.000238	0.00896	0.098	0.0189	0.0175	0.0153	0.0121	0.00688	0.00362	0.00512
PWY-6901	superpathway of glucose and xylose degradation	25.8	0.00024	0.00896	0.0985	0.0553	0.0569	0.0596	0.0494	0.0369	0.0235	0
CENTFERM-PWY	pyruvate fermentation to butanoate	24.9	0.000349	0.00957	0.143	0.0034	0.00106	0	0.00177	0	0	0
PWY-5840	superpathway of menaquinol-7 biosynthesis	24.9	0.000349	0.00957	0.144	0.0142	0.0129	0.00531	0.00446	0.00202	0	0
PWY-6590	superpathway of Clostridium acetobutylicum acidogenic fermentation	24.9	0.000349	0.00957	0.143	0.00434	0.00136	0	0.00224	0	0	0
PWY0-1061	superpathway of L-alanine biosynthesis	25.2	0.000309	0.00957	0.127	0.0183	0.0178	0.0165	0.0144	0.0158	0.00636	0
PWY-5791	1,4-dihydroxy-2-naphthoate biosynthesis II (plants)	23.8	0.000579	0.0113	0.238	0.00765	0.00766	0.00653	0.00248	0.00382	0.00178	0
PWY-5837	1,4-dihydroxy-2-naphthoate biosynthesis I	23.8	0.000579	0.0113	0.238	0.00765	0.00766	0.00653	0.00248	0.00382	0.00178	0
PWY-5897	superpathway of menaquinol-11 biosynthesis	24.1	0.000508	0.0113	0.209	0.0207	0.0206	0.0171	0.00668	0.0105	0.00395	0
PWY-5898	superpathway of menaquinol-12 biosynthesis	24.1	0.000508	0.0113	0.209	0.0207	0.0206	0.0171	0.00668	0.0105	0.00395	0
PWY-5899	superpathway of menaquinol-13 biosynthesis	24.1	0.000508	0.0113	0.209	0.0207	0.0206	0.0171	0.00668	0.0105	0.00395	0
PWY-6628	superpathway of L-phenylalanine biosynthesis	24	0.000532	0.0113	0.219	0.0208	0.0213	0.0216	0.0215	0.0162	0.00381	0
PWY-5022	4-aminobutanoate degradation V	23	0.000811	0.0145	0.333	0.0108	0.00905	0.00101	0.00202	0	0	0
PWY-922	mevalonate pathway I	23	0.000781	0.0145	0.321	0.00221	0.00171	0.00137	0.00202	0	0	0
PWY-5918	superpathay of heme biosynthesis from glutamate	22.6	0.00093	0.0159	0.382	0.011	0.00812	0.00758	0.00631	0.00223	0.00183	0
GLYCOLYSIS-E-D	superpathway of glycolysis and Entner-Doudoroff	21.7	0.00136	0.0196	0.557	0.0258	0.0257	0.0175	0.0158	0.0199	0.00961	0
HEME-BIOSYNTHESIS-II	heme biosynthesis I (aerobic)	21.7	0.00136	0.0196	0.557	0.00482	0.00365	0.00335	0.00296	0.00137	0.00122	0
P108-PWY	pyruvate fermentation to propanoate I	21.7	0.00137	0.0196	0.565	0.00892	0.0093	0.0116	0.00424	0.00637	0.00832	0
PWY-5505	L-glutamate and L-glutamine biosynthesis	21.8	0.00134	0.0196	0.552	0.00285	0.00207	0.00104	0	0	0.00212	0
PWY-5850	superpathway of menaquinol-6 biosynthesis I	21.6	0.00143	0.0196	0.588	0.00698	0.00566	0.00196	0	0	0	0
PWY-5860	superpathway of demethylmenaquinol-6 biosynthesis I	21.6	0.00143	0.0196	0.588	0.0048	0.00386	0.00143	0	0	0	0
PWY-3781	aerobic respiration I (cytochrome c)	21.1	0.00175	0.0232	0.719	0.00435	0.00474	0.00324	0.00189	0	0	0
PWY-5121	superpathway of geranylgeranyl diphosphate biosynthesis II (via MEP)	20.2	0.00255	0.0327	1	0.0347	0.033	0.027	0.0216	0.033	0.00989	0.0101
PWY-5464	superpathway of cytosolic glycolysis (plants), pyruvate dehydrogenase and TCA cycle	19.7	0.00316	0.0382	1	0.00559	0.00511	0.00178	0.000737	0.00174	0	0
PWY-5920	superpathway of heme biosynthesis from glycine	19.7	0.00312	0.0382	1	0.0022	0.00203	0	0.000987	0	0	0
CRNFORCAT-PWY	creatinine degradation I	19.3	0.00368	0.0421	1	0.00548	0.00448	0.00438	0.00512	0.00431	0	0
P162-PWY	L-glutamate degradation V (via hydroxyglutarate)	19.3	0.00369	0.0421	1	0.00489	0.00236	0	0.00213	0	0	0
P122-PWY	heterolactic fermentation	19	0.00423	0.047	1	0.00361	0.0037	0.000555	0.00207	0.00111	0	0
POLYAMINSYN3-PWY	superpathway of polyamine biosynthesis II	18.5425	0.00501034	0.0531365	1	0.00155232	0.00117855	0	0.00114756	0	0	0
PWY-7399	methylphosphonate degradation II	18.5268	0.00504215	0.0531365	1	0.000358644	0	0	0	0	0	0
PWY-5845	superpathway of menaquinol-9 biosynthesis	18.3044	0.00551494	0.0539676	1	0.00639907	0.00566451	0.00196049	0	0	0	0
PWY-5862	superpathway of demethylmenaquinol-9 biosynthesis	18.3044	0.00551494	0.0539676	1	0.00439342	0.00386214	0.00143445	0	0	0	0
PWY-5896	superpathway of menaquinol-10 biosynthesis	18.3044	0.00551494	0.0539676	1	0.00639907	0.00566451	0.00196049	0	0	0	0
ARG+POLYAMINE-SYN	superpathway of arginine and polyamine biosynthesis	18.2421	0.00565492	0.0540505	1	0.0993278	0.0967491	0.0748048	0.0795054	0.083385	0.0282688	0.0193786
ECASYN-PWY	enterobacterial common antigen biosynthesis	18.153	0.00586089	0.054746	1	0.00115829	0.00086052	0	0.000929377	0	0	0
GLUCONEO-PWY	gluconeogenesis I	18.0817	0.00603119	0.0550849	1	0.0441727	0.0443162	0.0362006	0.0336087	0.0394665	0.0552052	0
PWY-5692	allantoin degradation to glyoxylate II	17.6972	0.00703514	0.0602384	1	0.000779319	0.000581431	0.00029835	0.000295348	0	0	0
PWY-821	superpathway of sulfur amino acid biosynthesis (Saccharomyces cerevisiae)	17.7095	0.00700078	0.0602384	1	0.0189705	0.0173909	0.0144097	0.0157478	0.0123867	0.010549	0.0107005
URDEGR-PWY	superpathway of allantoin degradation in plants	17.6972	0.00703514	0.0602384	1	0.000779319	0.000581431	0.00029835	0.000295348	0	0	0
PWY-7409	phospholipid remodeling (phosphatidylethanolamine, yeast)	17.4529	0.00775519	0.0650486	1	0.0008291	0.00101296	0.000482576	0	0	0.00114959	0
PWY-5030	L-histidine degradation III	16.7524	0.0102374	0.083751	1	0.0274969	0.0298262	0.0262941	0.0282162	0.0163598	0.0141612	0.00662001
PWY4LZ-257	superpathway of fermentation (Chlamydomonas reinhardtii)	16.7143	0.0103925	0.083751	1	0.0179274	0.0199052	0.0174931	0.020312	0.0178331	0.00499997	0.00751637
PWY0-1415	superpathway of heme biosynthesis from uroporphyrinogen-III	16.5422	0.0111216	0.0865468	1	0.00215903	0.00185042	0.000361639	0.00303439	0.000555365	0	0
PWY490-3	nitrate reduction VI (assimilatory)	16.5333	0.0111605	0.0865468	1	0.00208652	0.00135748	0.0010186	0	0	0.00200548	0
P164-PWY	purine nucleobases degradation I (anaerobic)	16.3506	0.0119908	0.0912631	1	0.0637605	0.0648558	0.050232	0.0603947	0.0366937	0.0263248	0.0340923
ENTBACSYN-PWY	enterobactin biosynthesis	16.293	0.0122647	0.0916509	1	0.0122842	0.007711	0.0136418	0	0.00524049	0	0
P23-PWY	reductive TCA cycle I	15.7995	0.0148715	0.109146	1	0.00193008	0.00158211	0.00088286	0	0	0	0
FASYN-ELONG-PWY	fatty acid elongation -- saturated	15.5329	0.016493	0.110228	1	0.00803746	0.00515713	0.00522417	0.00345452	0.00560547	0.0202351	0
FASYN-INITIAL-PWY	superpathway of fatty acid biosynthesis initiation (E. coli)	15.5605	0.0163175	0.110228	1	0.0051936	0.0032706	0.00332478	0.00226553	0.00364614	0.0148826	0
PWY-6282	palmitoleate biosynthesis I (from (5Z)-dodec-5-enoate)	15.5119	0.016628	0.110228	1	0.00875838	0.00559657	0.00582561	0.00385801	0.0062306	0.020856	0
PWY-7388	octanoyl-[acyl-carrier protein] biosynthesis (mitochondria, yeast)	15.5605	0.0163175	0.110228	1	0.00484969	0.00305366	0.00310433	0.00211714	0.00340695	0.0139071	0
PWY-7664	oleate biosynthesis IV (anaerobic)	15.6618	0.015689	0.110228	1	0.00711632	0.00472471	0.0047973	0.00347578	0.00495457	0.0184185	0
PWYG-321	mycolate biosynthesis	15.5329	0.016493	0.110228	1	0.00739161	0.00471129	0.00477709	0.0031974	0.00516827	0.019234	0
PWY-7392	taxadiene biosynthesis (engineered)	15.2401	0.0184694	0.120491	1	0.00498299	0.00402269	0.00412108	0.00371172	0.0029379	0	0
PWY-6859	all-trans-farnesol biosynthesis	15.0431	0.019924	0.126149	1	0.00192947	0.00158567	0.00248927	0.00162158	0.00103232	0	0
PWY-6892	thiazole biosynthesis I (E. coli)	15.0397	0.0199505	0.126149	1	0.0122273	0.00902886	0.0125507	0.0123813	0.0038055	0.0143105	0
KDO-NAGLIPASYN-PWY	superpathway of (Kdo)2-lipid A biosynthesis	14.9524	0.0206298	0.128468	1	0.000902016	0.00100989	0.000162486	0.000795687	0	0	0
PWY0-1261	anhydromuropeptides recycling	14.6919	0.0227929	0.139819	1	0.0510045	0.0503944	0.0303783	0.0380612	0.0306649	0.00531306	0
PWY-7269	NAD/NADP-NADH/NADPH mitochondrial interconversion (yeast)	14.5444	0.024112	0.145735	1	0.00317141	0.00286575	0.00261024	0.00162758	0.00151596	0.00159254	0
GALACTARDEG-PWY	D-galactarate degradation I	14.2046	0.0274325	0.15033	1	0.00154884	0.00129151	0.000873491	0.00139915	0.000868295	0	0
GLUCARGALACTSUPER-PWY	superpathway of D-glucarate and D-galactarate degradation	14.2046	0.0274325	0.15033	1	0.00154884	0.00129151	0.000873491	0.00139915	0.000868295	0	0
PWY-2723	trehalose degradation V	14.2138	0.0273365	0.15033	1	0.00224067	0.00265586	0.00179206	0.00272258	0.00115655	0	0
PWY-5971	palmitate biosynthesis II (bacteria and plants)	14.3333	0.0261271	0.15033	1	0.00945584	0.00557785	0.00618251	0.00405864	0.0065931	0.0228573	0
PWY-6284	superpathway of unsaturated fatty acids biosynthesis (E. coli)	14.2227	0.0272451	0.15033	1	0.00963335	0.00611196	0.00675081	0.00484294	0.00690524	0.0228061	0
PWY-7328	superpathway of UDP-glucose-derived O-antigen building blocks biosynthesis	14.2138	0.0273365	0.15033	1	0.00277313	0.0032707	0.00222276	0.00336893	0.00142796	0	0
PWY0-862	(5Z)-dodec-5-enoate biosynthesis	14.2139	0.0273364	0.15033	1	0.00622141	0.00526546	0.00527145	0.00556921	0.00429049	0.022632	0
PWY-6113	superpathway of mycolate biosynthesis	14.1661	0.0278351	0.150529	1	0.00982717	0.00585316	0.0064831	0.00428384	0.00692909	0.0234933	0
METHGLYUT-PWY	superpathway of methylglyoxal degradation	14.0749	0.0288105	0.153781	1	0.000397965	0.000663244	0	0	0	0	0
PWY-6630	superpathway of L-tyrosine biosynthesis	14.0097	0.0295282	0.155591	1	0.00782005	0.0111037	0.0133158	0.0141974	0.00543758	0	0
PWY-5910	superpathway of geranylgeranyldiphosphate biosynthesis I (via mevalonate)	13.8271	0.0316286	0.164549	1	0.00126051	0.00102489	0.000733852	0.000458515	0	0	0
PWY66-399	gluconeogenesis III	13.7787	0.032208	0.165469	1	0.0690121	0.0726213	0.0647645	0.0651201	0.0496816	0.0567381	0.0122575
PWY-5838	superpathway of menaquinol-8 biosynthesis I	13.6224	0.0341511	0.171172	1	0.00883003	0.0101056	0.00500274	0.0026867	0.00641902	0	0
PWY-5861	superpathway of demethylmenaquinol-8 biosynthesis	13.6313	0.0340372	0.171172	1	0.00611418	0.00699363	0.0035518	0.0018524	0.00449562	0	0
THISYN-PWY	superpathway of thiamin diphosphate biosynthesis I	13.1433	0.0408157	0.202111	1	0.0331817	0.022742	0.0324321	0.0355299	0.016346	0.0395426	0
POLYAMSYN-PWY	superpathway of polyamine biosynthesis I	13.0849	0.0417075	0.204069	1	0.0718656	0.0690663	0.0573437	0.0546939	0.0545673	0.0397944	0.0187418
POLYISOPRENSYN-PWY	polyisoprenoid biosynthesis (E. coli)	13.0277	0.0425989	0.205978	1	0.0021133	0.00230616	0.00282708	0.0012221	0.000844757	0	0
BIOTIN-BIOSYNTHESIS-PWY	biotin biosynthesis I	12.4175	0.0532765	0.254612	1	0.00800569	0.00549624	0.00641471	0.00364672	0.00571587	0.0136169	0
PWY-6519	8-amino-7-oxononanoate biosynthesis I	12.3379	0.0548413	0.257112	1	0.00640392	0.00436214	0.00514271	0.00295154	0.00462957	0.0122986	0
UBISYN-PWY	superpathway of ubiquinol-8 biosynthesis (prokaryotic)	12.3274	0.0550507	0.257112	1	0.00135554	0.000957383	0.000827848	0.000418363	0	0	0
PWY-5384	sucrose degradation IV (sucrose phosphorylase)	11.8395	0.0656466	0.303154	1	0.00539615	0.00548608	0.00271128	0.00451618	0.00246678	0.000555016	0.00422376
GLYCOLYSIS-TCA-GLYOX-BYPASS	superpathway of glycolysis, pyruvate dehydrogenase, TCA, and glyoxylate bypass	11.7632	0.0674652	0.308091	1	0.00796398	0.00885055	0.00573177	0.00754132	0.00693213	0.00401452	0
P105-PWY	TCA cycle IV (2-oxoglutarate decarboxylase)	11.4321	0.0759055	0.339432	1	0.00659417	0.00737276	0.00432998	0.00510684	0.00539431	0.00429727	0
PWY-5083	NAD/NADH phosphorylation and dephosphorylation	11.4293	0.0759799	0.339432	1	0.00284982	0.003582	0.00301458	0.00379506	0.00352597	0.00318157	0
PWY-561	superpathway of glyoxylate cycle and fatty acid degradation	11.3494	0.0781591	0.345413	1	0.00468075	0.00545906	0.00273088	0.00375669	0.00377523	0.00276551	0
P125-PWY	superpathway of (R,R)-butanediol biosynthesis	11.3158	0.079093	0.345821	1	0.000884102	0.000975769	0.000869558	0.00147086	0.000729171	0	0
PWY0-1241	ADP-L-glycero-&beta;-D-manno-heptose biosynthesis	11.2336	0.0814182	0.352241	1	0.00193079	0.00177965	0.00190918	0.00129176	0.00170203	0	0
FUC-RHAMCAT-PWY	superpathway of fucose and rhamnose degradation	11.0451	0.0869912	0.368591	1	0.00894224	0.00762463	0.00547435	0.0134147	0.00827132	0.00427491	0
PWY0-41	allantoin degradation IV (anaerobic)	11.0467	0.0869451	0.368591	1	0.000478593	0.000202065	0.000233332	0	0	0	0
NAD-BIOSYNTHESIS-II	NAD salvage pathway II	10.9755	0.0891353	0.373822	1	0.00811342	0.00676247	0.00619683	0.00597572	0.00981197	0.00266857	0.00624738
PWY-5855	ubiquinol-7 biosynthesis (prokaryotic)	10.8169	0.0942035	0.379585	1	0.00164303	0.00155952	0.00103105	0.000714769	0.000323983	0	0
PWY-5856	ubiquinol-9 biosynthesis (prokaryotic)	10.8169	0.0942035	0.379585	1	0.00164303	0.00155952	0.00103105	0.000714769	0.000323983	0	0
PWY-5857	ubiquinol-10 biosynthesis (prokaryotic)	10.8169	0.0942035	0.379585	1	0.00164303	0.00155952	0.00103105	0.000714769	0.000323983	0	0
PWY-6708	ubiquinol-8 biosynthesis (prokaryotic)	10.8169	0.0942035	0.379585	1	0.00164303	0.00155952	0.00103105	0.000714769	0.000323983	0	0
ORNDEG-PWY	superpathway of ornithine degradation	10.6912	0.0984016	0.388876	1	0.000849726	0.000758199	0	0.000585515	0	0	0
P124-PWY	Bifidobacterium shunt	10.711	0.0977288	0.388876	1	0.02697	0.0249523	0.0248985	0.0283183	0.02311	0.0156654	0
PWY-6263	superpathway of menaquinol-8 biosynthesis II	10.6617	0.099412	0.389127	1	0.00188553	0.00126119	0.000256527	0.000599872	0	0	0
7ALPHADEHYDROX-PWY	cholate degradation (bacteria, anaerobic)	10.4432	0.107185	0.407897	1	0.000499119	0.000530771	0	0	0	0	0
ALL-CHORISMATE-PWY	superpathway of chorismate metabolism	10.4432	0.107185	0.407897	1	0.00110199	0.00101477	0	0	0	0	0
PWY-7391	isoprene biosynthesis II (engineered)	10.4432	0.107185	0.407897	1	0.000320611	0.000351998	0	0	0	0	0
COLANSYN-PWY	colanic acid building blocks biosynthesis	10.3377	0.111134	0.419045	1	0.0295404	0.0279036	0.0243411	0.0214918	0.0348843	0.00389906	0.0424821
PWY-7279	aerobic respiration II (cytochrome c) (yeast)	10.1048	0.120309	0.449519	1	0.00108136	0.000791242	0.000329503	0.000664199	0	0	0
HISDEG-PWY	L-histidine degradation I	9.81252	0.132772	0.491617	1	0.0448541	0.0434165	0.0357473	0.0373563	0.0337929	0.0301318	0.0254296
PENTOSE-P-PWY	pentose phosphate pathway	9.63433	0.14092	0.506423	1	0.118938	0.119623	0.109679	0.104067	0.105694	0.0754276	0.0873022
PWY-6891	thiazole biosynthesis II (Bacillus)	9.63279	0.140992	0.506423	1	0.00254988	0.0020846	0.00299453	0.00339564	0.00253351	0	0
PWY-6895	superpathway of thiamin diphosphate biosynthesis II	9.68721	0.138457	0.506423	1	0.012002	0.00981147	0.0125934	0.0148774	0.0109755	0	0
RUMP-PWY	formaldehyde oxidation I	9.61775	0.1417	0.506423	1	0.0106931	0.00936318	0.00727585	0.00822188	0.0075069	0.00224439	0.00523587
PWY-6629	superpathway of L-tryptophan biosynthesis	9.53117	0.145835	0.512292	1	0.00500772	0.00592504	0.00478372	0.00731142	0	0	0
PWY0-1338	polymyxin resistance	9.54538	0.145149	0.512292	1	0.000705043	0.00065728	0.000385524	0.000525991	0.000164802	0	0
PWY-6531	mannitol cycle	9.3746	0.153581	0.53493	1	0.00948247	0.00857951	0.0109377	0.00919095	0.0103585	0.00729639	0.00360332
PWY-6471	peptidoglycan biosynthesis IV (Enterococcus faecium)	9.23155	0.160968	0.55595	1	0.0492469	0.0526834	0.0486292	0.0561246	0.0561549	0.0460849	0.00844299
GLYOXYLATE-BYPASS	glyoxylate cycle	9.09808	0.168137	0.575869	1	0.00438792	0.00466936	0.00485688	0.00568215	0.00526881	0.00292122	0.00203666
P161-PWY	acetylene degradation	8.92446	0.177871	0.604173	1	0.0168491	0.0180808	0.0175345	0.0169193	0.015577	0.00533578	0.0206046
PWY-4041	&gamma;-glutamyl cycle	8.76689	0.187119	0.630376	1	0.00420638	0.00448688	0.00284087	0.00239568	0.0051857	0.00397064	0
PWY-5705	allantoin degradation to glyoxylate III	8.67008	0.193	0.644904	1	0.00160712	0.00160212	0.00121033	0.00140114	0.00107458	0	0.00284544
PRPP-PWY	superpathway of histidine, purine, and pyrimidine biosynthesis	8.61941	0.19614	0.64491	1	0.222336	0.213276	0.190864	0.215068	0.170196	0.145252	0.0966818
PWY-7383	anaerobic energy metabolism (invertebrates, cytosol)	8.63654	0.195074	0.64491	1	0.166257	0.158385	0.148132	0.15155	0.143064	0.114162	0.085592
PWY-7323	superpathway of GDP-mannose-derived O-antigen building blocks biosynthesis	8.47911	0.205061	0.668888	1	0.0189554	0.0179477	0.0155601	0.0125101	0.0240013	0.00245174	0.0310694
GLUCARDEG-PWY	D-glucarate degradation I	8.19636	0.224068	0.708538	1	0.00142304	0.00138723	0.00106483	0.000811963	0.0012083	0.00152323	0
PWY-7384	anaerobic energy metabolism (invertebrates, mitochondrial)	8.23277	0.221541	0.708538	1	0.00067635	0.000646682	0.000190436	0	0	0	0
PWY-7389	superpathway of anaerobic energy metabolism (invertebrates)	8.23277	0.221541	0.708538	1	0.00107247	0.00103821	0.000313052	0	0	0	0
PWY3O-19	ubiquinol-6 biosynthesis from 4-hydroxybenzoate (eukaryotic)	8.19573	0.224112	0.708538	1	0.00191415	0.0015879	0.00212655	0.00216326	0	0	0
PWY-5690	TCA cycle II (plants and fungi)	8.09448	0.231263	0.725566	1	0.0353698	0.0344748	0.0379761	0.0288713	0.0287843	0.0295893	0.0338049
PWY0-1277	3-phenylpropanoate and 3-(3-hydroxyphenyl)propanoate degradation	8.05353	0.234208	0.729237	1	0.00110218	0.00107383	0.000644719	0	0	0	0
TCA-GLYOX-BYPASS	superpathway of glyoxylate bypass and TCA	7.90433	0.245197	0.757713	1	0.00486832	0.00542185	0.00364559	0.00457647	0.00459819	0.00346532	0.00327016
TCA	TCA cycle I (prokaryotic)	7.87778	0.247195	0.758186	1	0.0560352	0.0550357	0.0627361	0.0458074	0.0397044	0.0459245	0.0509223
PWY-7204	pyridoxal 5'-phosphate salvage II (plants)	7.82446	0.251248	0.764911	1	0.00705905	0.00888451	0.00848203	0.00684068	0.00296608	0.0101783	0
PWY-6823	molybdenum cofactor biosynthesis	7.7654	0.2558	0.773041	1	0.00123046	0.00121502	0.000926907	0.000511344	0.000696992	0	0
PWY-5138	unsaturated, even numbered fatty acid &beta;-oxidation	7.55736	0.272358	0.817073	1	0.00140137	0.00104576	0.000451156	0.00223538	0.00142952	0.000629969	0
P42-PWY	incomplete reductive TCA cycle	7.43922	0.282129	0.834209	1	0.0857942	0.0840817	0.0737523	0.0760544	0.0716176	0.0470326	0.0409033
PWY-5345	superpathway of L-methionine biosynthesis (by sulfhydrylation)	7.45694	0.280647	0.834209	1	0.0705439	0.067231	0.0518652	0.0606109	0.0638334	0.0505215	0.0326513
PPGPPMET-PWY	ppGpp biosynthesis	7.35365	0.289376	0.843501	1	0.105095	0.103804	0.100913	0.109777	0.102187	0.0979603	0.0388206
PYRIDNUCSAL-PWY	NAD salvage pathway I	7.37648	0.287429	0.843501	1	0.102749	0.1083	0.0969194	0.099681	0.100229	0.10088	0.04812
AST-PWY	L-arginine degradation II (AST pathway)	7.06424	0.314947	0.911572	1	0.000939925	0.00090814	0.00118166	0.00117727	0.000750487	0.000693584	0
PWY-5173	superpathway of acetyl-CoA biosynthesis	6.92811	0.327547	0.934873	1	0.00145014	0.00156887	0.000621083	0.000806282	0.00129017	0.00292038	0.00089682
PWY-7456	mannan degradation	6.94003	0.326429	0.934873	1	0.0386679	0.0372876	0.0404507	0.0340103	0.0297633	0.0356454	0.0319214
3-HYDROXYPHENYLACETATE-DEGRADATION-PWY	4-hydroxyphenylacetate degradation	6.58894	0.360538	0.943609	1	0.000645386	0.000609603	0.000525077	0	0	0	0
ALLANTOINDEG-PWY	superpathway of allantoin degradation in yeast	6	0.42319	0.943609	1	5.18e-05	0	0	0	0	0	0
ARGORNPROST-PWY	arginine, ornithine and proline interconversion	6	0.42319	0.943609	1	0.000514731	0	0	0	0	0	0
GLYCOL-GLYOXDEG-PWY	superpathway of glycol metabolism and degradation	6.31224	0.389137	0.943609	1	0.000344369	0.000562914	0.000166287	0.00053719	0.00032136	0	0
HCAMHPDEG-PWY	3-phenylpropanoate and 3-(3-hydroxyphenyl)propanoate degradation to 2-oxopent-4-enoate	5.95883	0.427817	0.943609	1	0.000500022	0.000481159	0.000262775	0.000456689	0	0	0
P185-PWY	formaldehyde assimilation III (dihydroxyacetone cycle)	6.23874	0.396985	0.943609	1	0.0375671	0.0410395	0.0398021	0.0333752	0.0333681	0.0236821	0.0353976
PWY-101	photosynthesis light reactions	6	0.42319	0.943609	1	6.15e-05	0	0	0	0	0	0
PWY-1861	formaldehyde assimilation II (RuMP Cycle)	5.95175	0.428616	0.943609	1	0.0620366	0.0559646	0.060133	0.0655023	0.0814678	0.0796478	0.0497811
PWY-2201	folate transformations I	6	0.42319	0.943609	1	0.000492124	0	0	0	0	0	0
PWY-5004	superpathway of L-citrulline metabolism	6	0.42319	0.943609	1	0	0.000211628	0	0	0	0	0
PWY-5044	purine nucleotides degradation I (plants)	6	0.42319	0.943609	1	9.93e-05	0	0	0	0	0	0
PWY-5079	L-phenylalanine degradation III	6	0.42319	0.943609	1	0.00014671	0	0	0	0	0	0
PWY-5129	sphingolipid biosynthesis (plants)	6	0.42319	0.943609	1	4.54e-05	0	0	0	0	0	0
PWY-5306	superpathway of thiosulfate metabolism (Desulfovibrio sulfodismutans)	6	0.42319	0.943609	1	0	0.000212966	0	0	0	0	0
PWY-5514	UDP-N-acetyl-D-galactosamine biosynthesis II	6	0.42319	0.943609	1	0	0.000100918	0	0	0	0	0
PWY-5656	mannosylglycerate biosynthesis I	6.19336	0.401882	0.943609	1	0.000779377	0.000593911	0.000644507	0	0.00223954	0	0
PWY-5871	ubiquinol-9 biosynthesis (eukaryotic)	6.79482	0.34024	0.943609	1	5.06e-05	0.000172422	0	0	0.00078546	0	0
PWY-5873	ubiquinol-7 biosynthesis (eukaryotic)	6.79482	0.34024	0.943609	1	5.06e-05	0.000172422	0	0	0.00078546	0	0
PWY-6126	superpathway of adenosine nucleotides de novo biosynthesis II	6.22841	0.398096	0.943609	1	0.479805	0.486303	0.455312	0.456038	0.45165	0.464865	0.54833
PWY-6167	flavin biosynthesis II (archaea)	6	0.42319	0.943609	1	0.000316209	0	0	0	0	0	0
PWY-622	starch biosynthesis	6	0.42319	0.943609	1	6.54e-05	0	0	0	0	0	0
PWY-6309	L-tryptophan degradation XI (mammalian, via kynurenine)	6	0.42319	0.943609	1	5.52e-05	0	0	0	0	0	0
PWY-6318	L-phenylalanine degradation IV (mammalian, via side chain)	6	0.42319	0.943609	1	0	0	0	0	0	0.00522938	0
PWY-6596	adenosine nucleotides degradation I	6	0.42319	0.943609	1	4.98e-05	0	0	0	0	0	0
PWY-6690	cinnamate and 3-hydroxycinnamate degradation to 2-oxopent-4-enoate	5.95883	0.427817	0.943609	1	0.000500022	0.000481159	0.000262775	0.000456689	0	0	0
PWY-6785	hydrogen production VIII	6	0.42319	0.943609	1	7.11e-05	0	0	0	0	0	0
PWY-6837	fatty acid beta-oxidation V (unsaturated, odd number, di-isomerase-dependent)	6	0.42319	0.943609	1	3.15e-05	0	0	0	0	0	0
PWY-6969	TCA cycle V (2-oxoglutarate	6.34976	0.385171	0.943609	1	0.0474212	0.0462091	0.0492369	0.0368604	0.0327302	0.034634	0.0466104
PWY-7003	glycerol degradation to butanol	6.65782	0.353653	0.943609	1	0.0420892	0.0438576	0.0479188	0.0417807	0.0365325	0.0325122	0.0223814
PWY-7210	pyrimidine deoxyribonucleotides biosynthesis from CTP	5.97464	0.426037	0.943609	1	0.0201186	0.018939	0.0159387	0.0194022	0.0195185	0.0184003	0.0145213
PWY-7220	adenosine deoxyribonucleotides de novo biosynthesis II	6.24145	0.396694	0.943609	1	0.235632	0.239396	0.221466	0.222288	0.219026	0.228815	0.27824
PWY-7222	guanosine deoxyribonucleotides de novo biosynthesis II	6.24145	0.396694	0.943609	1	0.235632	0.239396	0.221466	0.222288	0.219026	0.228815	0.27824
PWY-7235	superpathway of ubiquinol-6 biosynthesis (eukaryotic)	6.79482	0.34024	0.943609	1	8.21e-05	0.00025675	0	0	0.0014592	0	0
PWY-724	superpathway of L-lysine, L-threonine and L-methionine biosynthesis II	5.94543	0.42933	0.943609	1	1.05631	1.058	1.07378	1.05241	1.06588	1.06507	1.12933
PWY-7245	superpathway NAD/NADP - NADH/NADPH interconversion (yeast)	6	0.42319	0.943609	1	0.000113241	0	0	0	0	0	0
PWY-7254	TCA cycle VII (acetate-producers)	6.06678	0.415751	0.943609	1	0.00411087	0.00460539	0.00285332	0.00290251	0.00431505	0.00323062	0.00435825
PWY-7283	wybutosine biosynthesis	6	0.42319	0.943609	1	2.88e-05	0	0	0	0	0	0
PWY-7286	7-(3-amino-3-carboxypropyl)-wyosine biosynthesis	6	0.42319	0.943609	1	4.14e-05	0	0	0	0	0	0
PWY-7385	1,3-propanediol biosynthesis (engineered)	6	0.42319	0.943609	1	0.000587449	0	0	0	0	0	0
PWY66-375	leukotriene biosynthesis	6	0.42319	0.943609	1	6.57e-05	0	0	0	0	0	0
PWY66-388	fatty acid &alpha;-oxidation III	6	0.42319	0.943609	1	7.21e-05	0	0	0	0	0	0
PWY66-389	phytol degradation	6	0.42319	0.943609	1	0.00010879	0	0	0	0	0	0
REDCITCYC	TCA cycle VIII (helicobacter)	6.36661	0.383399	0.943609	1	0.00481418	0.00538515	0.00327125	0.00440021	0.00606419	0.00319953	0.00399636
GLUCOSE1PMETAB-PWY	glucose and glucose-1-phosphate degradation	5.88822	0.435828	0.947752	1	0.00522655	0.00534525	0.00259598	0.00460432	0.00347298	0.0104456	0.0051492
PWY-6803	phosphatidylcholine acyl editing	5.9035	0.434086	0.947752	1	0.00220008	0.00220398	0.00143312	0.00296614	0	0.00349164	0.00849942
PWY-7198	pyrimidine deoxyribonucleotides de novo biosynthesis IV	5.85331	0.439821	0.951403	1	0.015875	0.0149324	0.0131933	0.0160443	0.0160942	0.0148342	0.0119116
GLUDEG-I-PWY	GABA shunt	5.69466	0.458248	0.980937	1	0.0114667	0.0117351	0.0148562	0.0106793	0.010935	0.00831013	0.0120281
KETOGLUCONMET-PWY	ketogluconate metabolism	5.69638	0.458046	0.980937	1	0.0036884	0.00342244	0.0030479	0.0035463	0.00486663	0.00203351	0.00171555
1CMET2-PWY	N10-formyl-tetrahydrofolate biosynthesis	0.539396	0.997326	1	1	0.737553	0.736236	0.742233	0.750145	0.752745	0.776957	0.833607
AEROBACTINSYN-PWY	aerobactin biosynthesis	3.75942	0.709194	1	1	0.000681294	0.000751147	0.000691336	0.000323377	0.00112364	0	0.00202321
ANAEROFRUCAT-PWY	homolactic fermentation	2.60475	0.856565	1	1	0.165549	0.165511	0.180567	0.167932	0.159935	0.175624	0.140068
ANAGLYCOLYSIS-PWY	glycolysis III (from glucose)	1.57246	0.954537	1	1	0.886387	0.885675	0.906574	0.910767	0.934108	0.848903	0.933436
ARGDEG-PWY	superpathway of L-arginine, putrescine, and 4-aminobutanoate degradation	5.00893	0.542668	1	1	0.00100954	0.00103936	0.00088932	0.00059648	0	0	0
ARGININE-SYN4-PWY	L-ornithine de novo biosynthesis	0.105817	0.999976	1	1	0.131566	0.134062	0.149277	0.141605	0.130038	0.153978	0.153255
ARGSYN-PWY	L-arginine biosynthesis I (via L-ornithine)	0.577103	0.99677	1	1	0.663924	0.678448	0.657556	0.648785	0.636444	0.719677	0.720808
ARGSYNBSUB-PWY	L-arginine biosynthesis II (acetyl cycle)	0.854061	0.990545	1	1	0.371143	0.384503	0.367037	0.365944	0.334101	0.398896	0.398654
ARO-PWY	chorismate biosynthesis I	0.768773	0.992885	1	1	1.82274	1.82626	1.85876	1.85804	1.83857	1.82969	1.84355
ASPASN-PWY	superpathway of L-aspartate and L-asparagine biosynthesis	0.592032	0.996532	1	1	0.301888	0.307915	0.308871	0.307065	0.314868	0.286185	0.289028
BRANCHED-CHAIN-AA-SYN-PWY	superpathway of branched amino acid biosynthesis	0.530704	0.997445	1	1	1.14453	1.13539	1.16195	1.15426	1.15237	1.13912	1.20801
CALVIN-PWY	Calvin-Benson-Bassham cycle	0.693441	0.994632	1	1	1.25912	1.26511	1.2904	1.29305	1.28336	1.24049	1.30382
CITRULBIO-PWY	L-citrulline biosynthesis	4.87542	0.559888	1	1	0.0307578	0.0295545	0.0229569	0.0261941	0.0234844	0.0328801	0.02433
COA-PWY	coenzyme A biosynthesis I	2.40241	0.879225	1	1	0.655935	0.64467	0.666432	0.680704	0.641065	0.6872	0.559007
COA-PWY-1	coenzyme A biosynthesis II (mammalian)	0.161288	0.999918	1	1	1.65262	1.65247	1.66519	1.67582	1.66816	1.67701	1.65921
COBALSYN-PWY	adenosylcobalamin salvage from cobinamide I	0.650946	0.995489	1	1	0.438419	0.443352	0.455872	0.42031	0.443652	0.459571	0.430285
COMPLETE-ARO-PWY	superpathway of aromatic amino acid biosynthesis	0.772153	0.9928	1	1	1.76431	1.76695	1.80186	1.79753	1.78907	1.78584	1.81215
DAPLYSINESYN-PWY	L-lysine biosynthesis I	0.47022	0.998182	1	1	0.349342	0.345645	0.354279	0.348396	0.357739	0.359822	0.338581
DENOVOPURINE2-PWY	superpathway of purine nucleotides de novo biosynthesis II	2.69524	0.846009	1	1	0.339944	0.336906	0.316824	0.336398	0.29839	0.285808	0.270249
DTDPRHAMSYN-PWY	dTDP-L-rhamnose biosynthesis I	2.86068	0.826118	1	1	1.05253	1.0625	1.09873	1.10003	1.10954	1.12786	1.21426
FAO-PWY	fatty acid &beta;-oxidation I	2.68831	0.846826	1	1	0.0236142	0.0210097	0.0256252	0.0226523	0.0179456	0.0306105	0.018847
FOLSYN-PWY	superpathway of tetrahydrofolate biosynthesis and salvage	0.971985	0.986652	1	1	0.137458	0.135374	0.130242	0.125902	0.124582	0.130195	0.120221
FUCCAT-PWY	fucose degradation	1.62347	0.950875	1	1	0.0563621	0.054432	0.0536332	0.0510696	0.04898	0.0551147	0.0370141
GALACT-GLUCUROCAT-PWY	superpathway of hexuronide and hexuronate degradation	1.46697	0.961658	1	1	0.141612	0.142998	0.147641	0.142534	0.135186	0.132103	0.122226
GALACTUROCAT-PWY	D-galacturonate degradation I	1.41479	0.964953	1	1	0.150776	0.152545	0.158262	0.149923	0.153113	0.144948	0.12297
GLCMANNANAUT-PWY	superpathway of N-acetylglucosamine, N-acetylmannosamine and N-acetylneuraminate degradation	0.861549	0.990321	1	1	0.327728	0.327096	0.32502	0.324624	0.324171	0.291695	0.381433
GLUCUROCAT-PWY	superpathway of &beta;-D-glucuronide and D-glucuronate degradation	0.666632	0.995183	1	1	0.192898	0.197357	0.192098	0.197326	0.197568	0.182476	0.176914
GLUTORN-PWY	L-ornithine biosynthesis	0.587727	0.996602	1	1	0.243446	0.253333	0.24145	0.244785	0.221689	0.279641	0.313308
GLYCOCAT-PWY	glycogen degradation I (bacterial)	4.58922	0.597469	1	1	0.0164664	0.0155637	0.0195972	0.0169295	0.0163444	0.0210601	0.00766741
GLYCOGENSYNTH-PWY	glycogen biosynthesis I (from ADP-D-Glucose)	1.11018	0.981089	1	1	0.729248	0.733695	0.728976	0.734954	0.763577	0.784832	0.827525
GLYCOLYSIS	glycolysis I (from glucose 6-phosphate)	2.31033	0.889062	1	1	0.0795585	0.0797009	0.0874081	0.086037	0.0840581	0.100155	0.0743227
GOLPDLCAT-PWY	superpathway of glycerol degradation to 1,3-propanediol	0.49058	0.997951	1	1	0.0817348	0.0809155	0.0823693	0.0820941	0.0891863	0.0776936	0.0763906
HEXITOLDEGSUPER-PWY	superpathway of hexitol degradation (bacteria)	4.27661	0.639299	1	1	0.0663981	0.0613092	0.0772633	0.0660782	0.064537	0.0764804	0.046555
HISTSYN-PWY	L-histidine biosynthesis	0.598793	0.996421	1	1	0.835006	0.834303	0.833244	0.852521	0.845914	0.805228	0.866207
HOMOSER-METSYN-PWY	L-methionine biosynthesis I	0.594447	0.996492	1	1	0.391249	0.389722	0.378279	0.401328	0.390646	0.419421	0.416968
HSERMETANA-PWY	L-methionine biosynthesis III	0.238085	0.999743	1	1	0.327576	0.331564	0.33112	0.318733	0.336821	0.339171	0.314214
ILEUSYN-PWY	L-isoleucine biosynthesis I (from threonine)	1.73698	0.942231	1	1	1.74611	1.75262	1.77767	1.75789	1.81283	1.75858	1.87782
LACTOSECAT-PWY	lactose and galactose degradation I	0.183198	0.99988	1	1	0.147122	0.151065	0.151579	0.145716	0.149982	0.151855	0.166828
LPSSYN-PWY	superpathway of lipopolysaccharide biosynthesis	4.929	0.552951	1	1	0.00101506	0.000983838	0.00028503	0.00100051	0	0	0
MET-SAM-PWY	superpathway of S-adenosyl-L-methionine biosynthesis	1.34728	0.968987	1	1	0.6032	0.601606	0.58689	0.608469	0.589532	0.64495	0.603949
METHANOGENESIS-PWY	methanogenesis from H2 and CO2	5.07391	0.534369	1	1	0.000235616	0.000293807	0	0	0	0	0
METSYN-PWY	L-homoserine and L-methionine biosynthesis	0.596861	0.996453	1	1	0.556462	0.55552	0.540939	0.560329	0.548529	0.590552	0.553579
NAGLIPASYN-PWY	lipid IVA biosynthesis	3.97115	0.680581	1	1	0.0044837	0.00346755	0.00314323	0.00408637	0.00332054	0.00566493	0.00402187
NONMEVIPP-PWY	methylerythritol phosphate pathway I	0.902052	0.989054	1	1	1.64513	1.64416	1.6569	1.65959	1.67594	1.68584	1.61903
NONOXIPENT-PWY	pentose phosphate pathway (non-oxidative branch)	2.12523	0.907828	1	1	0.970068	0.980829	1.00691	0.990136	1.01499	0.952559	1.0618
OANTIGEN-PWY	O-antigen building blocks biosynthesis (E. coli)	0.0492728	0.999998	1	1	0.41047	0.408244	0.417971	0.422795	0.413727	0.416203	0.439433
ORNARGDEG-PWY	superpathway of L-arginine and L-ornithine degradation	5.00893	0.542668	1	1	0.00100954	0.00103936	0.00088932	0.00059648	0	0	0
P4-PWY	superpathway of L-lysine, L-threonine and L-methionine biosynthesis I	0.366439	0.999106	1	1	0.292788	0.288126	0.299334	0.289855	0.266343	0.259413	0.275344
P441-PWY	superpathway of N-acetylneuraminate degradation	5.35028	0.499734	1	1	0.0560059	0.0598803	0.0587079	0.0561716	0.0485083	0.0395147	0.0467949
P461-PWY	hexitol fermentation to lactate, formate, ethanol and acetate	0.232978	0.999759	1	1	0.336349	0.330341	0.338043	0.321163	0.352727	0.345302	0.351843
PANTO-PWY	phosphopantothenate biosynthesis I	2.0499	0.915053	1	1	1.17313	1.17868	1.20272	1.1717	1.23243	1.25911	1.2094
PANTOSYN-PWY	pantothenate and coenzyme A biosynthesis I	2.21408	0.898994	1	1	0.814408	0.805956	0.820265	0.826459	0.818109	0.825489	0.720009
PEPTIDOGLYCANSYN-PWY	peptidoglycan biosynthesis I (meso-diaminopimelate containing)	0.322093	0.999383	1	1	1.74454	1.75261	1.74012	1.75091	1.76724	1.74381	1.76159
PHOSLIPSYN-PWY	superpathway of phospholipid biosynthesis I (bacteria)	4.65442	0.588836	1	1	0.09011	0.0855199	0.0719555	0.0630166	0.0631353	0.07498	0.0796372
PWY-1042	glycolysis IV (plant cytosol)	0.677988	0.994954	1	1	1.67033	1.68059	1.70245	1.7085	1.72087	1.72825	1.70055
PWY-1269	CMP-3-deoxy-D-manno-octulosonate biosynthesis I	0.594855	0.996486	1	1	0.1311	0.133286	0.1253	0.131725	0.128275	0.144281	0.143388
PWY-2941	L-lysine biosynthesis II	2.20008	0.900408	1	1	0.442094	0.445616	0.395114	0.389361	0.414852	0.392561	0.383154
PWY-2942	L-lysine biosynthesis III	3.97038	0.680685	1	1	1.23642	1.24339	1.25108	1.24773	1.23208	1.25875	1.33439
PWY-3001	superpathway of L-isoleucine biosynthesis I	1.96926	0.922504	1	1	0.880853	0.880156	0.899947	0.880131	0.896969	0.902469	0.962201
PWY-3801	sucrose degradation II (sucrose synthase)	5.07391	0.534369	1	1	0.000630897	0.00123281	0	0	0	0	0
PWY-3841	folate transformations II	0.675573	0.995003	1	1	0.802997	0.80058	0.809649	0.819629	0.811038	0.864438	0.895202
PWY-4242	pantothenate and coenzyme A biosynthesis III	2.05835	0.914255	1	1	0.337563	0.335965	0.334102	0.339663	0.332024	0.361962	0.280397
PWY-4702	phytate degradation I	3.04858	0.802725	1	1	0.0716083	0.0717385	0.0768535	0.0758092	0.0799939	0.0857588	0.0699348
PWY-4981	L-proline biosynthesis II (from arginine)	0.771187	0.992824	1	1	0.461337	0.456226	0.455759	0.4439	0.474694	0.466426	0.48875
PWY-4984	urea cycle	4.8879	0.55827	1	1	0.0262979	0.0253026	0.0195755	0.022358	0.0200752	0.0281415	0.0214686
PWY-5005	biotin biosynthesis II	4.01056	0.675247	1	1	0.0165096	0.0161102	0.0130465	0.0150911	0.0131259	0.00895454	0.0104354
PWY-5067	glycogen biosynthesis II (from UDP-D-Glucose)	5.07391	0.534369	1	1	5.16e-05	5.01e-05	0	0	0	0	0
PWY-5097	L-lysine biosynthesis VI	1.39509	0.966156	1	1	1.36767	1.3735	1.37115	1.37943	1.38004	1.37589	1.47873
PWY-5100	pyruvate fermentation to acetate and lactate II	1.20048	0.976861	1	1	0.650564	0.648638	0.680211	0.666092	0.651605	0.773679	0.621501
PWY-5101	L-isoleucine biosynthesis II	1.49314	0.959949	1	1	0.146369	0.149009	0.155007	0.148507	0.159627	0.156773	0.210668
PWY-5103	L-isoleucine biosynthesis III	0.410946	0.99876	1	1	1.06461	1.05535	1.08241	1.07398	1.07274	1.05687	1.13334
PWY-5104	L-isoleucine biosynthesis IV	1.63586	0.949965	1	1	0.433393	0.424644	0.460249	0.452864	0.453794	0.502593	0.381138
PWY-5136	fatty acid &beta;-oxidation II (peroxisome)	2.24732	0.895606	1	1	0.0204745	0.0180992	0.0223507	0.0194594	0.0156335	0.0269534	0.0169917
PWY-5154	L-arginine biosynthesis III (via N-acetyl-L-citrulline)	0.694107	0.994617	1	1	0.152587	0.151761	0.153707	0.142973	0.150574	0.179283	0.185463
PWY-5177	glutaryl-CoA degradation	1.56465	0.955085	1	1	0.142617	0.142303	0.135181	0.129459	0.148265	0.143557	0.110453
PWY-5188	tetrapyrrole biosynthesis I (from glutamate)	1.79058	0.937916	1	1	0.770258	0.774136	0.799092	0.778205	0.763762	0.752337	0.76242
PWY-5189	tetrapyrrole biosynthesis II (from glycine)	3.92449	0.686894	1	1	0.108056	0.106412	0.108732	0.112882	0.109595	0.102678	0.0805507
PWY-5198	factor 420 biosynthesis	5.07391	0.534369	1	1	0.000136327	0.000199182	0	0	0	0	0
PWY-5304	superpathway of sulfur oxidation (Acidianus ambivalens)	0.0743569	0.999992	1	1	0.159862	0.1578	0.167068	0.160237	0.162488	0.157509	0.15677
PWY-5347	superpathway of L-methionine biosynthesis (transsulfuration)	1.58342	0.953762	1	1	0.518627	0.51778	0.501966	0.520304	0.509444	0.546808	0.52957
PWY-5367	petroselinate biosynthesis	0.316311	0.999414	1	1	0.332636	0.346309	0.312021	0.353531	0.315716	0.354009	0.321402
PWY-5484	glycolysis II (from fructose 6-phosphate)	2.4088	0.878532	1	1	0.0756557	0.0764488	0.0822342	0.0803911	0.0769038	0.0923791	0.069724
PWY-5659	GDP-mannose biosynthesis	0.357827	0.999165	1	1	0.348464	0.352024	0.364669	0.363778	0.343336	0.373499	0.346451
PWY-5667	CDP-diacylglycerol biosynthesis I	0.742213	0.993534	1	1	1.45667	1.47014	1.45846	1.45537	1.46554	1.43796	1.42208
PWY-5686	UMP biosynthesis	0.504145	0.997788	1	1	1.78017	1.7761	1.79089	1.78289	1.80724	1.74881	1.76929
PWY-5695	urate biosynthesis/inosine 5'-phosphate degradation	0.673159	0.995052	1	1	0.500458	0.501972	0.483141	0.504573	0.499619	0.483994	0.538609
PWY-5723	Rubisco shunt	4.66799	0.587045	1	1	0.00513872	0.005873	0.00267117	0.00811866	0.00520153	0.00388914	0.0100015
PWY-5941	glycogen degradation II (eukaryotic)	4.15526	0.655675	1	1	0.16327	0.156856	0.17074	0.168146	0.169955	0.143425	0.0812242
PWY-5973	cis-vaccenate biosynthesis	0.405634	0.998805	1	1	0.518941	0.534833	0.515674	0.558422	0.530602	0.573141	0.547167
PWY-5989	stearate biosynthesis II (bacteria and plants)	1.56069	0.955362	1	1	0.1654	0.159809	0.164507	0.151177	0.152732	0.16032	0.134313
PWY-6121	5-aminoimidazole ribonucleotide biosynthesis I	0.473239	0.998149	1	1	1.58142	1.5883	1.58405	1.59307	1.62471	1.59337	1.58897
PWY-6122	5-aminoimidazole ribonucleotide biosynthesis II	0.187364	0.999872	1	1	1.63992	1.63891	1.64086	1.65894	1.67045	1.64824	1.65156
PWY-6123	inosine-5'-phosphate biosynthesis I	1.30431	0.97142	1	1	0.511843	0.517559	0.514672	0.508479	0.523819	0.505035	0.550194
PWY-6124	inosine-5'-phosphate biosynthesis II	0.22503	0.999782	1	1	0.422077	0.424429	0.425465	0.417664	0.426813	0.405394	0.437408
PWY-6125	superpathway of guanosine nucleotides de novo biosynthesis II	1.24686	0.974507	1	1	0.29475	0.2921	0.269056	0.288891	0.260838	0.273888	0.285032
PWY-6147	6-hydroxymethyl-dihydropterin diphosphate biosynthesis I	0.836437	0.991061	1	1	0.221756	0.222527	0.243941	0.229158	0.241436	0.232356	0.24977
PWY-6151	S-adenosyl-L-methionine cycle I	1.03437	0.984276	1	1	1.78273	1.7929	1.79003	1.7618	1.81046	1.85342	1.77614
PWY-6163	chorismate biosynthesis from 3-dehydroquinate	0.477586	0.998101	1	1	1.83691	1.84632	1.86718	1.8711	1.84709	1.8336	1.87374
PWY-6168	flavin biosynthesis III (fungi)	0.436444	0.998528	1	1	0.318075	0.320207	0.32415	0.33089	0.299714	0.304576	0.313174
PWY-6174	mevalonate pathway II (archaea)	4.12098	0.660308	1	1	0.000218676	0.000196218	0.000293456	0	0	0	0
PWY-621	sucrose degradation III (sucrose invertase)	0.386801	0.998956	1	1	0.816625	0.805772	0.814842	0.833159	0.839825	0.837147	0.834146
PWY-6270	isoprene biosynthesis I	4.66427	0.587536	1	1	0.145104	0.149338	0.134001	0.144961	0.137354	0.0997713	0.109554
PWY-6277	superpathway of 5-aminoimidazole ribonucleotide biosynthesis	0.187364	0.999872	1	1	1.63992	1.63891	1.64086	1.65894	1.67045	1.64824	1.65156
PWY-6285	superpathway of fatty acids biosynthesis (E. coli)	2.13146	0.90722	1	1	0.00349617	0.00180849	0.00206311	0.00390414	0.00438254	0	0
PWY-6305	putrescine biosynthesis IV	0.729658	0.993829	1	1	0.2146	0.214655	0.215819	0.224671	0.23908	0.216748	0.218293
PWY-6317	galactose degradation I (Leloir pathway)	1.35936	0.968284	1	1	1.03283	1.02931	1.04934	1.03702	1.06727	1.06264	1.06283
PWY-6353	purine nucleotides degradation II (aerobic)	0.857414	0.990445	1	1	0.150588	0.148421	0.147684	0.153937	0.161785	0.150147	0.130751
PWY-6385	peptidoglycan biosynthesis III (mycobacteria)	0.24338	0.999726	1	1	0.711053	0.723644	0.705993	0.718188	0.703283	0.7284	0.754119
PWY-6386	UDP-N-acetylmuramoyl-pentapeptide biosynthesis II (lysine-containing)	0.274286	0.999612	1	1	1.82067	1.82225	1.80993	1.82364	1.84774	1.81574	1.80633
PWY-6387	UDP-N-acetylmuramoyl-pentapeptide biosynthesis I (meso-diaminopimelate containing)	0.316781	0.999412	1	1	1.76494	1.76994	1.7539	1.76609	1.78884	1.75878	1.73996
PWY-6507	4-deoxy-L-threo-hex-4-enopyranuronate degradation	1.86368	0.931799	1	1	0.16795	0.170467	0.167941	0.167745	0.170134	0.129224	0.149504
PWY-6527	stachyose degradation	0.293119	0.99953	1	1	0.766413	0.761084	0.769897	0.760675	0.774753	0.768074	0.742663
PWY-6545	pyrimidine deoxyribonucleotides de novo biosynthesis III	1.64226	0.949491	1	1	0.218916	0.214334	0.19324	0.204697	0.191302	0.1825	0.18506
PWY-6588	pyruvate fermentation to acetone	0.524029	0.997534	1	1	0.123949	0.125947	0.126749	0.124273	0.138858	0.118513	0.130445
PWY-6595	superpathway of guanosine nucleotides degradation (plants)	1.8567	0.932394	1	1	0.0828277	0.0818779	0.0842453	0.0891208	0.0856549	0.0637071	0.0713722
PWY-6606	guanosine nucleotides degradation II	0.885634	0.989579	1	1	0.0958416	0.093795	0.094441	0.101943	0.0987127	0.0845111	0.0987353
PWY-6608	guanosine nucleotides degradation III	1.39751	0.96601	1	1	0.188373	0.189007	0.183844	0.180722	0.189885	0.185221	0.155995
PWY-6609	adenine and adenosine salvage III	0.73159	0.993784	1	1	0.714397	0.713724	0.702366	0.717212	0.676813	0.674937	0.731782
PWY-6612	superpathway of tetrahydrofolate biosynthesis	1.22567	0.975598	1	1	0.113707	0.113429	0.110491	0.10804	0.106025	0.105442	0.0990535
PWY-6700	queuosine biosynthesis	1.46076	0.962058	1	1	0.960206	0.968933	0.987093	0.9815	0.994488	0.987476	1.07087
PWY-6703	preQ0 biosynthesis	0.176258	0.999893	1	1	0.736283	0.731731	0.741103	0.739224	0.750814	0.729129	0.695889
PWY-6731	starch degradation III	4.7092	0.581614	1	1	0.00199105	0.00275852	0.0013894	0.00219863	0.00137597	0	0
PWY-6737	starch degradation V	1.55493	0.955763	1	1	2.03832	2.05062	2.05029	2.06221	2.08883	2.129	2.07079
PWY-6897	thiamin salvage II	0.275347	0.999608	1	1	0.222521	0.219603	0.223535	0.2265	0.240616	0.226495	0.234226
PWY-6936	seleno-amino acid biosynthesis	0.902052	0.989054	1	1	0.52482	0.531231	0.521132	0.521123	0.515977	0.530574	0.481716
PWY-6981	chitin biosynthesis	5.07391	0.534369	1	1	0.000159904	0.000229365	0	0	0	0	0
PWY-7013	L-1,2-propanediol degradation	3.32327	0.767315	1	1	0.00111785	0.00102267	0.00193693	0	0.00152249	0.0036253	0
PWY-7039	phosphatidate metabolism, as a signaling molecule	5.07391	0.534369	1	1	1.48e-05	3.48e-05	0	0	0	0	0
PWY-7111	pyruvate fermentation to isobutanol (engineered)	1.3101	0.971098	1	1	1.74611	1.75262	1.77767	1.75386	1.81283	1.75819	1.86148
PWY-7118	chitin degradation to ethanol	5.07391	0.534369	1	1	0.000124675	0.00019898	0	0	0	0	0
PWY-7184	pyrimidine deoxyribonucleotides de novo biosynthesis I	1.15704	0.978953	1	1	0.235061	0.231603	0.211434	0.222945	0.204217	0.206991	0.212893
PWY-7187	pyrimidine deoxyribonucleotides de novo biosynthesis II	1.21594	0.97609	1	1	0.459633	0.464384	0.455946	0.460651	0.458313	0.487435	0.533343
PWY-7196	superpathway of pyrimidine ribonucleosides salvage	4.18239	0.652009	1	1	0.274598	0.272888	0.250676	0.277272	0.245351	0.253218	0.16351
PWY-7197	pyrimidine deoxyribonucleotide phosphorylation	0.98223	0.986277	1	1	0.233269	0.229869	0.217456	0.232902	0.212199	0.236194	0.257575
PWY-7199	pyrimidine deoxyribonucleosides salvage	5.47644	0.484309	1	1	0.268503	0.265253	0.271132	0.273424	0.281034	0.26789	0.156143
PWY-7208	superpathway of pyrimidine nucleobases salvage	0.105272	0.999977	1	1	0.713794	0.718906	0.72315	0.727328	0.734784	0.739514	0.764293
PWY-7209	superpathway of pyrimidine ribonucleosides degradation	0.363128	0.999129	1	1	0.0671123	0.0658305	0.0725111	0.0635869	0.0669936	0.0768864	0.0515536
PWY-7211	superpathway of pyrimidine deoxyribonucleotides de novo biosynthesis	4.73617	0.578068	1	1	0.222077	0.21614	0.1994	0.212758	0.186322	0.196746	0.118622
PWY-7219	adenosine ribonucleotides de novo biosynthesis	2.19042	0.901379	1	1	2.41748	2.405	2.48065	2.45264	2.50933	2.50505	2.58708
PWY-7221	guanosine ribonucleotides de novo biosynthesis	1.97022	0.922417	1	1	1.67995	1.68497	1.68664	1.68174	1.70589	1.74692	1.77546
PWY-7228	superpathway of guanosine nucleotides de novo biosynthesis I	0.816594	0.991621	1	1	0.355795	0.349568	0.333957	0.353771	0.326374	0.352065	0.372608
PWY-7229	superpathway of adenosine nucleotides de novo biosynthesis I	4.65368	0.588934	1	1	0.61667	0.622756	0.591833	0.605908	0.599649	0.641434	0.730134
PWY-7234	inosine-5'-phosphate biosynthesis III	0.20092	0.999843	1	1	0.318849	0.316628	0.318104	0.324931	0.306395	0.31854	0.334173
PWY-7237	myo-, chiro- and scillo-inositol degradation	0.571308	0.996859	1	1	0.344821	0.347025	0.354998	0.354751	0.385779	0.333668	0.388835
PWY-7242	D-fructuronate degradation	0.723634	0.993967	1	1	0.205845	0.210722	0.211894	0.201173	0.211158	0.192288	0.183981
PWY-7268	NAD/NADP-NADH/NADPH cytosolic interconversion (yeast)	5.07391	0.534369	1	1	0.000105185	0.000143255	0	0	0	0	0
PWY-7282	4-amino-2-methyl-5-phosphomethylpyrimidine biosynthesis (yeast)	0.285672	0.999563	1	1	0.376258	0.374025	0.386188	0.368986	0.355408	0.381254	0.389583
PWY-7315	dTDP-N-acetylthomosamine biosynthesis	3.02761	0.805374	1	1	0.00339766	0.00379086	0.00217897	0.00293955	0.00363811	0.00485581	0.00242569
PWY-7345	superpathway of anaerobic sucrose degradation	5.07391	0.534369	1	1	0.000589088	0.00115161	0	0	0	0	0
PWY-7357	thiamin formation from pyrithiamine and oxythiamine (yeast)	2.70229	0.845176	1	1	0.856437	0.842	0.876017	0.855362	0.873998	0.894593	0.942087
PWY-7371	1,4-dihydroxy-6-naphthoate biosynthesis II	4.65917	0.588209	1	1	0.00559805	0.00492572	0.00447392	0.00463921	0.00452581	0.00263524	0
PWY-7374	1,4-dihydroxy-6-naphthoate biosynthesis I	5.07391	0.534369	1	1	0.00097342	0.000931622	0	0	0	0	0
PWY-7400	L-arginine biosynthesis IV (archaebacteria)	0.594971	0.996484	1	1	0.715156	0.729348	0.708966	0.698261	0.68905	0.769577	0.764333
PWY-7411	superpathway of phosphatidate biosynthesis (yeast)	5.07391	0.534369	1	1	9.4e-05	4.52e-05	0	0	0	0	0
PWY-7446	sulfoglycolysis	1.07773	0.982493	1	1	0.000850058	0.000749056	0.000419819	0.000531717	0.000420154	0.00124973	0.00251284
PWY-7539	6-hydroxymethyl-dihydropterin diphosphate biosynthesis III (Chlamydia)	0.742956	0.993517	1	1	0.131769	0.13196	0.1409	0.132959	0.124276	0.150169	0.145596
PWY-7560	methylerythritol phosphate pathway II	4.7427	0.577211	1	1	0.130133	0.133663	0.120254	0.13055	0.122698	0.0888499	0.0999885
PWY-7663	gondoate biosynthesis (anaerobic)	0.729188	0.993839	1	1	0.30055	0.292284	0.316088	0.29992	0.312738	0.33517	0.318814
PWY-841	superpathway of purine nucleotides de novo biosynthesis I	2.36298	0.883476	1	1	0.350807	0.345321	0.321927	0.343173	0.303033	0.287348	0.269432
PWY0-1296	purine ribonucleosides degradation	1.4429	0.963197	1	1	1.17963	1.1745	1.15625	1.18151	1.16573	1.13052	1.07607
PWY0-1297	superpathway of purine deoxyribonucleosides degradation	0.381622	0.998996	1	1	0.147506	0.140681	0.153666	0.167819	0.163779	0.17205	0.138285
PWY0-1298	superpathway of pyrimidine deoxyribonucleosides degradation	0.428356	0.998604	1	1	0.189959	0.187933	0.194445	0.181477	0.194465	0.205739	0.157766
PWY0-1319	CDP-diacylglycerol biosynthesis II	0.742213	0.993534	1	1	1.45668	1.47014	1.45846	1.45537	1.46554	1.43796	1.42208
PWY0-1479	tRNA processing	4.84907	0.563311	1	1	0.0013649	0.00130911	0.00145964	0.00130666	0	0	0
PWY0-1533	methylphosphonate degradation I	5.58829	0.470851	1	1	0.00144076	0.00150847	0.00145847	0.0023048	0.000948239	0.00234149	0
PWY0-1586	peptidoglycan maturation (meso-diaminopimelate containing)	0.042015	0.999998	1	1	0.276364	0.280902	0.281662	0.279341	0.284119	0.293054	0.280942
PWY0-162	superpathway of pyrimidine ribonucleotides de novo biosynthesis	1.46417	0.961839	1	1	0.471409	0.473651	0.447435	0.468423	0.425303	0.44199	0.433588
PWY0-166	superpathway of pyrimidine deoxyribonucleotides de novo biosynthesis (E. coli)	1.39077	0.966418	1	1	0.362069	0.359107	0.341124	0.358111	0.332669	0.332492	0.347091
PWY0-321	phenylacetate degradation I (aerobic)	3.14043	0.791026	1	1	0.000612846	0.000639257	0.000729839	0.000318294	0	0	0
PWY0-781	aspartate superpathway	0.720141	0.994046	1	1	0.290201	0.28458	0.295338	0.284236	0.265156	0.251493	0.265546
PWY0-845	superpathway of pyridoxal 5'-phosphate biosynthesis and salvage	0.0387131	0.999999	1	1	0.276083	0.270128	0.27784	0.278525	0.267036	0.267752	0.282026
PWY4FS-7	phosphatidylglycerol biosynthesis I (plastidic)	4.35725	0.628451	1	1	0.0580554	0.0552914	0.0462678	0.0396971	0.0499666	0.0485291	0.0674623
PWY4FS-8	phosphatidylglycerol biosynthesis II (non-plastidic)	4.35725	0.628451	1	1	0.0580554	0.0552914	0.0462678	0.0396971	0.0499666	0.0485291	0.0674623
PWY66-400	glycolysis VI (metazoan)	1.88397	0.930054	1	1	0.0681856	0.0739069	0.0748984	0.069425	0.0641519	0.0882741	0.0605243
PWY66-409	superpathway of purine nucleotide salvage	1.35876	0.968319	1	1	0.24677	0.241093	0.24399	0.252038	0.245914	0.194062	0.183731
PWY66-422	D-galactose degradation V (Leloir pathway)	1.7732	0.939331	1	1	1.03283	1.02931	1.04934	1.03702	1.06727	1.06264	1.09516
PYRIDNUCSYN-PWY	NAD biosynthesis I (from aspartate)	0.869215	0.990088	1	1	0.559474	0.558614	0.572951	0.557957	0.574751	0.560698	0.605172
PYRIDOXSYN-PWY	pyridoxal 5'-phosphate biosynthesis I	0.0483913	0.999998	1	1	0.204857	0.202786	0.209245	0.208072	0.197491	0.19902	0.217151
RHAMCAT-PWY	L-rhamnose degradation I	2.44732	0.874316	1	1	0.219931	0.215565	0.218274	0.205614	0.220409	0.209905	0.230568
RIBOSYN2-PWY	flavin biosynthesis I (bacteria and plants)	4.23864	0.644417	1	1	0.104008	0.106175	0.105693	0.107587	0.113357	0.101483	0.0615627
SALVADEHYPOX-PWY	adenosine nucleotides degradation II	1.2903	0.97219	1	1	0.182992	0.183092	0.179692	0.174582	0.182848	0.182829	0.148924
SER-GLYSYN-PWY	superpathway of L-serine and glycine biosynthesis I	1.06382	0.983077	1	1	0.67243	0.672932	0.686626	0.689864	0.682242	0.714701	0.750429
SO4ASSIM-PWY	sulfate reduction I (assimilatory)	3.99986	0.676695	1	1	0.100863	0.101282	0.10014	0.102363	0.0950257	0.101765	0.118023
SULFATE-CYS-PWY	superpathway of sulfate assimilation and cysteine biosynthesis	3.38922	0.758646	1	1	0.0722525	0.0700678	0.0632179	0.0662466	0.0636588	0.0618649	0.0694881
THISYNARA-PWY	superpathway of thiamin diphosphate biosynthesis III (eukaryotes)	0.745594	0.993454	1	1	0.430697	0.421599	0.42861	0.43868	0.407601	0.439226	0.380602
THRESYN-PWY	superpathway of L-threonine biosynthesis	1.31638	0.970747	1	1	0.745987	0.748438	0.758851	0.747971	0.763153	0.765707	0.828392
TRNA-CHARGING-PWY	tRNA charging	0.172394	0.9999	1	1	0.944842	0.948397	0.949398	0.937099	0.949559	0.93884	0.941561
TRPSYN-PWY	L-tryptophan biosynthesis	1.02374	0.984696	1	1	0.7762	0.771354	0.787031	0.804423	0.790136	0.797043	0.865811
UDPNACETYLGALSYN-PWY	UDP-N-acetyl-D-glucosamine biosynthesis II	5.07391	0.534369	1	1	0.000102379	0.000170194	0	0	0	0	0
UDPNAGSYN-PWY	UDP-N-acetyl-D-glucosamine biosynthesis I	0.0570018	0.999996	1	1	0.332905	0.329347	0.339034	0.338611	0.330006	0.333074	0.344582
VALSYN-PWY	L-valine biosynthesis	1.73698	0.942231	1	1	1.74611	1.75262	1.77767	1.75789	1.81283	1.75858	1.87782
