# Supplementary material for: Metagenomic Information Recovery from Human Stool Samples Is Influenced by Sequencing Depth and Profiling Method
Source: Genes (Basel). 2020 Nov 21;11(11):1380. doi: 10.3390/genes11111380 (PMC7700633; doi:10.3390/genes11111380)
Supplement: Supplementary file 1 [file genes-11-01380-s001.zip › Supplementary Dataset 5_Species_level classification marker gene vs alignment_0.01%.xlsx]

## Sheet: Supplementary Dataset 5_Species
Species	T1995.5Gb.(Marker gene)	T1995.3Gb.(Marker gene)	T1995.1Gb.(Marker gene)	T1995.0.75Gb.(Marker gene)	T1995.0.5Gb.(Marker gene)	T1995.0.25Gb.(Marker gene)	T1995.0.1Gb.(Marker gene)	T3714.5Gb.(Marker gene)	T3714.3Gb.(Marker gene)	T3714.1Gb.(Marker gene)	T3714.0.75Gb.(Marker gene)	T3714.0.5Gb.(Marker gene)	T3714.0.25Gb.(Marker gene)	T3714.0.1Gb.(Marker gene)	T3806.5Gb.(Marker gene)	T3806.3Gb.(Marker gene)	T3806.1Gb.(Marker gene)	T3806.0.75Gb.(Marker gene)	T3806.0.5Gb.(Marker gene)	T3806.0.25Gb.(Marker gene)	T3806.0.1Gb.(Marker gene)	T4669.5Gb.(Marker gene)	T4669.3Gb.(Marker gene)	T4669.1Gb.(Marker gene)	T4669.0.75Gb.(Marker gene)	T4669.0.5Gb.(Marker gene)	T4669.0.25Gb.(Marker gene)	T4669.0.1Gb.(Marker gene)	T5630.5Gb.(Marker gene)	T5630.3Gb.(Marker gene)	T5630.1Gb.(Marker gene)	T5630.0.75Gb.(Marker gene)	T5630.0.5Gb.(Marker gene)	T5630.0.25Gb.(Marker gene)	T5630.0.1Gb.(Marker gene)	T5631.5Gb.(Marker gene)	T5631.3Gb.(Marker gene)	T5631.1Gb.(Marker gene)	T5631.0.75Gb.(Marker gene)	T5631.0.5Gb.(Marker gene)	T5631.0.25Gb.(Marker gene)	T5631.0.1Gb.(Marker gene)	T5632.5Gb.(Marker gene)	T5632.3Gb.(Marker gene)	T5632.1Gb.(Marker gene)	T5632.0.75Gb.(Marker gene)	T5632.0.5Gb.(Marker gene)	T5632.0.25Gb.(Marker gene)	T5632.0.1Gb.(Marker gene)
Bifidobacterium_adolescentis	0	0	0	0	0	0	0	0	0	0	0	0	0	0	0.0491479	0.0494667	0.0470441	0.0472144	0.0499454	0.0503475	0.0458082	0	0	0	0	0	0	0	0	0	0	0	0	0	0	0	0	0	0	0	0	0	0.341357	0.342274	0.3576	0.347819	0.342366	0.35301	0.388643
Bifidobacterium_bifidum	0	0	0	0	0	0	0	0.0869588	0.0861226	0.0865821	0.0865205	0.0896438	0.0892829	0.0945971	0	0	0	0	0	0	0	0	0	0	0	0	0	0	0	0	0	0	0	0	0	0	0	0	0	0	0	0	0.0439531	0.0433914	0.0444462	0.0440164	0.0440346	0.0429149	0.0438072
Bifidobacterium_catenulatum	0	0	0	0	0	0	0	0	0	0	0	0	0	0	0	0	0	0	0	0	0	0	0	0	0	0	0	0	0	0	0	0	0	0	0	0.0594792	0.0562153	0.060241	0.0579503	0.0603987	0.0616158	0.0679382	0.0290124	0.029486	0.0301576	0.025028	0.0287046	0.0289996	0.0299558
Bifidobacterium_longum	0.0046688	0.004472	0.0046109	0.0044182	0.003892	0.0045924	0.0029752	0.0935649	0.0932959	0.0942552	0.0945408	0.0955771	0.0941495	0.10228	0.0354623	0.0371606	0.0354024	0.0353336	0.032151	0.031514	0.0350817	0	0	0	0	0	0	0	0.275684	0.276742	0.279306	0.279201	0.273081	0.290163	0.288063	0.0872421	0.087395	0.0951526	0.0991806	0.0847343	0.0871317	0.109689	0.028048	0.0274609	0.0278714	0.0308835	0.0339179	0.0350226	0.0341992
Bifidobacterium_pseudocatenulatum	0	0	0	0	0	0	0	0	0	0	0	0	0	0	0.0014946	0.0013142	0.001206	0.0012013	0.001308	6.21e-05	0	0	0	0	0	0	0	0	0	0	0	0	0	0	0	0.0295484	0.0291393	0.0301611	0.0293141	0.0294947	0.0308083	0.030488	0	0	0	0	0	0	0
Adlercreutzia_equolifaciens	0.0037632	0.0038448	0.0033987	0.0032632	0.003248	0.0023482	0.0012794	0.0098342	0.0099445	0.0100518	0.0096775	0.0097683	0.0095373	0.0095055	0.0029408	0.0028325	0.0027997	0.0025852	0.0030034	0.0017516	0.0008036	0.0058086	0.006015	0.0058158	0.0057751	0.005623	0.0052189	0.001494	0.0083416	0.0087213	0.0092877	0.0082944	0.0085602	0.0077328	0.0076497	0.0021301	0.0022536	0.001744	0.0015043	0.0013667	0.0014054	0	0.0012309	0.0010837	0.0009916	0.0008439	0.0007945	0.0003125	0
Collinsella_aerofaciens	0.0531186	0.0528268	0.0529112	0.0532395	0.0514328	0.0513817	0.0625451	0	0	0	0	0	0	0	0.0117157	0.0118166	0.0111988	0.0106377	0.0108625	0.0096458	0.0103899	0.0287297	0.0281949	0.029016	0.029432	0.0313054	0.0277738	0.0258562	0.066809	0.0664841	0.0660738	0.0658003	0.0647322	0.0658373	0.069918	0.0445147	0.0447752	0.0445639	0.0489866	0.0488662	0.053512	0.0564394	0.0387085	0.0382196	0.0385687	0.0395936	0.0372328	0.0390601	0.0344184
Collinsella_intestinalis	0.0046003	0.0052465	0.0053357	0.0047797	0.0038883	0.0044237	0.0020231	0.0096574	0.0104744	0.0096405	0.0106481	0.0100202	0.0089117	0.0096078	0	0	0	0	0	0	0	0	0	0	0	0	0	0	0	0	0	0	0	0	0	0	0	0	0	0	0	0	0	0	0	0	0	0	0
Collinsella_stercoris	0	0	0	0	0	0	0	0	0	0	0	0	0	0	0	0	0	0	0	0	0	0	0	0	0	0	0	0	0	0	0	0	0	0	0	0	0	0	0	0	0	0	0	0	0	0	0	0	0
Collinsella_unclassified	0	0	0	0	0	0	0	0.0104216	0.0082587	0.0103839	0.0106138	0.0104071	0.0113207	0.0129199	0	0	0	0	0	0	0	0	0	0	0	0	0	0	0	0	0	0	0	0	0	0	0	0	0	0	0	0	0	0	0	0	0	0	0
Eggerthella_lenta	0.0001926	0.0002007	6.7e-05	0	0	0	0	9.6e-05	8.6e-05	0	0	0	0	0	9e-06	0	0	0	0	0	0	0.0001564	0.0001544	0.0001836	5.61e-05	0	0	0	0.0006776	0.0006504	0.0007748	0.0003958	0.0004886	0.0001181	0	4.09e-05	8.08e-05	0.0003177	0.0004528	0.0003778	5.81e-05	0	4.07e-05	5.45e-05	0	0	0	0	0
Eggerthella_unclassified	0.0009592	0.0009164	0.0007024	0.0006916	0.000397	0.0004252	0	0.0040087	0.0039683	0.0034944	0.0031485	0.0038379	0.002444	0.0008265	0.0007656	0.0007547	0.0007497	0.0004652	0.000396	0	0	0.0107819	0.0104126	0.0095474	0.0096309	0.0105046	0.0089135	0.0104476	0.0032414	0.0031942	0.0027672	0.0034115	0.0023803	0.003075	0.0025777	0.0058695	0.0059991	0.0068614	0.0054743	0.0062034	0.0058858	0.0028056	0.0010944	0.0010401	0.0009378	0.0008573	0.0008001	0.000295	0
Gordonibacter_pamelaeae	0.0042054	0.0037651	0.003889	0.0033935	0.0032857	0.002523	0	0	0	0	0	0	0	0	0.0007711	0.0006755	0.0004466	0.0005931	0.0003036	4.53e-05	0	0.0115055	0.0119371	0.0102727	0.0117003	0.0104214	0.0118772	0.0108429	5.07e-05	7.61e-05	0	0	0	0	0	0.0007192	0.0005618	0.0004263	0.0002602	0	0	0	0	0	0	0	0	0	0
Slackia_piriformis	0.0056495	0.0058917	0.0053965	0.0051263	0.0044397	0.0042558	0.0058534	0	0	0	0	0	0	0	0	0	0	0	0	0	0	0	0	0	0	0	0	0	0	0	0	0	0	0	0	0	0	0	0	0	0	0	0	0	0	0	0	0	0
Bacteroides_caccae	0.000572	0.0005416	0.0003595	0.0002389	0.0001242	0	0	0	0	0	0	0	0	0	0.0059826	0.0059835	0.0058632	0.0057034	0.0053299	0.0043766	0.0043305	0.0044209	0.0043596	0.0042159	0.0041452	0.0040278	0.0042366	0.0017548	0	0	0	0	0	0	0	0.0001242	9.13e-05	0	0	0	0	0	0.0309313	0.0309224	0.0311833	0.0301203	0.0292715	0.0287712	0.0296911
Bacteroides_cellulosilyticus	0.0001642	0.0001562	0	0	0	0	0	0	0	0	0	0	0	0	0.0063105	0.0060798	0.0067762	0.0071594	0.0064032	0.0052513	0.0051161	0.0078162	0.0076385	0.0069621	0.0072586	0.0066842	0.0074712	0.0067948	0	0	0	0	0	0	0	0.0002994	0.0003364	7.68e-05	0	0	0	0	0	0	0	0	0	0	0
Bacteroides_dorei	0.0001673	0.0002214	5.32e-05	0	0	0	0	0	0	0	0	0	0	0	0.0048473	0.005169	0.0056336	0.0048939	0.0050403	0.0156174	0.0176326	0.0056662	0.0054311	0.0051236	0.0053931	0.0060147	0.0046032	0.0016139	0	0	0	0	0	0	0	0.0001553	8.63e-05	0	0	0	0	0	0.0034291	0.0049769	0.0049947	0.0224385	0.0217768	0.021747	0.0191642
Bacteroides_eggerthii	0	0	0	0	0	0	0	0	0	0	0	0	0	0	0	0	0	0	0	0	0	0	0	0	0	0	0	0	0	0	0	0	0	0	0	0	0	0	0	0	0	0	0	0	0	0	0	0	0
Bacteroides_finegoldii	0	0	0	0	0	0	0	0	0	0	0	0	0	0	0	0	0	0	0	0	0	0.0041716	0.0040383	0.0038666	0.0037655	0.0033284	0.0033533	0.0012129	0	0	0	0	0	0	0	0.0001445	0.0001751	8.4e-05	0	0	0	0	0.0015225	0.0015872	0.0012584	0.001521	0.0013597	0.0010776	0.0005561
Bacteroides_fragilis	0	0	0	0	0	0	0	0	0	0	0	0	0	0	0.0002204	0.0001828	0.0001689	0	0	0	0	0	0	0	0	0	0	0	0	0	0	0	0	0	0	0.0019039	0.0017876	0.0016134	0.0013722	0.0013078	0.0004381	0	0.0026051	0.0025485	0.0020332	0.002255	0.0024093	0.0015975	0.0012175
Bacteroides_intestinalis	0	0	0	0	0	0	0	0	0	0	0	0	0	0	0.0009354	0.0008069	0.0009505	0.0002396	0.0004321	0.0002949	0.000103	0	0	0	0	0	0	0	0	0	0	0	0	0	0	0	0	0	0	0	0	0	0	0	0	0	0	0	0
Bacteroides_ovatus	0	0	0	0	0	0	0	0	0	0	0	0	0	0	0.0075348	0.007727	0.0073329	0.007531	0.0080047	0.0058066	0.0045709	0.0025325	0.0024619	0.002453	0.0023357	0.0021974	0.0022619	0.001079	0	0	0	0	0	0	0	0.0002612	0.0002338	1.07e-05	1.39e-05	0	0	0	0.0018333	0.0019244	0.0018288	0.0021403	0.0020023	0.000925	0.0004773
Bacteroides_stercoris	0	0	0	0	0	0	0	0	0	0	0	0	0	0	0.0096148	0.0092592	0.0089353	0.009282	0.0086297	0.0081061	0.0067114	0	0	0	0	0	0	0	0	0	0	0	0	0	0	0.0145789	0.0140273	0.0137035	0.0135828	0.0130864	0.0116302	0.014481	0.0046852	0.0043793	0.0042959	0.0038544	0.0034265	0.0038503	0.00161
Bacteroides_thetaiotaomicron	0	0	0	0	0	0	0	0	0	0	0	0	0	0	0.0071037	0.0071954	0.0066928	0.0061015	0.0064659	0.0055076	0.0033839	0	0	0	0	0	0	0	0	0	0	0	0	0	0	0	0	0	0	0	0	0	0.0023134	0.0022821	0.0016329	0.0019092	0.0019305	0.001249	0.0004802
Bacteroides_uniformis	5.34e-05	2.12e-05	0	0	0	0	0	1.44e-05	0	0	0	0	0	0	0.0004923	0.0005411	0.0005341	0.0321048	0.0004413	0.0329335	0.036246	0.0416323	0.0409673	0.0400238	0.0392097	0.0391205	0.0399356	0.0451675	0	0	0	0	0	0	0	0.0068736	0.0068184	0.006117	0.0063795	0.0069762	0.0047382	0.0028239	0.0061958	0.0059263	0.0059459	0.0053234	0.0051199	0.0045793	0.0039344
Bacteroides_vulgatus	0.0008431	0.0007425	0.0004733	0.0003216	0.0003336	4.32e-05	0	0.000183	0.0001449	6.28e-05	0	0	0	0	0.0030416	0.0023923	0.0025921	0.0032566	0.0030308	0.0148985	0.0120503	0.0020966	0.0019897	0.0018352	0.0020081	0.0016155	0.0007168	0	0	0	0	0	0	0	0	0.0008093	0.0007909	0.0004609	0.000563	0.0001781	0	0	0	0	0	0	0	0	0
Barnesiella_intestinihominis	0	0	0	0	0	0	0	0	0	0	0	0	0	0	0.0047123	0.004673	0.0045079	0.0039715	0.0034885	0.0037188	0.0041494	0.0045861	0.0046518	0.004636	0.003938	0.0044061	0.0037118	0.0010523	0	0	0	0	0	0	0	0.0018944	0.0017579	0.0013742	0.0011832	0.0009984	0.0005814	0	0.004521	0.0044373	0.0045405	0.0038226	0.0038928	0.0031248	0.0032202
Parabacteroides_distasonis	7.1e-06	0	0	0	0	0	0	0	0	0	0	0	0	0	0.0044024	0.0039915	0.0041485	0.0043371	0.003754	0.0054863	0.0019264	0	0	0	0	0	0	0	0	0	0	0	0	0	0	6.97e-05	1.13e-05	0	0	0	0	0	0.0040706	0.0038181	0.0039467	0.0046773	0.0052207	0.0048432	0.0019003
Parabacteroides_merdae	6.45e-05	4.63e-05	0	0	0	0	0	0	0	0	0	0	0	0	0.010579	0.0106088	0.0094214	0.0106228	0.0110304	0.0097048	0.0090743	0.0021398	0.0020257	0.0021141	0.0014369	0.0013814	0.0012475	0	0	0	0	0	0	0	0	0	0	0	0	0	0	0	0.0043463	0.0040771	0.0038744	0.0046858	0.0038001	0.0033809	0.0036144
Parabacteroides_unclassified	0.0005658	0.0003206	0.000333	7.3e-05	0.0003375	0	0	0	0	0	0	0	0	0	0	0	0	0	0	0	0.0033403	0	0	0	0	0	0	0	0	0	0	0	0	0	0	0.0002945	0	0	0	0	0	0	0	0	0	0	0	0	0
Prevotella_copri	0	0	0	0	0	0	0	0	0	0	0	0	0	0	0	0	0	0	0	0	0	0	0	0	0	0	0	0	0	0	0	0	0	0	0	0	0	0	0	0	0	0	0.0387988	0.0391563	0.0391597	0.0418155	0.0411969	0.0396481	0.0398941
Alistipes_finegoldii	0	0	0	0	0	0	0	0	0	0	0	0	0	0	3.91e-05	0	0	0	0	0	0	0	0	0	0	0	0	0	0	0	0	0	0	0	0	0.0007918	0.0007812	0.0008404	0.0007676	0.0003359	0	0	0.0005912	0.0004846	0.0004002	0.0003674	0.0004658	7.86e-05	0
Alistipes_onderdonkii	0	0	0	0	0	0	0	0	0	0	0	0	0	0	0.0009554	0.0010531	0.0007858	0.0008329	0.0007948	7.46e-05	0	0	0	0	0	0	0	0	0	0	0	0	0	0	0	0.0020611	0.0019447	0.0018208	0.0011766	0.0016929	0.0014403	0	0.0012748	0.0014184	0.0011638	0.0013111	0.00105	0.0004466	0
Alistipes_putredinis	0.0003138	0.0002776	0	0	0	0	0	0	0	0	0	0	0	0	0.006958	0.0071481	0.0072362	0.0070205	0.0066111	0.0053569	0.0038801	0	0	0	0	0	0	0	0	0	0	0	0	0	0	0.0066431	0.0065658	0.006043	0.005782	0.0048094	0.0051128	0.000866	0.0050635	0.0048892	0.0041377	0.0040902	0.0040105	0.0035918	0.0013797
Alistipes_shahii	0	0	0	0	0	0	0	2.39e-05	3.5e-06	0	0	0	0	0	0.0090594	0.0088626	0.0086007	0.0085694	0.009114	0.0072816	0.0081445	0	0	0	0	0	0	0	0	0	0	0	0	0	0	0.0022318	0.002356	0.0017471	0.0018207	0.0019852	0.0012017	0	0.0020077	0.0018278	0.0020086	0.0021094	0.0018861	0.0010855	0
Bacillus_cereus_thuringiensis	0	0	0	0	0	0	0	0	0	0	0	0	0	0	0	0	0	0	0	0	0	0	0	0	0	0	0	0	0	0	0	0	0	0	0	0	0	0	0	0	0	0	0	0	0	0	0	0	0
Staphylococcus_epidermidis	0	0	0	0	0	0	0	0	0	0	0	0	0	0	0	0	0	0	0	0	0	0	0	0	0	0	0	0	0	0	0	0	0	0	0	0	0	0	0	0	0	0	0	0	0	0	0	0	0
Lactobacillus_gasseri	0	0	0	0	0	0	0	0	0	0	0	0	0	0	0	0	0	0	0	0	0	0	0	0	0	0	0	0	0.0014718	0.0015525	0.0010696	0.0014704	0.0006562	0.0003807	0	0	0	0	0	0	0	0	0	0	0	0	0	0	0
Lactococcus_lactis	0.0001694	0.0001838	0	0	0	0	0	0.0006929	0.000599	0.0005924	0.0003349	0.0002175	0	0	0.0001596	7.14e-05	0	0	0	0	0	0.0001104	4.2e-05	0	0	0	0	0	3.53e-05	0	0	0	0	0	0	0.0011658	0.0012125	0.0006141	0.0010682	0.0002462	0	0	2.26e-05	0	0	0	0	0	0
Streptococcus_mutans	0	0	0	0	0	0	0	0	0	0	0	0	0	0	0	0	0	0	0	0	0	0	0	0	0	0	0	0	0	0	0	0	0	0	0	0.0001344	9.81e-05	0	0	0	0	0	0	0	0	0	0	0	0
Streptococcus_parasanguinis	0.0009089	0.0008642	0.0007994	0.0006137	0.0004021	0	0	0.0002602	0.0001795	3.7e-05	0	0	0	0	0	0	0	0	0	0	0	0.0012595	0.0011474	0.0007872	0.0009696	0.0004425	0	0	0.0016878	0.0016391	0.0013385	0.0012094	0.0014451	0.0009079	0	0.0002917	0.0002543	0	0	0	0	0	0.0001064	6.79e-05	0	0	0	0	0
Streptococcus_salivarius	0.0001758	0.0001395	0	0	0	0	0	0.0003768	0.0003264	0.0002488	0.0002493	2.26e-05	0	0	0.0001946	0.0001502	8.5e-06	0	0	0	0	0.0044102	0.0045319	0.0041798	0.004167	0.0037195	0.0042839	0.0005703	0.0036663	0.0034918	0.0038645	0.0027337	0.0037674	0.0031375	0.0007046	0.0012881	0.0014389	0.0009316	0.0009913	0.0005739	5.99e-05	0	0.0008439	0.0009539	0.0007246	0.0006565	0.0006274	0	0
Streptococcus_thermophilus	0.0003024	0.0001188	5.35e-05	0	0	0	0	0.0087536	0.0088135	0.0076689	0.0085402	0.0084406	0.0071254	0.0039388	0.0007814	0.0007896	0.0003116	0.0004809	0.0001602	0	0	0.0253912	0.0251511	0.0260953	0.0248382	0.0275948	0.0227946	0.0300822	0.059187	0.0584147	0.0595116	0.0580147	0.0616356	0.0591328	0.0619197	0.0023304	0.0021449	0.0014662	0.0023234	0.0017671	0.0013042	0	0.0020473	0.0020213	0.0015745	0.0018619	0.0016912	0.0017988	0
Clostridium_beijerinckii	0	0	0	0	0	0	0	0	0	0	0	0	0	0	0	0	0	0	0	0	0	0	0	0	0	0	0	0	0	0	0	0	0	0	0	0	0	0	0	0	0	0	0	0	0	0	0	0	0
Clostridium_bolteae	0.0045961	0.0002466	0	0	0	0	0	0	0	0	0	0	0	0	2.88e-05	0	0	0	0	0	0	5.92e-05	4.45e-05	0	0	0	0	0	0	0	0	0	0	0	0	0	0	0	0	0	0	0	0.0001749	0.000174	5.73e-05	0	0	0	0
Clostridium_clostridioforme	0	0	0	0	0	0	0	0	0	0	0	0	0	0	0	0	0	0	0	0	0	0	0	0	0	0	0	0	0	0	0	0	0	0	0	0	0	0	0	0	0	0	0	0	0	0	0	0	0
Clostridium_leptum	0.0011159	0.0010546	0.0008514	0.0005175	0.0001486	0	0	0.0005665	0.0005817	0.0003075	0.0001918	0	0	0	0.001869	0.0017211	0.0016424	0.0015613	0.0015008	0.001318	0	0.0023972	0.0022905	0.0016949	0.0029175	0.0017273	0	0	8.52e-05	4.6e-06	0	0	0	0	0	0.0011693	0.0011377	0.0009465	0.0011287	0.0006444	0	0	0.0017884	0.001785	0.0015985	0.0016707	0.0018275	0.0004934	0
Flavonifractor_plautii	0	0	0	0	0	0	0	0	0	0	0	0	0	0	5.11e-05	1.79e-05	0	0	0	0	0	0	0	0	0	0	0	0	0	0	0	0	0	0	0	0.0001624	3.61e-05	0	0	0	0	0	0	0	0	0	0	0	0
Eubacterium_eligens	0	0	0	0	0	0	0	0	0	0	0	0	0	0	2.15e-05	0	0	0	0	0	0	0.0001132	5.61e-05	0	0	0	0	0	0	0	0	0	0	0	0	0.000356	0.0002695	0.0002273	7.77e-05	0	0	0	0.0001101	7.73e-05	0	0	0	0	0
Eubacterium_hallii	0.196067	0.195296	0.195153	0.197993	0.19876	0.199835	0.238892	0.055392	0.0560502	0.0541346	0.05695	0.0566913	0.0565942	0.052697	0.0359533	0.0365403	0.0363061	0.0345288	0.0353159	0.0317779	0.0353927	0.0572253	0.0565749	0.0559742	0.0585695	0.0569981	0.0574402	0.0683363	0.0892033	0.0898433	0.0901897	0.0907944	0.0890594	0.0884299	0.0829683	0.0823159	0.0827269	0.0865711	0.085751	0.0895324	0.100202	0.102204	0.0318273	0.0316811	0.0310263	0.0303204	0.0315142	0.0295368	0.0298106
Eubacterium_ramulus	0	0	0	0	0	0	0	0.0284158	0.0283567	0.0277989	0.0287387	0.0276318	0.0283345	0.0265464	0.0034876	0.0030639	0.0030166	0.0028486	0.0029417	0.0021091	0.0004286	0.0003073	0.0002002	4.21e-05	7.75e-05	0	0	0	0	0	0	0	0	0	0	0.0013112	0.0012484	0.0012056	0.0009611	0.0010738	0.0004547	0	0.0005227	0.000483	0.0003251	0.0003661	0.000232	0	0
Eubacterium_rectale	0	0	0	0	0	0	0	0.226293	0.227283	0.227716	0.226691	0.227122	0.23021	0.240295	0.320944	0.322592	0.324373	0.315723	0.331417	0.315235	0.328063	0.152373	0.151807	0.151763	0.155925	0.155093	0.16019	0.176872	0.0046991	0.0045888	0.0038058	0.0044623	0.0039928	0.0042043	0.0047014	0.113895	0.114967	0.120572	0.115959	0.124746	0.119684	0.139502	0.0239501	0.023759	0.023134	0.0227383	0.0229539	0.0239399	0.0223045
Eubacterium_siraeum	0	0	0	0	0	0	0	2.5e-05	0	0	0	0	0	0	0.0003743	0.0003901	0.0002844	0.0002301	0	0	0	0.0095133	0.0092663	0.0089385	0.0089117	0.0099068	0.0109853	0.0082388	0	0	0	0	0	0	0	0	0	0	0	0	0	0	9.69e-05	5.88e-05	0	0	0	0	0
Eubacterium_sp_3_1_31	0	0	0	0	0	0	0	0.0018606	0.0019303	0.0016351	0.0013038	0.0015349	0.0008207	0	0.0003634	0.0003638	9.58e-05	0.0001651	6.61e-05	0	0	0	0	0	0	0	0	0	0	0	0	0	0	0	0	0	0	0	0	0	0	0	0	0	0	0	0	0	0
Eubacterium_ventriosum	0	0	0	0	0	0	0	0	0	0	0	0	0	0	0.0005213	0.0004928	0.0002352	0.0001697	2.3e-05	0	0	0.0010007	0.0009663	0.0009497	0.0009091	0.0006207	0.000736	0	0.0014293	0.0013864	0.0014373	0.0009453	0.0006671	0.0004023	0	0	0	0	0	0	0	0	3.26e-05	1e-05	0	0	0	0	0
Anaerostipes_hadrus	0	0	0	0	0	0	0	2.12e-05	0	0	0	0	0	0	0.0003078	0.0002441	0.0012038	0.0007286	0.0014128	0.000706	0	0.0079138	0.0064146	0.0068387	0.0084599	0.0072766	0.0057564	0.0067212	0.0029462	0.0031002	0.0033327	0.0033476	0.0026363	0.0034124	0.0010003	0.0025676	0.0026665	0.0019197	0.0027806	0.002259	0.0017	0.0018886	0.0025494	0.0028747	0.0024581	0.0027995	0.0027379	0.0023909	0.0003796
Anaerostipes_unclassified	0.0014319	0.0013263	0.0012669	0.001166	0.0010127	0.000458	0	0.0013222	0.0045909	0.0044313	0.0043795	0.0045541	0.0048714	0.0016966	0	0	0	0	0	0	0	0	0	0	0	0	0	0	0	0	0	0	0	0	0	0	0	0	0	0	0	0	0	0	0	0	0	0	0
Blautia_hydrogenotrophica	0.0041875	0.0040861	0.0040493	0.0035334	0.0041835	0.0028725	0.0010079	0.0012541	0.001392	0.0012984	0.0007988	0.000836	0	0	0.0002727	0.0001865	5.36e-05	0	0	0	0	0.0010819	0.0010464	0.0011712	0.000924	0.0003465	0	0	1.87e-05	0	0	0	0	0	0	0.0002784	0.0002474	0	0	0	0	0	0	0	0	0	0	0	0
Ruminococcus_gnavus	0.0282639	0.0283656	0.0294778	0.0292793	0.0279665	0.0282953	0.0314459	0.0089276	0.0090751	0.0076746	0.0080722	0.009553	0.0076523	0.0073616	8.08e-05	2.88e-05	0	0	0	0	0	6.2e-05	2.9e-05	0	0	0	0	0	3.12e-05	2.12e-05	0	0	0	0	0	7.48e-05	8.48e-05	0	0	0	0	0	0.0003223	0.0002842	0.0002503	0	0	0	0
Ruminococcus_obeum	0.0139997	0.0139967	0.0140159	0.0131202	0.0133887	0.0157957	0.0204207	0.0053685	0.0053956	0.0052646	0.0047684	0.0051866	0.0049016	0.0046732	0.0278464	0.0284171	0.0293723	0.0278744	0.0314485	0.0274498	0.0278687	0.0638929	0.0638966	0.0683613	0.0652559	0.0636273	0.0694096	0.0746246	0.0628922	0.0620668	0.0630773	0.0621851	0.0625849	0.0679768	0.0713259	0.129568	0.128114	0.130597	0.135392	0.141474	0.154197	0.176999	0.0080231	0.0081806	0.0078546	0.0086221	0.0088606	0.0081814	0.0079669
Ruminococcus_torques	0.0040325	0.005096	0.0037129	0.004342	0.0037082	0.0038304	0	0.0194091	0.0213383	0.0204174	0.019389	0.0202008	0.0257629	0.027553	0.0082849	0.0074047	0.0097449	0.0051143	0.0072461	0.006072	0.0127061	0.0328757	0.0326198	0.0317035	0.0197474	0.0138642	0.0145614	0.0140156	0.0292067	0.0303813	0.028248	0.0298975	0.0374869	0.0230888	0.0358767	0.0101101	0.0102775	0.0172279	0.0089442	0.0101752	0.0132815	0.0224003	0.0222345	0.0221877	0.0112266	0.0119419	0.0115264	0.0043697	0.0279991
Coprococcus_catus	6.4e-05	5.29e-05	0	0	0	0	0	0.0054844	0.0055216	0.0056139	0.0055805	0.0053477	0.004108	0.0016115	0.0019728	0.0017282	0.0014312	0.0015931	0.0016829	0.000872	0	0.009384	0.0090461	0.0088537	0.0091076	0.0083329	0.008508	0.0054048	0.003993	0.0038862	0.0038334	0.0035101	0.0031247	0.0030944	0.0005669	0.0048408	0.0047996	0.0048659	0.0040578	0.0044823	0.00377	0.0038708	0.0052213	0.0050021	0.0046436	0.0045797	0.0050182	0.0040968	0.0036074
Coprococcus_comes	0	0	0	0	0	0	0	0.0627858	0.0625975	0.0610161	0.0635842	0.0610974	0.061561	0.0645755	0.0048488	0.0047387	0.0044334	0.0044898	0.0050261	0.003991	0.0011781	0.0168518	0.0168394	0.0167694	0.0151335	0.0145791	0.0164218	0.0129957	0	0	0	0	0	0	0	0.0111151	0.0109682	0.0095996	0.0106115	0.0096855	0.0098165	0.0082063	0.0053323	0.005184	0.0054058	0.0046311	0.0053649	0.0040854	0.0043113
Coprococcus_eutactus	0	0	0	0	0	0	0	0	0	0	0	0	0	0	0	0	0	0	0	0	0	0.0198261	0.0197426	0.0196953	0.0191725	0.0185031	0.0180466	0.0161761	0	0	0	0	0	0	0	0.0005783	0.0005972	0.0002176	0.000216	0	0	0	0	0	0	0	0	0	0
Dorea_formicigenerans	0.0005229	0.0005465	0.0004311	0.0002418	0.0001829	0	0	0.0360116	0.0349439	0.0350416	0.0354236	0.0354418	0.0337623	0.0326496	0.0132669	0.013399	0.0123699	0.0119105	0.0127089	0.0106651	0.0128096	0.0229268	0.0227757	0.0210744	0.0218428	0.0233605	0.0215833	0.0219685	0.0320512	0.0327881	0.0303138	0.031902	0.031346	0.03151	0.02803	0.011627	0.0118539	0.011534	0.0117421	0.0111145	0.0104848	0.0118485	0.0064184	0.0061544	0.0062283	0.0061524	0.0065768	0.0052318	0.0051212
Dorea_longicatena	0	0	0	0	0	0	0	0.0793179	0.0789253	0.0799367	0.0785913	0.0790883	0.0816523	0.0826716	0.0260912	0.0264001	0.0261849	0.0244431	0.0253254	0.0221481	0.0213634	0.0321358	0.031999	0.032502	0.0343822	0.0364106	0.0338306	0.0307567	0.0424816	0.0420965	0.0424106	0.0423362	0.0422	0.0415755	0.0403322	0.007423	0.0072439	0.006991	0.007763	0.008099	0.0060737	0.0063279	0.0109144	0.0108893	0.0108615	0.0092735	0.0101838	0.0088237	0.008649
Dorea_unclassified	0.0010992	0.0003634	0.0014157	0.0009845	0.0007167	0	0.0021761	0	0	0	0	0	0	0	0	0	0	0	0	0	0.0010326	0	0	0	0	0	0	0.0120972	0	0	0	0	0	0	0	0	0	0	0	0	0	0.0020095	0	0	0	0	0	0.0084668	0
Lachnospiraceae_bacterium_1_1_57FAA	0.0005441	0	0	0.00281	0.0008865	0	0	0.0116189	0.0129094	0.0096965	0.0010401	0.0004765	0	0	0.0050562	0.0023136	0.006942	0.0030361	0	0	0	0	0	0.000806	0.0018866	0.0005222	0	0	0	0	0	0	0	0	0	0.0227655	0.0287791	0.0052223	0.0069014	0.0139738	0.0012066	0	0	0	0.0003473	0	0	0	0
Lachnospiraceae_bacterium_1_4_56FAA	0.009562	0.0094121	0.0089447	0.0090769	0.0092312	0.0083281	0.0076316	0.0045252	0.0044414	0.0040984	0.0047988	0.0037607	0.0030155	0.0022902	0	0	0	0	0	0	0	0	0	0	0	0	0	0	2.3e-06	0	0	0	0	0	0	0	0	0	0	0	0	0	2.51e-05	1.2e-05	0	0	0	0	0
Lachnospiraceae_bacterium_3_1_46FAA	0.0001434	9.08e-05	3.44e-05	0	0	0	0	0.0003702	0.0003478	0.0001999	0.000187	0.0001638	0	0	0.0005033	0.0004877	0.0006625	0.0001323	0.00016	0	0	0.0008552	0.0008149	0.0005586	0.0006339	0.0003632	0	0	0.00053	0.0004972	0.0004373	0.0005383	0.00017	0	0	0.0012335	0.0009783	0.0008539	0.0009799	0.0016015	0.0006692	0	0.0009848	0.0011312	0.0009556	0.0006242	0.0007684	0.0009629	0
Lachnospiraceae_bacterium_5_1_63FAA	0	0	0	0	0	0	0	0.0002162	0.0003118	7.24e-05	0.0001607	2.49e-05	0.0001003	0	0.0084586	0.0097421	0.0109348	0.0102918	0.0114087	0.0101531	0.0116361	0.0339055	0.032224	0.0319823	0.0382774	0.0322116	0.0315022	0.0350879	0.0094141	0.0097927	0.0089801	0.0089598	0.0079414	0.0097136	0.010121	0.023036	0.022542	0.0209896	0.0219201	0.0190465	0.0241113	0.0253734	0.0005845	0.0005092	0.0014139	0.0011106	0.0017102	0.0011605	0.0004788
Lachnospiraceae_bacterium_7_1_58FAA	4.7e-06	0	0	0	0	0	0	0	0	0	0	0	0	0	0.0001009	8.46e-05	1.06e-05	0	0	0	0	9.36e-05	5.57e-05	1.56e-05	2.16e-05	0	0	0	0	0	0	0	0	0	0	7.16e-05	8.81e-05	0	0	0	0	0	2.27e-05	0	0	0	0	0	0
Lachnospiraceae_bacterium_8_1_57FAA	0	0	0.0047348	0.0049219	0.0084069	0.0058044	0	0	0	0.0124979	0.0113032	0.0162199	0.0116815	0.0049644	0	0	0	0.0040581	0.002738	0.0086036	0.0044697	0	0.0124869	0.0133887	0.0080585	0.0104772	0.0192572	0	0	0.0003249	0.0009853	0.0006645	0.0009658	0	0	0	0	0	0.0027651	0	0.003011	0.008464	0.0010332	0.0014533	0.0020526	0.0010829	0.0016332	0.0008625	0
Lachnospiraceae_bacterium_9_1_43BFAA	0.0004469	0.0004415	0.0003744	0.0003766	0.0005636	0	0	0.0001163	6.97e-05	0	0	0	0	0	0	0	0	0	0	0	0	0	0	0	0	0	0	0	0	0	0	0	0	0	0	0	0	0	0	0	0	0	0	0	0	0	0	0	0
Roseburia_hominis	0	0	0	0	0	0	0	0	0	0	0	0	0	0	0	0	0	0	0	0	0	0.003372	0.0031513	0.002705	0.0024489	0.0027266	0.0019149	0	0	0	0	0	0	0	0	0.0004495	0.0004012	0.0001918	0	0	0	0	0.0054245	0.00539	0.00497	0.0051706	0.0049374	0.0039533	0.0040248
Roseburia_intestinalis	0	0	0	0	0	0	0	0.00837	0.0081978	0.0073843	0.0083631	0.0073656	0.0080689	0.0077112	0	0	0	0	0	0	0	0.0016888	0.0016694	0.0015209	0.0009897	0.0010847	0	0	0	0	0	0	0	0	0	0.0011181	0.0010758	0.0010106	0.000612	0.0002667	0	0	0	0	0	0	0	0	0
Roseburia_inulinivorans	0.0007978	0.0008062	0.0005769	0.0005985	0.0001069	0	0	0.0001685	0.0001036	0	0	0	0	0	4.17e-05	2.31e-05	0	0	0	0	0	0.000566	0.0004873	0.000241	0.000208	0	0	0	0	0	0	0	0	0	0	0.0009116	0.0008761	0.0007788	0.0006326	0.000187	0	0	0.00067	0.0005884	0.0005093	0.0003579	0.0002707	0	0
Roseburia_unclassified	0	0	0	0	0	5.89e-05	0	0.00222	0.0023455	0.0029799	0.0024787	0.0049482	0.0057416	0.0055424	1.47e-05	7.94e-05	0.0001717	0	0	0	0	0	0	0	0	0	0.0010795	0.0004046	0	0	0	0	0	0	0	0.0013996	0.0015188	0.0045079	0.004878	0.0039241	0.0046366	0.0080846	0	0	0	0	0	0	0
Oscillibacter_unclassified	0	0	0	0	0	0	0	0	0	0	0	0	0	0	0.0011576	0.0009643	0.001279	0.0009239	0.000897	0.0003759	0	4.25e-05	2.93e-05	0	0	0	0	0	0	0	0	0	0	0	0	0	0	0	0	0	0	0	0.0008745	0.0009173	0.0007137	0.0008361	0.0007777	0	0
Clostridium_bartlettii	0	0	0	0	0	0	0	0.0004473	0.0004172	0.0003534	0.0001916	0	0	0	0	0	0	0	0	0	0	0	0	0	0	0	0	0	0.0004598	0.0004568	0.0001287	0.0001871	0	0	0	0.0047593	0.004983	0.0049312	0.0049376	0.0038772	0.0036727	0.0004071	0.0004616	0.0003827	0.0002757	0.0001658	1.95e-05	0	0
Peptostreptococcaceae_noname_unclassified	0.0006829	0.0003835	0.0011527	0.0007703	0	0	0	0.0023884	0.0024521	0.0037034	0.0059999	0.0020905	0.0063987	0	0	0	0	0	0	0	0	0	0	0	0	0	0	0	0.0046456	0.0029245	0.0014903	0.0019969	0.0052901	0.0044112	0.0055691	0	0	0	0	0	0	0.0088654	0	0	0	0	0	0	0
Anaerotruncus_colihominis	0	0	0	0	0	0	0	0	0	0	0	0	0	0	3.25e-05	1.69e-05	0	0	0	0	0	0	0	0	0	0	0	0	0	0	0	0	0	0	0	0	0	0	0	0	0	0	4.45e-05	3.34e-05	0	0	0	0	0
Faecalibacterium_prausnitzii	0.0003253	0.0003086	0.0002042	0.0003541	0.0001528	0	0	0.0014978	0.0013369	0.0013404	0.0011991	0.0009687	0.0009066	0	0.024781	0.0251082	0.0255049	0.0234965	0.0245286	0.0234585	0.02335	0.0383227	0.0379329	0.0386138	0.0422099	0.0401683	0.0399351	0.0369468	0.0014414	0.0014381	0.0011249	0.0014724	0.0012126	0.0011691	0	0.0314729	0.0313366	0.0331677	0.0334537	0.0332971	0.0344634	0.0348977	0.0522747	0.0516697	0.0534901	0.0522716	0.0515614	0.056072	0.0584203
Ruminococcus_bromii	0	0	0	0	0	0	0	0.145233	0.146311	0.147537	0.151114	0.149385	0.15111	0.154434	0.238369	0.237918	0.241803	0.237889	0.248046	0.22966	0.252264	0	0	0	0	0	0	0	0.0177161	0.0175012	0.016453	0.0163374	0.0156354	0.0167827	0.0150996	0	0	0	0	0	0	0	0	0	0	0	0	0	0
Ruminococcus_lactaris	0	0	0	0	0	0	0	0	0	0	0	0	0	0	0	0	0	0	0	0	0	0	0	0	0	0	0	0	0.035925	0.037477	0.0371759	0.0369728	0.0377322	0.0355908	0.035863	0	0	0	0	0	0	0	0	0	0	0	0	0	0
Ruminococcus_sp_5_1_39BFAA	0.15458	0.156018	0.157883	0.153658	0.156188	0.17604	0	0	0	0	0	0	0	0	0.0329736	0.0332195	0.0334014	0.0313526	0.0339284	0.0322222	0	0.0697879	0.0691569	0.0676978	0.0730045	0.0711629	0.0741608	0	0.218896	0.217721	0.223334	0.227237	0.224248	0.221525	0.228035	0.0853349	0.0861042	0.087772	0.0841224	0.089837	0.0953011	0	0.03938	0.0404071	0.0388044	0.039918	0.0397106	0.0376201	0
Subdoligranulum_sp_4_3_54A2FAA	0	0	0	0	0	0	0	0	0	0	0	0	0	0	0.0022743	0	0	0	0	0	0	0	0	0	0	0	0	0	0	0	0	0	0	0	0	0	0	0	0	0	0	0	0.0050125	0.0047445	0	0	0	0	0
Subdoligranulum_unclassified	0.006273	0.0054753	0.0071546	0.006311	0.006574	0.0035429	0.0037395	0.0056944	0.0056151	0.0067986	0.0070027	0.0062282	0.0074136	0.0042475	0.0272083	0.0297591	0.031367	0.0313788	0.0295398	0.0365056	0.0417867	0.0957658	0.0928522	0.0950282	0.0854816	0.108289	0.0995175	0.146921	0.0125435	0.012725	0.0163467	0.0135557	0.0149726	0.0153325	0.0096787	0.152309	0.152099	0.163143	0.16596	0.159604	0.143321	0.15194	0.0228724	0.0243995	0.027579	0.0273931	0.0286522	0.0309867	0.0357634
Subdoligranulum_variabile	0	0	0	0	0	0	0	1.31e-05	0	0	0	0	0	0	0	0	0	0	0	0	0	0	0	0	0	0	0	0	0	0	0	0	0	0	0	0	0	0	0	0	0	0	0	0	0	0	0	0	0
Coprobacillus_unclassified	0.0013099	0.0013061	0.0012395	0.0011616	0.0008144	0.0005131	0	0.0005071	0.0003872	0.0003782	0.0001313	4.68e-05	0	0	0	0	0	0	0	0	0	0.0006634	0.0006387	0.0006708	0.0004064	0.0005078	0	0	0	0	0	0	0	0	0	0	0	0	0	0	0	0	0	0	0	0	0	0	0
Clostridium_spiroforme	0	0	0	0	0	0	0	0.0041834	0.0040843	0	0	0	0	0	0.004609	0.0045852	0	0	0	0	0	0	0	0	0	0	0	0	0	0	0	0	0	0	0	0.0130414	0.0123013	0	0	0	0	0	0	0	0	0	0	0	0
Eubacterium_biforme	0.0692576	0.0700637	0.0690428	0.0710578	0.0710152	0.0673679	0.0836404	0	0	0	0	0	0	0	0	0	0	0	0	0	0	0	0	0	0	0	0	0	0	0	0	0	0	0	0	0	0	0	0	0	0	0	0	0	0	0	0	0	0
Holdemania_filiformis	0.0004521	0.0004749	0.0002324	0	0	0	0	0.0002099	0.0002116	0	0	0	0	0	0.0004203	0.0004718	0.0003945	5.5e-05	0	0	0	0.0001922	0.0001273	0	0	0	0	0	0	0	0	0	0	0	0	0	0	0	0	0	0	0	2.5e-06	0	0	0	0	0	0
Turicibacter_sanguinis	0	0	0	0	0	0	0	0	0	0	0	0	0	0	0	0	0	0	0	0	0	0	0	0	0	0	0	0	0	0	0	0	0	0	0	0.0001696	0.0001406	9.99e-05	0	0	0	0	4.26e-05	1.31e-05	0	0	0	0	0
Dialister_invisus	0	0	0	0	0	0	0	0.0048895	0.0046788	0.0037531	0.0036503	0.0033891	0.0023019	0.0002932	0.0089342	0.0090187	0.0085874	0.0072984	0.0081112	0.0058486	0.0059975	0	0	0	0	0	0	0	0	0	0	0	0	0	0	0	0	0	0	0	0	0	0.139875	0.139603	0.144052	0.139103	0.140449	0.144478	0.150625
Rhodobacter_sphaeroides	0	0	0	0	0	0	0	0	0	0	0	0	0	0	0	0	0	0	0	0	0	0	0	0	0	0	0	0	0	0	0	0	0	0	0	0	0	0	0	0	0	0	0	0	0	0	0	0	0
Escherichia_coli	0	0	0	0	0	0	0	0	0	0	0	0	0	0	0.0061199	0.0063766	0.0044559	0.0070155	0.0071768	0.0062764	0.0040668	8.08e-05	0	0	0	0	0	0	0	0	0	0	0	0	0	0.0001109	0.000266	0	0	0	0	0	0.0014247	0.0014562	0.0014706	0.0011086	0.0016137	0.0013583	0.0009761
Escherichia_unclassified	0	0	0	0	0	0	0	0	0	0	0	0	0	0	0.0012068	0.001624	0.0023804	0	0	0.0061062	0.0028431	0.0001933	0.0001523	0.0004588	0.0006443	0	0	0	0	0	0	0	0	0	0	0.0001735	5.04e-05	0	0	0	0.0010834	0	0.0004054	0	6.5e-06	0.0008397	0	0.0010181	0
Akkermansia_muciniphila	0.410569	0.416713	0.414288	0.417335	0.419088	0.416551	0.53637	0.0421214	0.0415805	0.0404949	0.040591	0.0406269	0.0402585	0.0445106	0	0	0	0	0	0	0	0.160204	0.160431	0.162788	0.168313	0.163453	0.166764	0.194464	0	0	0	0	0	0	0	0.0002105	0.0002102	0.0001593	9.02e-05	0	0	0	0	0	0	0	0	0	0
1	1	1	0.999982	1	1	1	1	1	1	1	1	1	1	1	1	1	1	1	1	1	1	1	1	1	1	1	1	1	1	0.999964	1	1	1	1	1	1	0.999622	0.99947	0.999459	0.999821	0.99986	1	1	0.999869	0.999978	1	1	1	1
Unclassified	0	0	0	0	0	0	0	0	0	0	0	0	0	0	0	0	0	0	0	0	0	0	0	0	0	0	0	0	0	0	0	0	0	0	0	0	0	0	0	0	0	0	0	0	0	0	0	0	0
Bacillus_cereus	0	0	0	0	0	0	0	0	0	0	0	0	0	0	0	0	0	0	0	0	0	0	0	0	0	0	0	0	0	0	0	0	0	0	0	0	0	0	0	0	0	0	0	0	0	0	0	0	0
Blautia_massiliensis	0	0	0	0	0	0	0	0	0	0	0	0	0	0	0	0	0	0	0	0	0	0	0	0	0	0	0	0	0	0	0	0	0	0	0	0	0	0	0	0	0	0	0	0	0	0	0	0	0
Gemmiger_formicilis	0	0	0	0	0	0	0	0	0	0	0	0	0	0	0	0	0	0	0	0	0	0	0	0	0	0	0	0	0	0	0	0	0	0	0	0	0	0	0	0	0	0	0	0	0	0	0	0	0
Coprobacillus_sp._8_1_38FAA	0	0	0	0	0	0	0	0	0	0	0	0	0	0	0	0	0	0	0	0	0	0	0	0	0	0	0	0	0	0	0	0	0	0	0	0	0	0	0	0	0	0	0	0	0	0	0	0	0
Ruminococcus_bicirculans	0	0	0	0	0	0	0	0	0	0	0	0	0	0	0	0	0	0	0	0	0	0	0	0	0	0	0	0	0	0	0	0	0	0	0	0	0	0	0	0	0	0	0	0	0	0	0	0	0
Blautia_obeum	0	0	0	0	0	0	0	0	0	0	0	0	0	0	0	0	0	0	0	0	0	0	0	0	0	0	0	0	0	0	0	0	0	0	0	0	0	0	0	0	0	0	0	0	0	0	0	0	0
Fusicatenibacter_saccharivorans	0	0	0	0	0	0	0	0	0	0	0	0	0	0	0	0	0	0	0	0	0	0	0	0	0	0	0	0	0	0	0	0	0	0	0	0	0	0	0	0	0	0	0	0	0	0	0	0	0
Alistipes_ihumii	0	0	0	0	0	0	0	0	0	0	0	0	0	0	0	0	0	0	0	0	0	0	0	0	0	0	0	0	0	0	0	0	0	0	0	0	0	0	0	0	0	0	0	0	0	0	0	0	0
Anaeromassilibacillus_sp._Marseille-P3371	0	0	0	0	0	0	0	0	0	0	0	0	0	0	0	0	0	0	0	0	0	0	0	0	0	0	0	0	0	0	0	0	0	0	0	0	0	0	0	0	0	0	0	0	0	0	0	0	0
Anaerotignum_lactatifermentans	0	0	0	0	0	0	0	0	0	0	0	0	0	0	0	0	0	0	0	0	0	0	0	0	0	0	0	0	0	0	0	0	0	0	0	0	0	0	0	0	0	0	0	0	0	0	0	0	0
bacterium_LF-3	0	0	0	0	0	0	0	0	0	0	0	0	0	0	0	0	0	0	0	0	0	0	0	0	0	0	0	0	0	0	0	0	0	0	0	0	0	0	0	0	0	0	0	0	0	0	0	0	0
Bacteroides_sp._9_1_42FAA	0	0	0	0	0	0	0	0	0	0	0	0	0	0	0	0	0	0	0	0	0	0	0	0	0	0	0	0	0	0	0	0	0	0	0	0	0	0	0	0	0	0	0	0	0	0	0	0	0
Bifidobacterium_breve	0	0	0	0	0	0	0	0	0	0	0	0	0	0	0	0	0	0	0	0	0	0	0	0	0	0	0	0	0	0	0	0	0	0	0	0	0	0	0	0	0	0	0	0	0	0	0	0	0
Bifidobacterium_gallinarum	0	0	0	0	0	0	0	0	0	0	0	0	0	0	0	0	0	0	0	0	0	0	0	0	0	0	0	0	0	0	0	0	0	0	0	0	0	0	0	0	0	0	0	0	0	0	0	0	0
Bifidobacterium_kashiwanohense	0	0	0	0	0	0	0	0	0	0	0	0	0	0	0	0	0	0	0	0	0	0	0	0	0	0	0	0	0	0	0	0	0	0	0	0	0	0	0	0	0	0	0	0	0	0	0	0	0
Blautia_sp._KLE_1732	0	0	0	0	0	0	0	0	0	0	0	0	0	0	0	0	0	0	0	0	0	0	0	0	0	0	0	0	0	0	0	0	0	0	0	0	0	0	0	0	0	0	0	0	0	0	0	0	0
Blautia_sp._Marseille-P2398	0	0	0	0	0	0	0	0	0	0	0	0	0	0	0	0	0	0	0	0	0	0	0	0	0	0	0	0	0	0	0	0	0	0	0	0	0	0	0	0	0	0	0	0	0	0	0	0	0
Blautia_sp._Marseille-P3087	0	0	0	0	0	0	0	0	0	0	0	0	0	0	0	0	0	0	0	0	0	0	0	0	0	0	0	0	0	0	0	0	0	0	0	0	0	0	0	0	0	0	0	0	0	0	0	0	0
Blautia_sp._SF-50	0	0	0	0	0	0	0	0	0	0	0	0	0	0	0	0	0	0	0	0	0	0	0	0	0	0	0	0	0	0	0	0	0	0	0	0	0	0	0	0	0	0	0	0	0	0	0	0	0
Blautia_wexlerae	0	0	0	0	0	0	0	0	0	0	0	0	0	0	0	0	0	0	0	0	0	0	0	0	0	0	0	0	0	0	0	0	0	0	0	0	0	0	0	0	0	0	0	0	0	0	0	0	0
Candidatus_Stoquefichus_sp._KLE1796	0	0	0	0	0	0	0	0	0	0	0	0	0	0	0	0	0	0	0	0	0	0	0	0	0	0	0	0	0	0	0	0	0	0	0	0	0	0	0	0	0	0	0	0	0	0	0	0	0
Clostridiales_bacterium_KLE1615	0	0	0	0	0	0	0	0	0	0	0	0	0	0	0	0	0	0	0	0	0	0	0	0	0	0	0	0	0	0	0	0	0	0	0	0	0	0	0	0	0	0	0	0	0	0	0	0	0
Clostridium_disporicum	0	0	0	0	0	0	0	0	0	0	0	0	0	0	0	0	0	0	0	0	0	0	0	0	0	0	0	0	0	0	0	0	0	0	0	0	0	0	0	0	0	0	0	0	0	0	0	0	0
Clostridium_glycyrrhizinilyticum	0	0	0	0	0	0	0	0	0	0	0	0	0	0	0	0	0	0	0	0	0	0	0	0	0	0	0	0	0	0	0	0	0	0	0	0	0	0	0	0	0	0	0	0	0	0	0	0	0
Clostridium_sp._AT4	0	0	0	0	0	0	0	0	0	0	0	0	0	0	0	0	0	0	0	0	0	0	0	0	0	0	0	0	0	0	0	0	0	0	0	0	0	0	0	0	0	0	0	0	0	0	0	0	0
Clostridium_sp._SS2/1	0	0	0	0	0	0	0	0	0	0	0	0	0	0	0	0	0	0	0	0	0	0	0	0	0	0	0	0	0	0	0	0	0	0	0	0	0	0	0	0	0	0	0	0	0	0	0	0	0
Collinsella_sp._4_8_47FAA	0	0	0	0	0	0	0	0	0	0	0	0	0	0	0	0	0	0	0	0	0	0	0	0	0	0	0	0	0	0	0	0	0	0	0	0	0	0	0	0	0	0	0	0	0	0	0	0	0
Collinsella_sp._TF06-26	0	0	0	0	0	0	0	0	0	0	0	0	0	0	0	0	0	0	0	0	0	0	0	0	0	0	0	0	0	0	0	0	0	0	0	0	0	0	0	0	0	0	0	0	0	0	0	0	0
Coprococcus_sp._HPP0074	0	0	0	0	0	0	0	0	0	0	0	0	0	0	0	0	0	0	0	0	0	0	0	0	0	0	0	0	0	0	0	0	0	0	0	0	0	0	0	0	0	0	0	0	0	0	0	0	0
Desulfovibrio_fairfieldensis	0	0	0	0	0	0	0	0	0	0	0	0	0	0	0	0	0	0	0	0	0	0	0	0	0	0	0	0	0	0	0	0	0	0	0	0	0	0	0	0	0	0	0	0	0	0	0	0	0
Eubacterium_sp._3_1_31	0	0	0	0	0	0	0	0	0	0	0	0	0	0	0	0	0	0	0	0	0	0	0	0	0	0	0	0	0	0	0	0	0	0	0	0	0	0	0	0	0	0	0	0	0	0	0	0	0
Faecalitalea_cylindroides	0	0	0	0	0	0	0	0	0	0	0	0	0	0	0	0	0	0	0	0	0	0	0	0	0	0	0	0	0	0	0	0	0	0	0	0	0	0	0	0	0	0	0	0	0	0	0	0	0
Gordonibacter_urolithinfaciens	0	0	0	0	0	0	0	0	0	0	0	0	0	0	0	0	0	0	0	0	0	0	0	0	0	0	0	0	0	0	0	0	0	0	0	0	0	0	0	0	0	0	0	0	0	0	0	0	0
Holdemanella_biformis	0	0	0	0	0	0	0	0	0	0	0	0	0	0	0	0	0	0	0	0	0	0	0	0	0	0	0	0	0	0	0	0	0	0	0	0	0	0	0	0	0	0	0	0	0	0	0	0	0
Intestinimonas_butyriciproducens	0	0	0	0	0	0	0	0	0	0	0	0	0	0	0	0	0	0	0	0	0	0	0	0	0	0	0	0	0	0	0	0	0	0	0	0	0	0	0	0	0	0	0	0	0	0	0	0	0
Megasphaera_sp._MJR8396C	0	0	0	0	0	0	0	0	0	0	0	0	0	0	0	0	0	0	0	0	0	0	0	0	0	0	0	0	0	0	0	0	0	0	0	0	0	0	0	0	0	0	0	0	0	0	0	0	0
Monoglobus_pectinilyticus	0	0	0	0	0	0	0	0	0	0	0	0	0	0	0	0	0	0	0	0	0	0	0	0	0	0	0	0	0	0	0	0	0	0	0	0	0	0	0	0	0	0	0	0	0	0	0	0	0
Mordavella_sp._Marseille-P3756	0	0	0	0	0	0	0	0	0	0	0	0	0	0	0	0	0	0	0	0	0	0	0	0	0	0	0	0	0	0	0	0	0	0	0	0	0	0	0	0	0	0	0	0	0	0	0	0	0
Romboutsia_timonensis	0	0	0	0	0	0	0	0	0	0	0	0	0	0	0	0	0	0	0	0	0	0	0	0	0	0	0	0	0	0	0	0	0	0	0	0	0	0	0	0	0	0	0	0	0	0	0	0	0
Roseburia_faecis	0	0	0	0	0	0	0	0	0	0	0	0	0	0	0	0	0	0	0	0	0	0	0	0	0	0	0	0	0	0	0	0	0	0	0	0	0	0	0	0	0	0	0	0	0	0	0	0	0
Ruminococcus_faecis	0	0	0	0	0	0	0	0	0	0	0	0	0	0	0	0	0	0	0	0	0	0	0	0	0	0	0	0	0	0	0	0	0	0	0	0	0	0	0	0	0	0	0	0	0	0	0	0	0
Sellimonas_intestinalis	0	0	0	0	0	0	0	0	0	0	0	0	0	0	0	0	0	0	0	0	0	0	0	0	0	0	0	0	0	0	0	0	0	0	0	0	0	0	0	0	0	0	0	0	0	0	0	0	0
Senegalimassilia_anaerobia	0	0	0	0	0	0	0	0	0	0	0	0	0	0	0	0	0	0	0	0	0	0	0	0	0	0	0	0	0	0	0	0	0	0	0	0	0	0	0	0	0	0	0	0	0	0	0	0	0
Tyzzerella_nexilis	0	0	0	0	0	0	0	0	0	0	0	0	0	0	0	0	0	0	0	0	0	0	0	0	0	0	0	0	0	0	0	0	0	0	0	0	0	0	0	0	0	0	0	0	0	0	0	0	0
[truncated: 105 more columns]
