# Supplementary material for: Metagenomic Information Recovery from Human Stool Samples Is Influenced by Sequencing Depth and Profiling Method
Source: Genes (Basel). 2020 Nov 21;11(11):1380. doi: 10.3390/genes11111380 (PMC7700633; doi:10.3390/genes11111380)
Supplement: Supplementary file 1 [file genes-11-01380-s001.zip › Supplementary Dataset 7_Mock Community Composition_0.01%.xlsx]

## Sheet: Supplementary Dataset 7_Mock Co
Genus	MSA1001.5Gb.(Marker gene)	MSA1001.3Gb.(Marker gene)	MSA1001.1Gb.(Marker gene)	MSA1001.0.75Gb.(Marker gene)	MSA1001.0.5Gb.(Marker gene)	MSA1001.0.25Gb.(Marker gene)	MSA1001.0.1Gb.(Marker gene)	MSA1001.5Gb.(Alignment)	MSA1001.3Gb.(Alignment)	MSA1001.1Gb.(Alignment)	MSA1001.0.75Gb.(Alignment)	MSA1001.0.5Gb.(Alignment)	MSA1001.0.25Gb.(Alignment)	MSA1001.0.1Gb.(Alignment)
Rhodobacter	0.5116	0.5131	0.5156	0.5098	0.5111	0.5105	0.5266	0.484	0.4841	0.4843	0.4843	0.4841	0.4839	0.4835
Staphylococcus	0.392	0.3912	0.3923	0.3935	0.3922	0.39	0.3943	0.455	0.4549	0.4547	0.4548	0.4546	0.455	0.4548
Bacillus	0.0247	0.0246	0.0226	0.0253	0.023	0.0231	0.0213	0.0385	0.0386	0.0385	0.0384	0.0386	0.0386	0.039
Clostridium	0.0046	0.0045	0.0045	0.0048	0.0042	0.0034	0.003	0.0055	0.0055	0.0055	0.0055	0.0054	0.0054	0.0054
Streptococcus	0.0042	0.0041	0.0039	0.004	0.0039	0.003	0.0019	0.0045	0.0044	0.0045	0.0044	0.0045	0.0044	0.0045
Lactobacillus	0.0037	0.0038	0.0037	0.0034	0.0033	0.0031	0.0019	0.0043	0.0043	0.0043	0.0044	0.0044	0.0043	0.0045
Unclassified	0	0	0	0	0	0	0	0.0037	0.0037	0.0037	0.0037	0.0037	0.0037	0.0038
Escherichia	0.058	0.0575	0.0567	0.0589	0.0618	0.0669	0.0511	0.0025	0.0025	0.0025	0.0025	0.0025	0.0026	0.0025
Shigella	0	0	0	0	0	0	0	0.0008	0.0008	0.0008	0.0008	0.0008	0.0008	0.0009
Bifidobacterium	0.0005	0.0004	0.0003	0.0002	0.0001	0	0	0.0004	0.0004	0.0004	0.0004	0.0005	0.0004	0.0004
Deinococcus	0.0004	0.0004	0.0002	0.0002	0.0002	0	0	0.0004	0.0004	0.0004	0.0004	0.0004	0.0004	0.0003
Enterococcus	0.0004	0.0004	0.0002	0.0001	0.0001	0	0	0.0004	0.0004	0.0004	0.0004	0.0004	0.0004	0.0004
Species	MSA1001.5Gb.(Marker gene)	MSA1001.3Gb.(Marker gene)	MSA1001.1Gb.(Marker gene)	MSA1001.0.75Gb.(Marker gene)	MSA1001.0.5Gb.(Marker gene)	MSA1001.0.25Gb.(Marker gene)	MSA1001.0.1Gb.(Marker gene)	MSA1001.5Gb.(Alignment)	MSA1001.3Gb.(Alignment)	MSA1001.1Gb.(Alignment)	MSA1001.0.75Gb.(Alignment)	MSA1001.0.5Gb.(Alignment)	MSA1001.0.25Gb.(Alignment)	MSA1001.0.1Gb.(Alignment)
Rhodobacter_sphaeroides	0.5116	0.5131	0.5156	0.5098	0.5111	0.5105	0.5266	0.368	0.3681	0.3683	0.3682	0.3681	0.3678	0.368
Staphylococcus_epidermidis	0.392	0.3912	0.3923	0.3935	0.3922	0.39	0.3943	0.0361	0.0361	0.0362	0.0361	0.036	0.0359	0.0361
Escherichia_coli	0.0435	0.0438	0.0415	0.0457	0.0484	0.0429	0.0498	0.002	0.002	0.002	0.002	0.002	0.0021	0.002
Bacillus_cereus_thuringiensis	0.0247	0.0246	0.0226	0.0253	0.023	0.0231	0.0213	0	0	0	0	0	0	0
Escherichia_unclassified	0.0145	0.0138	0.0152	0.0132	0.0134	0.024	0.0013	0	0	0	0	0	0	0
Clostridium_beijerinckii	0.0046	0.0045	0.0045	0.0048	0.0042	0.0034	0.003	0.0026	0.0026	0.0026	0.0026	0.0026	0.0025	0.0025
Streptococcus_mutans	0.0042	0.0041	0.0039	0.004	0.0039	0.003	0.0019	0.0044	0.0044	0.0044	0.0044	0.0044	0.0044	0.0044
Lactobacillus_gasseri	0.0037	0.0038	0.0037	0.0034	0.0033	0.0031	0.0019	0.0042	0.0042	0.0043	0.0043	0.0044	0.0043	0.0044
Bifidobacterium_adolescentis	0.0005	0.0004	0.0003	0.0002	0.0001	0	0	0.0004	0.0004	0.0004	0.0004	0.0004	0.0004	0.0004
Enterococcus_faecalis	0.0004	0.0004	0.0002	0.0001	0.0001	0	0	0.0002	0.0002	0.0002	0.0002	0.0001	0.0001	0.0001
Deinococcus_radiodurans	0.0004	0.0004	0.0002	0.0002	0	0	0	0.0004	0.0004	0.0004	0.0004	0.0004	0.0004	0.0003
Unclassified	0	0	0	0	0	0	0	0.5545	0.5544	0.5541	0.5542	0.5543	0.5548	0.554
Bacillus_cereus	0	0	0	0	0	0	0	0.025	0.025	0.025	0.025	0.0251	0.0252	0.0255
Staphylococcus_sp._HMSC055B03	0	0	0	0	0	0	0	0.0011	0.0011	0.0011	0.0011	0.0011	0.001	0.0011
