# Supplementary material for: Metagenomic Information Recovery from Human Stool Samples Is Influenced by Sequencing Depth and Profiling Method
Source: Genes (Basel). 2020 Nov 21;11(11):1380. doi: 10.3390/genes11111380 (PMC7700633; doi:10.3390/genes11111380)
Supplement: Supplementary file 1 [file genes-11-01380-s001.zip › Supplementary Dataset 2_Statistics Alpha Diversity Values WGS and 16S Species.xlsx]

## Sheet: Supplementary Dataset 2_Statist
Marker gene-based (MetaPhlAn2)									Alignment-based (BURST)
Alpha_Diversity_Genus									Alpha_Diversity_Genus
Friedman rank sum test									Friedman rank sum test
data: Alpha_Diversity_Genus									data: Alpha_Diversity_Genus
Friedman chi-squared = 68.72, df = 7, p-value = 2.68e-12									Friedman chi-squared = 66.24, df = 7, p-value =8.467e-12
Pairwise comparisons using Nemenyi multiple comparison test									Pairwise comparisons using Nemenyi multiple comparison test
with q approximation for unreplicated blocked data									with q approximation for unreplicated blocked data
	5Gb	3Gb	1Gb	0.75Gb	0.5Gb	0.25Gb	0.1Gb			5Gb	3Gb	1Gb	0.75Gb	0.5Gb	0.25Gb	0.1Gb
3Gb	0.99939	-	-	-	-	-	-		3Gb	1	-	-	-	-	-	-
1Gb	0.50741	0.85071	-	-	-	-	-		1Gb	0.69467	0.80444	-	-	-	-	-
0.75Gb	0.19082	0.50741	0.99939	-	-	-	-		0.75Gb	0.50741	0.63371	0.99999	-	-	-	-
0.5Gb	0.01951	0.09887	0.87131	0.99196	-	-	-		0.5Gb	0.07756	0.12458	0.93595	0.98494	-	-	-
0.25Gb	0.00058	0.00536	0.30336	0.66454	0.98494	-	-		0.25Gb	0.00379	0.00751	0.41504	0.60238	0.98494	-	-
0.1Gb	3.3e-06	5.6e-05	0.01951	0.09887	0.50741	0.96667	-		0.1Gb	3.6e-05	8.8e-05	0.035	0.07756	0.50741	0.96667	-
16S	0.95797	0.7239	0.04614	0.00751	0.00026	2.6e-06	4.6e-09		16S	1.4e-07	4.2e-07	0.00086	0.00265	0.06016	0.445	0.974
P value adjustment method: none									P value adjustment method: none
Alpha_Diversity_Species									Alpha_Diversity_Species
Friedman rank sum test									Friedman rank sum test
data: Alpha_Diversity_Species									data: Alpha_Diversity_Species
Friedman chi-squared = 68.388, df = 7, p-value = 3.125e-12									Friedman chi-squared = 67.699, df = 7, p-value = 4.306e-12
Pairwise comparisons using Nemenyi multiple comparison test									Pairwise comparisons using Nemenyi multiple comparison test
with q approximation for unreplicated blocked data									with q approximation for unreplicated blocked data
	5Gb	3Gb	1Gb	0.75Gb	0.5Gb	0.25Gb	0.1Gb			5Gb	3Gb	1Gb	0.75Gb	0.5Gb	0.25Gb	0.1Gb
3Gb	0.99833	-	-	-	-	-	-		3Gb	0.98888	-	-	-	-	-	-
1Gb	0.57075	0.92244	-	-	-	-	-		1Gb	0.44525	0.93595	-	-	-	-	-
0.75Gb	0.13922	0.47609	0.99433	-	-	-	-		0.75Gb	0.27824	0.8284	0.99999	-	-	-	-
0.5Gb	0.00886	0.06841	0.69467	0.98494	-	-	-		0.5Gb	0.01225	0.15511	0.85071	0.94776	-	-	-
0.25Gb	0.00011	0.00184	0.11115	0.50741	0.96667	-	-		0.25Gb	0.00086	0.02267	0.41504	0.60238	0.99741	-	-
0.1Gb	2.6e-06	7e-05	0.01225	0.12458	0.63371	0.99611	-		0.1Gb	2.6e-06	0.00021	0.0227	0.05276	0.57075	0.93595	-
16S	0.99433	0.85071	0.13922	0.01434	0.00039	2e-06	2.7e-08		16S	1.1e-08	2e-06	0.0007	0.00221	0.09887	0.41504	0.98494
P value adjustment method: none									P value adjustment method: none
