# Supplementary material for: Metagenomic Information Recovery from Human Stool Samples Is Influenced by Sequencing Depth and Profiling Method
Source: Genes (Basel). 2020 Nov 21;11(11):1380. doi: 10.3390/genes11111380 (PMC7700633; doi:10.3390/genes11111380)
Supplement: Supplementary file 1 [file genes-11-01380-s001.zip › Supplementary Dataset 9_Pathways UniProt.xlsx]

## Sheet: Supplementary Dataset 9_Pathway
Function	T1995_5Gb	T1995_3Gb	T1995_1Gb	T1995_0.75Gb	T1995_0.5Gb	T1995_0.25Gb	T1995_0.1Gb	T3714_5Gb	T3714_3Gb	T3714_1Gb	T3714_0.75Gb	T3714_0.5Gb	T3714_0.25Gb	T3714_0.1Gb	T3806_5Gb	T3806_3Gb	T3806_1Gb	T3806_0.75Gb	T3806_0.5Gb	T3806_0.25Gb	T3806_0.1Gb	T4669_5Gb	T4669_3Gb	T4669_1Gb	T4669_0.75Gb	T4669_0.5Gb	T4669_0.25Gb	T4669_0.1Gb	T5630_5Gb	T5630_3Gb	T5630_1Gb	T5630_0.75Gb	T5630_0.5Gb	T5630_0.25Gb	T5630_0.1Gb	T5631_5Gb	T5631_3Gb	T5631_1Gb	T5631_0.75Gb	T5631_0.5Gb	T5631_0.25Gb	T5631_0.1Gb	T5632_5Gb	T5632_3Gb	T5632_1Gb	T5632_0.75Gb	T5632_0.5Gb	T5632_0.25Gb	T5632_0.1Gb
Carotenoid_biosynthesis.	0	0	0	0	0	0	0	0	0	0	0	0	0	0	0	0	0	0	0	0	0	0	0	0	0	0	0	0	0	0	0	0	0	0	0	0	0	0	0	0	0	0	0	0	0	0	0	0	0
Quinol/quinone_metabolism;1,4-dihydroxy-2-naphthoate_biosynthesis;1,4-dihydroxy-2-naphthoate_from_chorismate:_step_6/7.	0	0	0	0	0	0	0	0	0	0	0	0	0	0	0	0	0	0	0	0	0	0	0	0	0	0	0	0	0	0	0	0	0	0	0	0	0	0	0	0	0	0	0	0	0	0	0	0	0
Carbohydrate_metabolism;lactose_degradation;D-galactose_6-phosphate_and_beta-D-glucose_from_lactose_6-phosphate:_step_1/1.	1.89971	1.64326	0.769811	0.995231	0	0	0	1.49203	1.30847	1.31813	1.49854	3.53221	0	0	0.0572142	0.125628	0	0	0	0	0	1.29655	1.27279	1.30125	0	2.75881	0	0	0.508835	0.368877	0.256471	0.72243	1.01793	0	0	1.94594	1.55689	1.75981	3.74618	1.60664	0	0	0.131431	0	0	0.247215	0.37206	0	0
Porphyrin-containing_compound_metabolism;bacteriochlorophyll_biosynthesis.	0	0	0	0	0	0	0	0	0	0	0	0	0	0	0	0	0	0	0	0	0	0	0	0	0	0	0	0	0	0	0	0	0	0	0	0	0	0	0	0	0	0	0	0	0	0	0	0	0
Carotenoid_biosynthesis;spheroidene_biosynthesis.	0	0	0	0	0	0	0	0	0	0	0	0	0	0	0	0	0	0	0	0	0	0	0	0	0	0	0	0	0	0	0	0	0	0	0	0	0	0	0	0	0	0	0	0	0	0	0	0	0
Protein_modification;protein_lipoylation_via_endogenous_pathway;protein_N(6)-(lipoyl)lysine_from_octanoyl-[acyl-carrier-protein].	0	0	0	0	0	0	0	0	0	0	0	0	0	0	0	0	0	0	0	0	0	0	0	0	0	0	0	0	0	0	0	0	0	0	0	0	0	0	0	0	0	0	0	0	0	0	0	0	0
Purine_metabolism;IMP_biosynthesis_via_de_novo_pathway;5-amino-1-(5-phospho-D-ribosyl)imidazole-4-carboxamide_from_5-amino-1-(5-phospho-D-ribosyl)imidazole-4-carboxylate:_step_2/2.	0	0	0	0.138818	0	0	0	0	0	0	0	0.198966	0.350312	0.883258	0.0437651	0.0464308	0.0223193	0.0332114	0	0.0968923	0.0682436	0	0	0	0	0	0	0	1.2045	1.16674	0	0	0	0	0	0.151864	0.147096	0	0	0	0	0	0.069922	0.0782042	0.133781	0.0406826	0.102653	0	0.26457
Amino-acid_biosynthesis;L-cysteine_biosynthesis;L-cysteine_from_L-serine:_step_1/2.	0	0	0	0	0	0	0	0	0	0	0	0	0	0	0.14572	0.138592	0.0660322	0.126206	0	0.253279	0	0	0	0	0	0	0	0	0	0	0	0	0	0	0	0	0	0	0	0	0	0	0.0892443	0	0.129545	0.0839545	0.25242	0.503714	0
Porphyrin-containing_compound_metabolism;protoporphyrin-IX_biosynthesis;protoporphyrinogen-IX_from_coproporphyrinogen-III_(AdoMet_route):_step_1/1.	0	0	0	0	0	0	0	0	0	0	0	0	0	0	0.0360496	0.0173126	0.0535913	0.0682854	0.0495463	0	0	0	0	0	0	0	0	0	0	0	0	0	0	0	0	0	0	0	0	0	0	0	0.0310149	0.0704672	0.157825	0	0	0	0
Carbohydrate_degradation;glycolysis;D-glyceraldehyde_3-phosphate_and_glycerone_phosphate_from_D-glucose:_step_4/4.	0.0368856	0.0432963	0	0	0	0	0	0	0.0127929	0	0	0	0	0	0.0118249	0.0226353	0.0403165	0.0378836	0.0207401	0.0855651	0.0802885	0	0	0	0	0	0	0	0.0128961	0.00991137	0	0	0	0	0	0.00825361	0	0	0	0	0	0	0.00143599	0.00244632	0	0	0	0	0
Purine_metabolism;IMP_biosynthesis_via_de_novo_pathway;N(1)-(5-phospho-D-ribosyl)glycinamide_from_5-phospho-alpha-D-ribose_1-diphosphate:_step_1/2.	0	0	0	0	0	0	0	0	0	0	0	0	0	0	0.0398686	0.0418093	0.0258928	0.0330645	0	0.049767	0	0	0	0	0	0	0	0	0.00321685	0	0	0	0	0	0	0	0.0274554	0	0	0	0	0	0.0250545	0.0213427	0	0	0	0	0
One-carbon_metabolism;formaldehyde_assimilation_via_RuMP_pathway;D-fructose_6-phosphate_from_D-ribulose_5-phosphate_and_formaldehyde:_step_1/2.	0	0	0	0	0	0	0	0	0	0	0	0	0	0	0	0	0	0	0	0	0	0	0	0	0	0	0	0	0	0	0	0	0	0	0	0	0	0	0	0	0	0	0	0	0	0	0	0	0
Amino-acid_biosynthesis;L-cysteine_biosynthesis;L-cysteine_from_L-serine:_step_2/2.	0	0	0	0	0	0	0	0	0	0	0	0	0	0	0.124066	0.130919	0.0636103	0.121388	0.0413604	0	0.152429	0	0	0	0	0	0	0	0.00375173	0.00778827	0	0	0	0	0	0.0171498	0.0277428	0	0	0	0	0	0.117822	0.150944	0.211547	0.194167	0.200253	0	0.548031
Amino-acid_biosynthesis;L-proline_biosynthesis;L-glutamate_5-semialdehyde_from_L-ornithine:_step_1/1.	0	0	0	0	0	0	0	0	0	0	0	0	0	0	0	0	0	0	0	0	0	0	0	0	0	0	0	0	0.00439557	0.00718037	0	0	0	0	0	0	0	0	0	0	0	0	0	0	0	0	0	0	0
Porphyrin-containing_compound_metabolism;bacteriochlorophyll_biosynthesis_(light-independent).	0	0	0	0	0	0	0	0	0	0	0	0	0	0	0	0	0	0	0	0	0	0	0	0	0	0	0	0	0	0	0	0	0	0	0	0	0	0	0	0	0	0	0	0	0	0	0	0	0
Cell_wall_biogenesis;lipoteichoic_acid_biosynthesis.	0.363219	0.490946	0	0	0	0	0	0.375558	0.31111	0.336776	0.609539	0	0	0	0.0193983	0.0321417	0	0	0	0	0	0.97923	1.18445	1.3437	0.974145	0	0	0	1.20661	1.4687	2.02819	0.82155	1.04458	2.60597	1.933	0.377517	0.177993	0.0102527	0.420263	0	1.362	2.27152	0.0587271	0	0	0.116325	0	0.0601188	0
Carotenoid_biosynthesis;phytoene_biosynthesis.	0	0	0	0	0	0	0	0	0	0	0	0	0	0	0	0	0	0	0	0	0	0	0	0	0	0	0	0	0	0	0	0	0	0	0	0	0	0	0	0	0	0	0	0	0	0	0	0	0
Metabolic_intermediate_metabolism;carbamoyl_phosphate_degradation;CO(2)_and_NH(3)_from_carbamoyl_phosphate:_step_1/1.	0	0	0	0	0	0	0	0	0	0	0	0	0	0	0.0458773	0.0625208	0.032532	0	0.0906975	0	0	0	0	0	0	0	0	0	0	0	0	0	0	0	0	0	0	0	0	0	0	0	0.0564667	0.0534989	0.0319352	0.0827235	0	0	0
Glycolipid_metabolism;diglucosyl-diacylglycerol_biosynthesis.	0	0	0	0	0	0	0	0	0	0	0	0	0	0	0	0	0	0	0	0	0	0	0	0	0	0	0	0	0	0	0	0	0	0	0	0	0	0	0	0	0	0	0	0	0	0	0	0	0
Amino-sugar_metabolism;N-acetylneuraminate_degradation;D-fructose_6-phosphate_from_N-acetylneuraminate:_step_1/5.	0	0	0	0	0	0	0	0	0	0	0	0	0	0	2.24891	1.09765	0.932912	1.64866	0.663932	0	2.48249	0	0	0	0	0	0	0	0	0	0	0	0	0	0	0	0	0	0	0	0	0	0.223481	0.156972	0	0	0.912646	0	0
Polyol_metabolism;glycerol_degradation_via_glycerol_kinase_pathway;glycerone_phosphate_from_sn-glycerol_3-phosphate_(aerobic_route):_step_1/1.	0	0	0	0	0	0	0	0	0	0	0	0	0	0	0.090604	0.0868808	0.0939141	0.128882	0.135081	0.0557655	0.314017	0	0	0	0	0	0	0	0	0	0	0	0	0	0	0.0190596	0	0	0	0	0	0	0.0112326	0.023807	0.0285543	0	0.0271386	0	0
Organic_acid_metabolism;glycolate_biosynthesis;glycolate_from_2-phosphoglycolate:_step_1/1.	0	0	0	0	0	0	0	0	0	0	0	0	0	0	0.0893388	0.0831178	0.103419	0	0	0	0	0	0	0	0	0	0	0	0	0	0	0	0	0	0	0	0	0	0	0	0	0	0.0199718	0.0680471	0	0	0	0	0
Glycan_metabolism;pectin_degradation;2-dehydro-3-deoxy-D-gluconate_from_pectin:_step_4/5.	0.236975	0.262512	0.0770549	0	0.172165	0	0	0	0	0	0	0	0	0	0.858965	0.662803	0.909746	0.939467	1.2457	0.806359	0.621612	0.905428	1.05781	0.760415	1.24918	1.32667	1.39872	0	0	0	0	0	0	0	0	0.669582	0.70104	0.728647	0.264087	1.25255	1.14128	0.783809	1.33702	1.39307	1.29534	0.844424	1.55875	1.44167	0.713698
Purine_metabolism;IMP_biosynthesis_via_de_novo_pathway;N(2)-formyl-N(1)-(5-phospho-D-ribosyl)glycinamide_from_N(1)-(5-phospho-D-ribosyl)glycinamide_(10-formyl_THF_route):_step_1/1.	0	0	0	0	0	0	0	0	0	0	0	0	0	0	0.0455901	0.0764521	0.0418817	0.0177884	0.0255413	0	0	0	0	0	0	0	0	0	0	0	0	0	0	0	0	0.0365527	0.0295954	0	0	0	0	0	0.00539202	0	0.027353	0	0	0	0
Metabolic_intermediate_biosynthesis;5-phospho-alpha-D-ribose_1-diphosphate_biosynthesis;5-phospho-alpha-D-ribose_1-diphosphate_from_D-ribose_5-phosphate_(route_I):_step_1/1.	0.0509529	0.0666831	0.119819	0.0884714	0.193857	0.147889	0	0.970176	1.05484	1.11495	0.684742	0.660293	0.973388	1.70511	0.0722668	0.0655556	0.0612807	0.0646301	0.039539	0.0916195	0.0461665	0.0124417	0.00512605	0	0	0	0	0	0.611346	0.572509	0.500406	0.450455	0.67012	0.326896	0.520181	0.584169	0.580651	0.84486	0.566736	0.967647	0.774019	0.476782	0.223002	0.257762	0.253908	0.210887	0.25514	0.320692	0.180391
Cofactor_biosynthesis;tetrahydrofolate_biosynthesis;2-amino-4-hydroxy-6-hydroxymethyl-7,8-dihydropteridine_diphosphate_from_7,8-dihydroneopterin_triphosphate:_step_3/4.	0	0	0	0	0	0	0	0	0	0	0	0	0	0	0.174424	0.175305	0.0605095	0.0774525	0	0.46631	0	0	0	0	0	0	0	0	0	0	0	0	0	0	0	0.0946235	0.0963163	0	0	0	0	0	0.135939	0.119805	0.23814	0	0	0	0
Phospholipid_metabolism;phosphatidylglycerol_biosynthesis;phosphatidylglycerol_from_CDP-diacylglycerol:_step_1/2.	0	0	0	0	0	0	0	0	0	0	0	0	0	0	0.120127	0.335811	0.519233	0.265697	0.19387	0	0	0	0	0	0	0	0	0	0	0	0	0	0	0	0	0.135276	0.218833	0	0	0	0	0	0.0805383	0.0686016	0	0	0	0	0
Organosulfur_degradation;taurine_degradation_via_aerobic_pathway;aminoacetaldehyde_and_sulfite_from_taurine:_step_1/1.	0	0	0	0	0	0	0	0	0	0	0	0	0	0	0.384878	0.244982	0.758344	1.28844	1.41011	0	0	0	0	0	0	0	0	0	0	0	0	0	0	0	0	0	0	0	0	0	0	0	0.292758	0.249309	0.248203	0	0	0	0
Glycolipid_biosynthesis;lipid_IV(A)_biosynthesis;lipid_IV(A)_from_(3R)-3-hydroxytetradecanoyl-[acyl-carrier-protein]_and_UDP-N-acetyl-alpha-D-glucosamine:_step_3/6.	0	0	0	0	0	0	0	0	0	0	0	0	0	0	0.662257	0.555748	0.505067	0.516203	0.941266	1.55216	2.18652	0	0	0	0	0	0	0	0	0	0	0	0	0	0	0.398142	0.214769	0	0	0	0	0	0.273592	0.266184	0	0.515228	0.387562	0	0
Carbohydrate_metabolism;tricarboxylic_acid_cycle;oxaloacetate_from_(S)-malate_(quinone_route):_step_1/1.	0	0	0	0	0	0	0	0	0	0	0	0	0	0	0.199725	0.221767	0.184272	0.128015	0.1869	0.257009	0.361801	0	0	0	0	0	0	0	0	0	0	0	0	0	0	0.0219558	0	0	0	0	0	0	0.084118	0.143265	0	0.0426027	0.256371	0	0
Siderophore_biosynthesis;enterobactin_biosynthesis.	0	0	0	0	0	0	0	0	0	0	0	0	0	0	0.493556	0.393369	0.393462	0.204473	1.14304	0.459076	0	0	0	0	0	0	0	0	0	0	0	0	0	0	0	0.016753	0.0193021	0	0	0	0	0	0.19609	0.125641	0.138567	0.133174	0	0	0
Amino-acid_biosynthesis;L-tyrosine_biosynthesis;(4-hydroxyphenyl)pyruvate_from_prephenate_(NAD(+)_route):_step_1/1.	0.0516398	0	0	0	0	0	0	0.0520882	0.0703934	0.0556249	0.134142	0	0	0	0	0	0	0	0	0	0.179245	0.0122115	0	0	0	0	0	0	0	0	0	0	0	0	0	0.0577752	0.0186923	0.140012	0	0.284667	0	0	0	0	0	0	0	0	0
Carbohydrate_biosynthesis;3-deoxy-D-manno-octulosonate_biosynthesis;3-deoxy-D-manno-octulosonate_from_D-ribulose_5-phosphate:_step_1/3.	0	0	0	0	0	0	0	0	0	0	0	0	0	0	0.550172	0.609498	0.10603	0.810614	0.981607	0	0	0	0	0	0	0	0	0	0	0	0	0	0	0	0	0	0.449553	0	0	0	0	0	0.409231	0.557543	0.832432	0	0	0	0
Porphyrin-containing_compound_metabolism;protoheme_biosynthesis.	0	0	0	0	0	0	0	0	0	0	0	0	0	0	0.537434	0.49281	0.253568	0.216009	0.787922	0	0.915227	0	0	0	0	0	0	0	0	0	0	0	0	0	0	0	0	0	0	0	0	0	0.259355	0.333947	0	0	0.626314	0	0
Carbohydrate_metabolism;fructoselysine_degradation;D-glucose_6-phosphate_and_lysine_from_fructoselysine:_step_1/2.	0	0	0	0	0	0	0	0	0	0	0	0	0	0	1.03654	1.54347	0.13954	1.50665	2.07453	2.14092	0	0	0	0	0	0	0	0	0	0	0	0	0	0	0	0	0	0	0	0	0	0	0	0	0	0	0	0	0
Polyol_metabolism;glycerol_degradation.	0.591661	0.96391	0	0	0	0	0	0.995405	1.41396	0.91377	2.76433	3.15093	0	0	0.58153	0.561592	0.303026	0.368947	1.10607	0.527239	0	0	0	0	0	0	0	0	0	0	0	0	0	0	0	0.651764	1.6292	0	0	1.12492	0	0	0.35551	0.113081	0.217658	0.215019	0.178218	0	0
Glycan_degradation;trehalose_degradation;D-glucose_from_alpha,alpha-trehalose:_step_1/1.	0	0	0	0	0	0	0	0	0	0	0	0	0	0	0.579363	0.705478	0.295824	0.525436	0.549928	0.680813	0	0	0	0	0	0	0	0	0	0	0	0	0	0	0	0	0	0	0	0	0	0	0.342499	0.347967	0.464636	0.601486	0	0	2.47765
Cofactor_degradation;L-ascorbate_degradation;D-xylulose_5-phosphate_from_L-ascorbate:_step_4/4.	0	0	0	0	0	0	0	0	0	0	0	0	0	0	0.396728	0.404575	0.144304	0.605028	0.882937	0.633904	0	0	0	0	0	0	0	0	0	0	0	0	0	0	0	0.216576	0.35035	0	0	0	0	0	0.504325	0.108741	0	0	1.2586	0	0
Purine_metabolism;IMP_biosynthesis_via_de_novo_pathway;5-amino-1-(5-phospho-D-ribosyl)imidazole-4-carboxylate_from_5-amino-1-(5-phospho-D-ribosyl)imidazole_(N5-CAIR_route):_step_1/2.	0	0	0	0	0	0	0	0	0	0	0	0	0	0	0.0320028	0.0372244	0.0193279	0.0163443	0	0.0247209	0.0695134	0	0	0	0	0	0	0	0	0	0	0	0	0	0	0	0	0	0	0	0	0	0.0199087	0.021194	0.0126535	0.032777	0	0	0
Carbohydrate_biosynthesis;3-deoxy-D-manno-octulosonate_biosynthesis;3-deoxy-D-manno-octulosonate_from_D-ribulose_5-phosphate:_step_3/3.	0	0	0	0	0	0	0	0	0	0	0	0	0	0	0.53168	0.550018	0.425646	0	0	0	0	0	0	0	0	0	0	0	0	0	0	0	0	0	0	0.278901	0.45117	0	0	0	0	0	0.156875	0	0	0	0	0	0
Carbohydrate_biosynthesis;Calvin_cycle.	0	0	0	0	0	0	0	0	0	0	0	0	0	0	0	0	0	0	0	0	0	0	0	0	0	0	0	0	0	0	0	0	0	0	0	0	0	0	0	0	0	0	0	0	0	0	0	0	0
Carbohydrate_acid_metabolism;L-idonate_degradation.	0	0	0	0	0	0	0	0	0	0	0	0	0	0	0	0	0	0	0	0	0	0	0	0	0	0	0	0	0	0	0	0	0	0	0	0	0	0	0	0	0	0	0.332497	0.439836	0.0992387	0.574544	0.594966	0.511709	0
Carbohydrate_metabolism;fructoselysine_degradation_[regulation].	0	0	0	0	0	0	0	0	0	0	0	0	0	0	0.556626	0.442842	0	0.776521	0.849177	0	0	0	0	0	0	0	0	0	0	0	0	0	0	0	0	0.399662	0	0	0	0	0	0	0	0	0	0	0	0	0
Carbohydrate_acid_metabolism;D-galactonate_degradation;D-glyceraldehyde_3-phosphate_and_pyruvate_from_D-galactonate:_step_3/3.	0	0	0	0	0	0	0	0	0	0	0	0	0	0	0.436927	0.611303	0.568893	0	0.705224	1.44704	0	0	0	0	0	0	0	0	0	0	0	0	0	0	0	0.248508	0.402004	0	0	0	0	0	0.732105	0.374319	0	0.964401	0.725437	0	0
Purine_metabolism;hypoxanthine_degradation;urate_from_hypoxanthine:_step_1/2.	0	0	0	0	0	0	0	0	0	0	0	0	0	0	0	0	0	0	0	0	0	0	0	0	0	0	0	0	0	0	0	0	0	0	0	0	0	0	0	0	0	0	0.153735	0.276422	0	0.670903	0.597805	0	0
Isoprenoid_biosynthesis;dimethylallyl_diphosphate_biosynthesis;dimethylallyl_diphosphate_from_isopentenyl_diphosphate:_step_1/1.	0	0	0	0	0	0	0	0	0	0	0	0	0	0	0.10493	0.175062	0	0	0	0	0	0	0	0	0	0	0	0	0	0	0	0	0	0	0	0	0.33048	0	0	0	0	0	0.0270612	0.0975668	0	0.118627	0	0.178602	0
Carbohydrate_degradation;D-allose_degradation.	0	0	0	0	0	0	0	0	0	0	0	0	0	0	0.546873	0.734792	0.113779	1.1598	0.906716	2.49382	0	0	0	0	0	0	0	0	0	0	0	0	0	0	0	0	0	0	0	0	0	0	0.376557	0	0.637652	0.28932	0	0	0
Carbohydrate_metabolism;fructoselysine_degradation.	0	0	0	0	0	0	0	0	0	0	0	0	0	0	0.676654	0.629619	0.534972	0.994372	2.1802	0.930721	0	0	0	0	0	0	0	0	0	0	0	0	0	0	0	0	0	0	0	0	0	0	0	0	0	0	0	0	0
Carbohydrate_acid_metabolism;D-glucarate_degradation;2,5-dioxopentanoate_from_D-glucarate:_step_2/2.	0	0	0	0	0	0	0	0	0	0	0	0	0	0	0	0	0	0	0	0	0	0	0	0	0	0	0	0	0	0	0	0	0	0	0	0	0	0	0	0	0	0	0	0	0	0	0	0	0
Porphyrin-containing_compound_metabolism;protoporphyrin-IX_biosynthesis;5-aminolevulinate_from_glycine:_step_1/1.	0	0	0	0	0	0	0	0	0	0	0	0	0	0	0	0	0	0	0	0	0	0	0	0	0	0	0	0	0.00297295	0	0	0	0	0	0	0	0	0	0	0	0	0	0	0	0	0	0	0	0
Amino-acid_biosynthesis;L-arginine_biosynthesis;L-ornithine_from_N(2)-acetyl-L-ornithine_(linear):_step_1/1.	0	0	0	0	0	0	0	0	0	0	0	0	0	0	0.611243	0.600209	0.884651	1.01547	0.658772	0	0	0	0	0	0	0	0	0	0	0	0	0	0	0	0	0.232139	0	0	0	0	0	0	0.375007	0.34903	1.21517	0.673212	0	1.35128	0
Carbohydrate_degradation;L-fucose_degradation.	0	0	0	0	0	0	0	0	0	0	0	0	0	0	0.556487	0.653206	0.355344	0.565181	0.660585	0	0	0	0	0	0	0	0	0	0	0	0	0	0	0	0	0.232487	0.75274	0	0	0	0	0	0.274457	0.465336	0	0	0.679349	0	0
Amino-acid_degradation;L-phenylalanine_degradation;phenylacetate_from_L-phenylalanine:_step_3/3.	0	0	0	0	0	0	0	0	0	0	0	0	0	0	0.480236	0.50923	0.788816	0.418693	0.243668	0	0	0	0	0	0	0	0	0	0	0	0	0	0	0	0	0	0	0	0	0	0	0	0	0	0	0	0	0	0
Cofactor_biosynthesis;NAD(+)_biosynthesis_[regulation].	0	0	0	0	0	0	0	0	0	0	0	0	0	0	0.518965	0.656689	0.0817194	0.521686	0.608103	0	0	0	0	0	0	0	0	0	0	0	0	0	0	0	0	0.214777	0	0	0	0	0	0	0.18877	0.107787	0.482655	0.416557	0	0	0
Organic_acid_metabolism;glycolate_degradation;3-phospho-D-glycerate_from_glycolate:_step_3/4.	0	0	0	0	0	0	0	0	0	0	0	0	0	0	0.466799	0.4301	0.481515	0.154482	0.679104	1.40085	0	0	0	0	0	0	0	0	0	0	0	0	0	0	0	0	0	0	0	0	0	0	0.606115	0.480497	0.47802	0.619122	0.931425	0	0
Carbohydrate_acid_metabolism;D-gluconate_degradation_[regulation].	0	0	0	0	0	0	0	0	0	0	0	0	0	0	0.724291	0.338407	0.419238	0.400837	0.582907	1.20569	0	0	0	0	0	0	0	0	0	0	0	0	0	0	0	0.137472	0	0	0	0	0	0	0.323325	0.136994	0	0.533498	1.5991	0	0
Amino-acid_biosynthesis;L-isoleucine_biosynthesis;2-oxobutanoate_from_L-threonine:_step_1/1.	0	0	0	0	0	0	0	0.0216959	0.0362281	0	0	0	0	0	0.0650622	0.061826	0.0776596	0.0360208	0.0416096	0.0542264	0.152647	0	0	0	0	0	0	0	0	0	0	0	0	0	0	0.0176001	0.0474578	0	0	0	0	0	0.0272371	0.0231953	0.0276866	0	0	0	0
Glycolipid_biosynthesis;KDO(2)-lipid_A_biosynthesis;KDO(2)-lipid_A_from_CMP-3-deoxy-D-manno-octulosonate_and_lipid_IV(A):_step_4/4.	0	0	0	0	0	0	0	0	0	0	0	0	0	0	0.743388	0.697179	1.07348	0.669446	1.17746	0.827736	1.16292	0	0	0	0	0	0	0	0	0	0	0	0	0	0	0	0	0	0	0	0	0	0.166748	0.426145	0.42368	1.09815	0	0.82359	0
Purine_metabolism;hypoxanthine_degradation;urate_from_hypoxanthine:_step_2/2.	0	0	0	0	0	0	0	0	0	0	0	0	0	0	0	0	0	0	0	0	0	0	0	0	0	0	0	0	0	0	0	0	0	0	0	0	0	0	0	0	0	0	0	0	0	0	0	0	0
Purine_metabolism;purine_nucleotide_biosynthesis_[regulation].	0	0	0	0	0	0	0	0	0	0	0	0	0	0	0.582533	0.456304	0.201589	0.773644	0.562586	0.388592	1.09388	0	0	0	0	0	0	0	0	0	0	0	0	0	0	0.264179	0	0	0	0	0	0	0.46452	0.329685	0	0	0	3.05127	0
Metabolic_intermediate_degradation;oxalate_degradation;CO(2)_and_formate_from_oxalate:_step_1/2.	0	0	0	0	0	0	0	0	0	0	0	0	0	0	0.494074	0.234334	0.48349	1.01395	0.299768	0	0	0	0	0	0	0	0	0	0	0	0	0	0	0	0	0	0.341758	0	0	0	0	0	0.151985	0	0	0.204968	0	0	0
Aromatic_compound_metabolism;phenylacetate_degradation.	0	0	0	0	0	0	0	0	0	0	0	0	0	0	0.522046	0.517526	0.563616	0.56068	1.11278	1.08583	0	0	0	0	0	0	0	0	0	0	0	0	0	0	0	0.0732383	0.0807907	0	0	0	0	0	0.0129837	0	0	0	0	0	0
Carbohydrate_degradation;L-arabinose_degradation_via_L-ribulose;D-xylulose_5-phosphate_from_L-arabinose_(bacterial_route):_step_2/3.	0	0	0	0	0	0	0	0	0	0	0	0	0	0	0.210023	0.280332	0.225922	0.527944	0	0	0	0	0	0	0	0	0	0	0	0	0	0	0	0	0	0	0.271705	0	0	0	0	0	0.249261	0.212338	0.380226	0.164048	0	0.738195	0
Glycolipid_biosynthesis;KDO(2)-lipid_A_biosynthesis;KDO(2)-lipid_A_from_CMP-3-deoxy-D-manno-octulosonate_and_lipid_IV(A):_step_3/4.	0	0	0	0	0	0	0	0	0	0	0	0	0	0	0.419782	0.705027	0.114958	0.733337	0	0	0	0	0	0	0	0	0	0	0	0	0	0	0	0	0	0.594273	0.473303	0	0	0	0	0	0.355606	0.454328	0.90396	0.585395	0.439773	0	0
Carbohydrate_metabolism;D-sorbitol_degradation;D-fructose_6-phosphate_from_D-sorbitol_6-phosphate:_step_1/1.	0	0	0	0	0	0	0	0	0	0	0	0	0	0	0.404287	0.409495	0	0	0	1.59259	1.51381	0	0	0	0	0	0	0	0	0	0	0	0	0	0	0.369211	0	0	0	0	0	0	0.108816	0.185377	0	0	0.532974	0	0
Amino-acid_degradation;L-proline_degradation_into_L-glutamate;L-glutamate_from_L-proline:_step_2/2.	0	0	0	0	0	0	0	0	0	0	0	0	0	0	0	0	0	0	0	0	0	0	0	0	0	0	0	0	0.00181958	0.00906386	0	0	0	0	0	0	0	0	0	0	0	0	0	0	0	0	0	0	0
Carbohydrate_metabolism;fructoselysine_degradation;D-glucose_6-phosphate_and_lysine_from_fructoselysine:_step_2/2.	0	0	0	0	0	0	0	0	0	0	0	0	0	0	0.715836	0.590281	0.813146	0.38904	1.86947	2.33602	0	0	0	0	0	0	0	0	0	0	0	0	0	0	0	0	0	0	0	0	0	0	0	0	0	0	0	0	0
Amine_and_polyamine_biosynthesis;putrescine_biosynthesis_via_agmatine_pathway;putrescine_from_agmatine:_step_1/1.	0	0	0	0	0	0	0	0	0	0	0	0	0	0	0.462574	0.556489	0.920407	0.440002	1.28174	0.883026	0	0	0	0	0	0	0	0	0	0	0	0	0	0	0	0	0	0	0	0	0	0	0.444465	0.227213	0.22599	0.292698	0.440343	0.878069	0
Amino-acid_biosynthesis;L-arginine_biosynthesis;L-arginine_from_L-ornithine_and_carbamoyl_phosphate:_step_1/3.	0.03495	0.0342855	0.024993	0.0324181	0	0.220306	0	0.352975	0.351321	0.36388	0.332686	0.374143	0.12693	0.269759	0.120253	0.0945677	0.0992603	0.155823	0.100496	0.0311279	0.328039	0	0	0	0	0	0	0	0.4101	0.433837	0.420147	0.432943	0.403691	0.339253	0.417883	0.318527	0.252161	0.379837	0.418433	0.325908	0.552983	0.609083	0.100131	0.0786589	0.121777	0.0346003	0.074159	0.255984	0.0501398
Amino-acid_degradation;L-threonine_degradation_via_propanoate_pathway;propanoate_from_L-threonine:_step_2/4.	0	0	0	0	0	0	0	0	0	0	0	0	0	0	0	0	0	0	0	0	0	0	0	0	0	0	0	0	0	0	0	0	0	0	0	0	0	0	0	0	0	0	0	0	0	0	0	0	0
Cofactor_degradation;L-ascorbate_degradation;D-xylulose_5-phosphate_from_L-ascorbate:_step_1/4.	0	0	0	0	0	0	0	0	0	0	0	0	0	0	0.298436	0.407226	0	0.370621	0	0	0	0	0	0	0	0	0	0	0	0	0	0	0	0	0	0	0	0	0	0	0	0	0.37081	0.381871	0.570858	0	1.10951	0	0
Cofactor_biosynthesis;pyridoxal_5'-phosphate_biosynthesis.	0.119618	0.145102	0.0917959	0.054687	0.0910224	0.182882	0	2.13556	1.98541	1.87922	2.43219	1.99481	2.21805	2.46054	0.178213	0.177777	0.143407	0.201828	0.20488	0.162285	0.227853	0.0158227	0.0160143	0.0132755	0.015831	0.0184604	0	0	1.17969	1.11637	1.23912	1.29197	1.26704	1.23963	1.70457	2.92567	2.77546	3.59622	3.62492	3.51388	2.98646	3.71724	2.26899	2.24089	2.11217	2.06883	2.46054	1.9695	2.657
Amine_and_polyamine_metabolism;carnitine_metabolism.	0	0	0	0	0	0	0	0	0	0	0	0	0	0	0.48753	0.548958	0.654614	0.654329	0.541757	0.483557	0.191457	0	0	0	0	0	0	0	0	0	0	0	0	0	0	0.154804	0.0385629	0	0	0	0	0	0.196375	0.278426	0.534622	0.456557	0.0695888	0.330053	0
Cofactor_biosynthesis;thiamine_diphosphate_biosynthesis;thiamine_phosphate_from_thiamine:_step_1/1.	0	0	0	0	0	0	0	0	0	0	0	0	0	0	0.373013	0.424174	0.787317	0	0.244478	0	0	0	0	0	0	0	0	0	0	0	0	0	0	0	0	0	0	0	0	0	0	0	0	0.256797	0	0	0	0	0
Amino-acid_degradation;L-arginine_degradation_via_AST_pathway;L-glutamate_and_succinate_from_L-arginine:_step_3/5.	0	0	0	0	0	0	0	0	0	0	0	0	0	0	0.366017	0.507405	1.07457	0.421746	0.462392	0.31784	0	0	0	0	0	0	0	0	0	0	0	0	0	0	0	0	0	0	0	0	0	0	0.192029	0.163568	0.488063	0.421419	0	0	0
Amino-acid_biosynthesis;L-isoleucine_biosynthesis;2-oxobutanoate_from_L-threonine.	0	0	0	0	0	0	0	0	0	0	0	0	0	0	0.49065	0.58412	0.748922	0.87252	0	0	0	0	0	0	0	0	0	0	0	0	0	0	0	0	0	0	0	0	0	0	0	0	0	0	0	0	0	0	0
Slime_biogenesis;slime_polysaccharide_biosynthesis.	0	0	0	0	0	0	0	0	0	0	0	0	0	0	0.00398469	0	0	0	0	0	0	0	0	0	0	0	0	0	0	0	0	0	0	0	0	0.0791725	0.0441638	0	0	0	0	0	0.312038	0.313447	0.632763	0.571941	0.426183	0.746681	0.639632
Carbohydrate_acid_metabolism;galactarate_degradation;D-glycerate_from_galactarate:_step_3/3.	0	0	0	0	0	0	0	0	0	0	0	0	0	0	0.457909	0.501943	0.241489	0.769047	0.897168	0.405246	0	0	0	0	0	0	0	0	0	0	0	0	0	0	0	0	0	0	0	0	0	0	0.186479	0.0793393	0.237059	0.614067	1.38573	0	0
Amine_and_polyamine_degradation;putrescine_degradation_[regulation].	0	0	0	0	0	0	0	0	0	0	0	0	0	0	0.37655	0.491882	0.435036	0	0	0	0	0.249699	0	1.21049	0	0	0	0	0	0	0	0	0	0	0	0	0	0	0	0	0	0	0	0	0	0	0	0	0
Amino-acid_degradation;L-alanine_degradation_via_dehydrogenase_pathway;NH(3)_and_pyruvate_from_L-alanine:_step_1/1.	0	0	0	0	0	0	0	0	0	0	0	0	0	0	0	0	0	0	0	0	0	0	0	0	0	0	0	0	0	0	0	0	0	0	0	0	0	0	0	0	0	0	0	0	0	0	0	0	0
Carbohydrate_degradation;L-rhamnose_degradation;glycerone_phosphate_from_L-rhamnose:_step_3/3.	0.0238458	0.0388471	0	0	0	0	0	0	0	0	0	0	0	0	0.755999	0.760714	1.0666	0.874299	0.311459	0.0933136	0.0439965	0.313372	0.266672	0.49073	0.279206	0.269198	0	0	0	0	0	0	0	0	0	0.0318511	0.0345393	0.063613	0.0858713	0	0	0	0.289956	0.325336	0.422833	0.382551	0.481045	0.434461	0.255956
Nucleotide-sugar_biosynthesis;dTDP-4-acetamido-4,6-dideoxygalactose_biosynthesis.	0	0	0	0	0	0	0	0	0	0	0	0	0	0	0.45316	0.194573	0.479138	0	0	0.908356	0	0	0	0	0	0	0	0	0	0	0	0	0	0	0	0	0	0	0	0	0	0	0.692981	0.469946	0	0	0.893223	0	0
Amine_and_polyamine_biosynthesis;betaine_biosynthesis_via_choline_pathway;betaine_from_betaine_aldehyde:_step_1/1.	0	0	0	0	0	0	0	0	0	0	0	0	0	0	0.21414	0.219476	0.219362	0.153482	0.149342	0.459429	0.639008	0	0	0	0	0	0	0	0	0	0	0	0	0	0	0	0	0	0	0	0	0	0.0569599	0.048325	0.0358474	0.186758	0	0	0
Carbohydrate_degradation;L-rhamnose_degradation;glycerone_phosphate_from_L-rhamnose:_step_1/3.	0.181959	0.137246	0.137522	0.184608	0.376768	0	0	0.0105717	0.0180302	0	0	0	0	0	0.956131	0.974688	1.04816	0.444989	1.0696	1.64377	0.383722	0.44053	0.427298	0.359249	0.611587	0.40322	0.135603	0.553534	0.0159151	0.0180372	0	0	0.0743315	0	0	0.25501	0.0845643	0.0176647	0.0940599	0.0360453	0	0	0.877188	0.801995	1.1949	0.575926	0.532794	0.996112	0.279606
Amino-acid_degradation;L-arginine_degradation_via_AST_pathway;L-glutamate_and_succinate_from_L-arginine:_step_1/5.	0	0	0	0	0	0	0	0	0	0	0	0	0	0	0.404798	0.356164	0.501397	0.510955	0.93233	0.765834	1.08276	0	0	0	0	0	0	0	0	0	0	0	0	0	0	0	0	0	0	0	0	0	0.193525	0.0659816	0	0.764695	0	0	0
Cofactor_degradation;L-ascorbate_degradation;D-xylulose_5-phosphate_from_L-ascorbate:_step_3/4.	0	0	0	0	0	0	0	0	0	0	0	0	0	0	0.556595	0.528373	0.125883	0.481194	1.40411	0.965692	0	0	0	0	0	0	0	0	0	0	0	0	0	0	0	0.329003	0	0	0	0	0	0	0.19448	0.331312	0.494293	0	0.481566	0	5.2716
Amino-sugar_metabolism;N-acetylmuramate_degradation_[regulation].	0	0	0	0	0	0	0	0	0	0	0	0	0	0	0.506085	0.566915	0.994371	0.159718	0	0	0	0	0	0	0	0	0	0	0	0	0	0	0	0	0	0	0	0	0	0	0	0	0	0	0	0	0	0	0
Amino-acid_biosynthesis;L-leucine_biosynthesis;L-leucine_from_3-methyl-2-oxobutanoate:_step_4/4.	0	0	0	0	0	0	0	0	0	0	0	0	0	0	0.0468804	0.036756	0.0487622	0.0620265	0	0	0.351005	0	0	0	0	0	0	0	0	0	0	0	0	0	0	0.063902	0.103372	0	0	0	0	0	0.0125236	0.0320298	0	0	0.061942	0	0
Carbohydrate_metabolism;tricarboxylic_acid_cycle;succinate_from_succinyl-CoA_(ligase_route):_step_1/1.	1.6488	1.58609	1.68751	1.81329	1.78221	2.01903	2.1425	0.0874906	0.0948204	0.0716504	0.0693912	0.108973	0.0748365	0.252493	0.0905555	0.0904939	0.0661537	0.0916975	0.047821	0.00252921	0	0.210666	0.22099	0.23463	0.167921	0.185929	0.163204	0.0989154	0.000436068	0.000241354	0	0	0	0	0	0.0455557	0.0752798	0	0	0.0212235	0.0449321	0	0.069507	0.0800166	0.0097699	0.0682856	0.11154	0	0
Amine_and_polyamine_degradation;putrescine_degradation;4-aminobutanoate_from_putrescine:_step_3/4.	0	0	0	0	0	0	0	0	0	0	0	0	0	0	0.304406	0.27568	0.397821	0.163411	0.24667	0	0.716175	0	0	0	0	0	0	0	0	0	0	0	0	0	0	0.173779	0.281117	0	0	0	0	0	0	0	0	0	0	0	0
Amine_and_polyamine_degradation;putrescine_degradation;4-aminobutanoate_from_putrescine:_step_1/4.	0	0	0	0	0	0	0	0	0	0	0	0	0	0	0.815877	0.806777	1.11857	0.888802	0	1.33831	0	0	0	0	0	0	0	0	0	0	0	0	0	0	0	0.183296	0	0	0	0	0	0	0	0	0	0	0	0	0
Porphyrin-containing_compound_metabolism;heme_A_biosynthesis;heme_A_from_heme_O:_step_1/1.	0	0	0	0	0	0	0	0	0	0	0	0	0	0	0	0	0	0	0	0	0	0	0	0	0	0	0	0	0	0	0	0	0	0	0	0	0	0	0	0	0	0	0	0	0	0	0	0	0
Amine_and_polyamine_degradation;putrescine_degradation.	0	0	0	0	0	0	0	0	0	0	0	0	0	0	0.399988	0.50925	0.716082	0.639763	0.663873	1.10053	0	0	0	0	0	0	0	0	0	0	0	0	0	0	0	0.0940191	0	0	0	0	0	0	0	0	0	0	0	0	0
Sulfur_metabolism;hydrogen_sulfide_biosynthesis;sulfite_from_sulfate:_step_3/3.	0	0	0	0	0	0	0	0	0	0	0	0	0	0	0.190915	0.187122	0.165496	0	0	0.317395	0	0	0	0	0	0	0	0	0.00181615	0	0	0	0	0	0	0	0	0	0	0	0	0	0.0638111	0.108707	0	0	0	0	0
Porphyrin-containing_compound_metabolism;protoporphyrin-IX_biosynthesis;5-aminolevulinate_from_L-glutamyl-tRNA(Glu):_step_2/2.	1.42222	1.41529	1.49589	1.59277	1.89369	1.58703	2.48413	0.0700926	0.0745603	0.0982926	0.0724604	0.0634177	0.0664078	0.139239	0.0570139	0.0847366	0.0682458	0.0871869	0	0.0873704	0.246164	0.222675	0.233014	0.199372	0.197345	0.164731	0.247217	0.129999	0.000229178	0.000381524	0	0	0	0	0	0.00526149	0.00297705	0	0	0	0	0	0.0352454	0.0450224	0.0224	0.029012	0	0.0869566	0
Amine_and_polyamine_degradation;putrescine_degradation;4-aminobutanoate_from_putrescine:_step_2/4.	0	0	0	0	0	0	0	0	0	0	0	0	0	0	0.315378	0.401786	0.470808	0.199877	0.577931	0.601957	0	0	0	0	0	0	0	0	0	0	0	0	0	0	0	0.195714	0.316602	0	0	0	0	0	0	0	0	0	0	0	0
Amino-acid_degradation;L-threonine_degradation_via_propanoate_pathway.	0	0	0	0	0	0	0	0	0	0	0	0	0	0	0	0	0	0	0	0	0	0	0	0	0	0	0	0	0	0	0	0	0	0	0	0.0956036	0.309501	0	0	0	0	0	0.32551	0.728912	0.212138	0.649925	0.279427	0.277911	0
Glycan_degradation;glycogen_degradation.	0	0	0	0	0	0	0	0	0	0	0	0	0	0	0.650493	0.642087	0.633252	0.323949	0.393994	1.2993	0	0	0	0	0	0	0	0	0	0	0	0	0	0	0	0	0.179673	0	0	0	0	0	0.227991	0.246775	0.415861	0.211315	0	0.310662	0
Purine_metabolism;ppGpp_biosynthesis;ppGpp_from_GTP:_step_1/2.	0	0	0	0	0	0	0	0	0	0	0	0	0	0	0.343477	0.397947	0.394111	0.401422	0.725565	0.536688	0	0	0	0	0	0	0	0	0	0	0	0	0	0	0	0	0	0	0	0	0	0	0.31183	0.229927	0.416713	0.451878	0	0	0
Cofactor_biosynthesis;tetrahydrofolate_biosynthesis;7,8-dihydrofolate_from_2-amino-4-hydroxy-6-hydroxymethyl-7,8-dihydropteridine_diphosphate_and_4-aminobenzoate:_step_1/2.	0	0	0	0	0	0	0	0	0	0	0	0	0	0	0.0922959	0.0800751	0.0146496	0.14899	0.0544808	0.0561912	0	0.478291	0.50651	0.467185	0.38304	0.346304	0.588097	0.711647	0	0	0	0	0	0	0	0	0	0	0	0	0	0	0.0529078	0.0515762	0	0.0372515	0	0.111752	0
Purine_metabolism;GMP_biosynthesis;GMP_from_XMP_(L-Gln_route):_step_1/1.	0.195554	0.151305	0.0998372	0.0210041	0.0525895	0.0262915	0.141356	0.983303	0.889383	1.14983	1.09577	0.941104	1.119	1.23095	0.291182	0.334646	0.454503	0.329222	0.342751	0.189595	0.509646	1.3799	1.45846	1.27432	1.43529	1.01365	1.41204	1.03836	1.11189	1.01538	0.930326	1.16513	1.00827	0.867352	1.47738	0.431125	0.412076	0.473212	0.315379	0.544524	0.897697	0.706284	0.238429	0.233062	0.281094	0.228178	0.23114	0.229032	0.15194
Energy_metabolism;oxidative_phosphorylation.	0	0	0	0	0	0	0	0.00474608	0.00794838	0	0	0	0	0	0.0115088	0.0113578	0.0171992	0.0130089	0.0156742	0.0130687	0.0151185	0	0	0	0	0	0	0	0.00138386	0.00229781	0	0	0	0	0	0.00240958	0.0038979	0	0	0	0	0	0.00564486	0.00626253	0.00725006	0	0.00362075	0.0102478	0
Pyrimidine_metabolism;UMP_biosynthesis_via_salvage_pathway;UMP_from_uracil:_step_1/1.	0.0510679	0.081748	0.0437847	0.0302789	0	0	0	1.51791	1.40436	1.39704	1.57892	1.38426	2.02972	1.11753	0.30902	0.358468	0.271301	0.157186	0.139562	0.483154	0.248303	1.19582	1.13773	0.561424	0.789118	1.04168	0.925273	1.67288	1.8488	1.70852	1.47401	1.57889	2.14993	2.52652	1.20472	0.986986	0.979549	1.24259	1.23442	1.04686	1.0389	1.89338	0.591094	0.635646	0.629217	0.695015	0.618864	0.491969	0.513775
Carbohydrate_acid_metabolism;D-glucarate_degradation;2,5-dioxopentanoate_from_D-glucarate:_step_1/2.	0	0	0	0	0	0	0	0	0	0	0	0	0	0	0.446456	0.486049	0.516312	0.345178	0.59587	0.566636	0	0	0	0	0	0	0	0	0	0	0	0	0	0	0	0	0	0	0	0	0	0	0.494826	0.0980583	0.388907	0	0	0	0
Amino-acid_degradation;L-threonine_degradation_via_oxydo-reductase_pathway;glycine_from_L-threonine:_step_2/2.	0	0	0	0	0	0	0	0	0	0	0	0	0	0	0.374122	0.328101	0.339054	0.755619	0.314928	0	1.82958	0	0	0	0	0	0	0	0	0	0	0	0	0	0	0.222162	0.359384	0	0	0	0	0	0.229138	0.278862	0	0	0	0	0
Purine_metabolism;IMP_biosynthesis_via_salvage_pathway;IMP_from_inosine:_step_1/1.	0	0	0	0	0	0	0	0	0	0	0	0	0	0	0.221603	0.370192	0.22787	0.0979053	0	0.883918	0	0	0	0	0	0	0	0	0	0	0	0	0	0	0	0	0	0	0	0	0	0	0.0296771	0	0	0	0	0	0
Aromatic_compound_metabolism;3-phenylpropanoate_degradation.	0	0	0	0	0	0	0	0	0	0	0	0	0	0	0.470914	0.410541	0.417765	0.496775	0.252991	0.649676	0.260196	0	0	0	0	0	0	0	0	0	0	0	0	0	0	0.0333743	0.0746965	0	0	0	0	0	0	0	0	0	0	0	0
Phospholipid_metabolism;phosphatidylglycerol_biosynthesis;phosphatidylglycerol_from_CDP-diacylglycerol:_step_2/2.	0.158825	0	0.835091	0	0	0	0	0	0	0	0	0	0	0	0.337395	0.457001	0.468197	0.224083	0.257918	0.733102	0.348325	0	0	0	0	0	0	0	0	0	0	0	0	0	0	0.0834853	0	0	0	0	0	0	0.295959	0.223223	0	0	0.199591	1.60068	0
Carbohydrate_acid_metabolism;galactarate_degradation;D-glycerate_from_galactarate:_step_2/3.	0	0	0	0	0	0	0	0	0	0	0	0	0	0	0.357261	0.177081	0	0.182094	0	0	0	0	0	0	0	0	0	0	0	0	0	0	0	0	0	0.186083	0.30102	0	0	0	0	0	0	0	0	0	0	0	0
Amino-acid_biosynthesis;L-arginine_biosynthesis;L-arginine_from_L-ornithine_and_carbamoyl_phosphate:_step_2/3.	0.0526286	0.0467593	0.0192113	0.0244898	0.0645201	0	0	0.809941	0.826868	0.802328	0.892957	0.694905	0.82551	0.803089	0.25574	0.249898	0.18813	0.197472	0.301383	0.249196	0.568788	0.453846	0.461812	0.529724	0.497356	0.505138	0.335589	0.424344	0.443184	0.41387	0.492278	0.394638	0.470676	0.388504	0.315235	1.03499	0.975174	1.1585	1.03492	1.14854	1.25805	1.0547	0.8346	0.815899	0.776305	0.818897	0.776156	0.911738	0.588075
Amine_and_polyamine_degradation;putrescine_degradation;4-aminobutanoate_from_4-aminobutanal:_step_1/1.	0	0	0	0	0	0	0	0	0	0	0	0	0	0	0.508301	0.606264	0.556682	0.177381	0.517312	0	3.00273	0	0	0	0	0	0	0	0	0	0	0	0	0	0	0.182434	0.295118	0	0	0	0	0	0.053768	0	0	0	0	0	0
Carbohydrate_metabolism;D-galactose_6-phosphate_degradation;D-tagatose_6-phosphate_from_D-galactose_6-phosphate:_step_1/1.	0.403475	0.0546431	0.670187	0	0	0	0	0.212558	0.204923	0.114756	0	0.102617	0	0	0.0061016	0.0102477	0	0	0.0297802	0	0	0.0928639	0.134522	0.0646804	0	0	0	0	0.0546171	0.00471286	0	0	0	0	0	0.250366	0.232155	0.220854	0.18264	0.23248	0	0	0.00289405	0	0	0	0	0	0
Amino-sugar_metabolism;N-acetylneuraminate_degradation;D-fructose_6-phosphate_from_N-acetylneuraminate:_step_2/5.	0	0	0	0	0	0	0	0	0	0	0	0	0	0	0.357138	0.457186	0.618068	0	0	0	0	0	0	0	0	0	0	0	0	0	0	0	0	0	0	0	0	0	0	0	0	0	0.273513	0.349065	0.694927	0	0.677267	0	0
Amino-acid_biosynthesis;L-methionine_biosynthesis_via_salvage_pathway;S-methyl-5-thio-alpha-D-ribose_1-phosphate_from_S-methyl-5'-thioadenosine_(hydrolase_route):_step_1/2.	0	0	0	0	0	0	0	0	0	0	0	0	0	0	0.181433	0.233706	0.217604	0.0926476	0.404627	0	0	0	0	0	0	0	0	0	0	0	0	0	0	0	0	0.095113	0.153862	0	0	0	0	0	0.083894	0.190502	0	0	0	0	0
Cofactor_biosynthesis;NAD(+)_biosynthesis;nicotinate_D-ribonucleotide_from_nicotinate:_step_1/1.	0	0	0	0	0	0	0	0	0	0	0	0	0	0	0.20417	0.280547	0.18816	0.191982	0	0.291596	0	0	0	0	0	0	0	0	0.000952184	0	0	0	0	0	0	0	0	0	0	0	0	0	0.102678	0.0247868	0	0.0967014	0	0	0
Carbohydrate_metabolism;D-tagatose_6-phosphate_degradation;D-glyceraldehyde_3-phosphate_and_glycerone_phosphate_from_D-tagatose_6-phosphate:_step_2/2.	0.00726838	0.00591953	0	0	0	0	0	0.0149012	0.0424102	0.0238474	0.0290212	0.0437948	0	0	0.208885	0.267407	0.282615	0.292092	0.062073	0	0	0.00515946	0.00872797	0	0.0243169	0.0172829	0	0	0.00249098	0	0	0	0	0	0	0.0711962	0.0705725	0	0.0127125	0.199259	0	0	0.245582	0.288621	0.165651	0.767124	0	0.311202	1.59374
Amine_and_polyamine_degradation;putrescine_degradation;4-aminobutanal_from_putrescine_(transaminase_route):_step_1/1.	0	0	0	0	0	0	0	0	0	0	0	0	0	0	0.404191	0.52795	0.311258	0.694094	0	0	0	0	0	0	0	0	0	0	0	0	0	0	0	0	0	0	0	0	0	0	0	0	0.180406	0.102445	0.152841	0.98926	0.59484	1.1877	1.63003
Organic_acid_metabolism;glycolate_degradation;3-phospho-D-glycerate_from_glycolate:_step_4/4.	0	0	0	0	0	0	0	0	0	0	0	0	0	0	0.540863	0.572592	0.519217	0.226274	0.496557	1.70114	0	0	0	0	0	0	0	0	0	0	0	0	0	0	0	0.23342	0.188704	0	0	0	0	0	0.377139	0.233752	0.699226	0.226576	0	0	0
Quinol/quinone_metabolism;menaquinone_biosynthesis.	1.59037	1.55319	1.55764	0	2.06911	0	0	0.0753221	0.0882725	0.090957	0.0505548	0	0	0	0.236505	0.189517	0.158944	0.255047	0.259499	0.220255	0.294101	0.317575	0.330719	0.353102	0.29786	0.336688	0.441227	0.252238	0	0	0	0	0	0	0	0.05647	0.0288204	0.0216987	0.030999	0.0515146	0	0	0.204404	0.285709	0.309099	0.237903	0.252238	0.167973	0.0664146
Amino-acid_degradation;D-alanine_degradation;NH(3)_and_pyruvate_from_D-alanine:_step_1/1.	0	0	0	0	0	0	0	0	0	0	0	0	0	0	0.195479	0.123838	0.143956	0.240758	0.440548	0	0	0	0	0	0	0	0	0	0	0	0	0	0	0	0	0	0	0	0	0	0	0	0.0648408	0.0947749	0.0942239	0.12209	0	0	0
Amino-acid_biosynthesis;L-valine_biosynthesis;L-valine_from_pyruvate:_step_3/4.	1.90341	1.83841	1.98949	1.87059	2.3802	2.08944	3.30853	1.06723	1.08847	1.14204	0.870137	1.14123	1.1707	1.5724	0.353397	0.317904	0.327234	0.29489	0.294996	0.503842	0.217318	0.736593	0.747494	0.678141	0.787722	0.80155	0.858421	0.846514	0.729088	0.745536	0.749289	0.707805	0.717087	0.656733	0.867672	0.666708	0.638398	0.687549	0.70536	0.80672	0.636774	0.631435	0.188765	0.186116	0.170261	0.186713	0.142159	0.185602	0.201545
Metabolic_intermediate_metabolism;pimeloyl-CoA_biosynthesis;pimeloyl-CoA_from_pimelate:_step_1/1.	0	0	0	0	0	0	0	0	0	0	0	0	0	0	0	0	0	0	0	0	0	0	0	0	0	0	0	0	0	0	0	0	0	0	0	0	0	0	0	0	0	0	0	0	0	0	0	0	0
Metabolic_intermediate_biosynthesis;acetyl-CoA_biosynthesis;acetyl-CoA_from_acetate:_step_2/2.	0	0	0	0	0	0	0	0	0	0	0	0	0	0	0	0	0	0	0	0	0	0	0	0	0	0	0	0	0	0	0	0	0	0	0	0	0	0	0	0	0	0	0	0	0	0	0	0	0
Amino-acid_biosynthesis;L-arginine_biosynthesis_[regulation].	0.209435	0.227956	0.305881	0	0	0	0	1.31538	1.41139	1.42211	1.05769	0.869921	2.48803	1.41325	0.577699	0.436062	0.383359	0.307352	0.10414	0.0783219	0.158391	0.103956	0.115434	0.1046	0.171697	0.0278259	0.241597	0.370278	1.29297	1.21673	1.27709	1.18805	1.01072	1.46884	1.10483	0.831095	0.858252	0.772128	1.00127	1.3775	0.731333	0.502428	0.768479	0.785863	0.792734	0.617088	0.736407	0.845242	0.677397
Purine_metabolism;3',5'-cyclic_di-GMP_biosynthesis.	0	0	0	0	0	0	0	0	0	0	0	0	0	0	0.394568	0.500653	0.442914	0.876324	0.265914	0.217454	0.389263	0	0	0	0	0	0	0	0	0	0	0	0	0	0	0.0691912	0.115747	0	0	0	0	0	0.103984	0.130325	0.18263	0.124248	0.110009	0	0.557276
Carbohydrate_degradation;L-rhamnose_degradation;glycerone_phosphate_from_L-rhamnose:_step_2/3.	0	0	0	0	0	0	0	0	0	0	0	0	0	0	0.404414	0.465915	0.429326	0.439118	0.393279	0.0236591	1.69427	0	0	0	0	0	0	0	0	0	0	0	0	0	0	0.0266849	0.0302208	0.065296	0.0644002	0	0	0	0.445469	0.161434	0.144499	0.534544	0.0314618	0.405454	0
Pyrimidine_metabolism;CTP_biosynthesis_via_de_novo_pathway;CTP_from_UDP:_step_2/2.	0.0454281	0.0517947	0.0313637	0	0.017594	0.0467658	0	0.272827	0.291734	0.312153	0.247551	0.341127	0.383576	0.318415	0.146247	0.115931	0.198464	0.135297	0.113164	0.037607	0.233821	0.199098	0.208437	0.198681	0.221638	0.177477	0.164922	0.238915	0.268474	0.263864	0.257446	0.257249	0.297985	0.320008	0.213031	0.349655	0.353602	0.38286	0.372111	0.312762	0.509776	0.444235	0.315618	0.337639	0.337879	0.287576	0.305528	0.276189	0.262111
Nitrogen_metabolism;nitric_oxide_reduction.	0	0	0	0	0	0	0	0	0	0	0	0	0	0	0.449336	0.544452	0.522248	0.782572	0.764106	0.555381	0.0372828	0	0	0	0	0	0	0	0	0	0	0	0	0	0	0.122405	0.150803	0	0	0	0	0	0.386604	0.246366	0.397937	0.453098	0.378336	0.188606	0
Carbohydrate_metabolism;D-tagatose_6-phosphate_degradation;D-glyceraldehyde_3-phosphate_and_glycerone_phosphate_from_D-tagatose_6-phosphate:_step_1/2.	0.0397941	0.043223	0	0	0	0	0	0.0432742	0.0547059	0.0600777	0.0682547	0	0	0	0.0171054	0.00650549	0	0	0	0	0	0.0116501	0	0	0	0	0	0	0.0114086	0.011364	0	0	0	0	0	0.313659	0.23741	0.0682522	0.233227	0.0731844	0	0	0	0	0	0	0	0	0
Carbohydrate_degradation;glycolysis;pyruvate_from_D-glyceraldehyde_3-phosphate:_step_1/5.	0.072093	0.0669641	0	0	0	0	0	0.0105448	0.0135953	0.00883854	0.00945482	0.0158071	0	0	0.0271905	0.0276769	0.0338399	0.0258597	0.0239863	0.0155634	0	0.0508255	0.070307	0.0442537	0.0654941	0	0.305396	0.41525	0.0311703	0.0358846	0.0106704	0.0226817	0	0	0	0.0259466	0.0194069	0.106524	0.0138428	0.0423044	0	0	0.0287905	0.0290601	0.0476973	0.0587564	0.0416026	0.0840181	0
Lipid_metabolism;short-chain_fatty_acid_metabolism.	0	0	0	0	0	0	0	0	0	0	0	0	0	0	0.505441	0.480571	0.616871	0.219334	0.651067	0	1.91266	0	0	0	0	0	0	0	0	0	0	0	0	0	0	0	0	0	0	0	0	0	0.136297	0.173454	0.173891	0	0	0	0
Amino-acid_degradation;L-threonine_degradation_via_oxydo-reductase_pathway;glycine_from_L-threonine:_step_1/2.	0	0	0	0	0	0	0	0	0	0	0	0	0	0	0.379048	0.431289	0.0635155	0.324	0	0.975057	0	0	0	0	0	0	0	0	0	0	0	0	0	0	0	0	0	0	0	0	0	0	0.0939508	0.125138	0	0	0	0	0
Cofactor_biosynthesis;adenosylcobalamin_biosynthesis;adenosylcobalamin_from_cob(II)yrinate_a,c-diamide:_step_6/7.	0	0	0	0	0	0	0	0	0	0	0	0	0	0	0.339545	0.337858	0.448219	0.761486	1.11126	1.14471	3.22641	0	0	0	0	0	0	0	0	0	0	0	0	0	0	0	0	0	0	0	0	0	0.230822	0	0	0.379915	0	0	0
Amino-acid_biosynthesis;L-lysine_biosynthesis_via_DAP_pathway;LL-2,6-diaminopimelate_from_(S)-tetrahydrodipicolinate_(succinylase_route):_step_2/3.	0	0	0	0	0	0	0	0	0	0	0	0	0	0	0.430239	0.401486	0.414011	0.316752	0.308165	0.63568	0.894718	0	0	0	0	0	0	0	0	0	0	0	0	0	0	0	0	0	0	0	0	0	0	0	0	0	0	0	0
Amino-acid_biosynthesis;L-methionine_biosynthesis_via_de_novo_pathway;O-succinyl-L-homoserine_from_L-homoserine:_step_1/1.	0.146401	0.181162	0.0845307	0	0.0764938	0	0	1.22358	1.21182	1.35029	1.09133	1.42191	1.62423	1.26313	0.666092	0.641858	0.680416	0.797005	0.652821	0.606278	0.738337	1.91216	1.91435	2.02401	1.69501	1.71745	2.25581	0.971991	0.433347	0.421374	0.481074	0.343435	0.515942	0.270053	0.257133	0.673961	0.67421	0.794615	0.818257	0.527972	0.53952	1.4742	0.331937	0.329735	0.366083	0.421437	0.246658	0.380478	0.731282
Nucleotide-sugar_biosynthesis;ADP-L-glycero-beta-D-manno-heptose_biosynthesis;ADP-L-glycero-beta-D-manno-heptose_from_D-glycero-beta-D-manno-heptose_7-phosphate:_step_4/4.	0	0	0	0	0	0	0	0	0	0	0	0	0	0	0.520567	0.684843	0.659857	0.502297	0.246343	0	0	0	0	0	0	0	0	0	0	0	0	0	0	0	0	0.184256	0	0	0	0	0	0	0.162539	0.185026	0.276046	0.357528	0	0	2.944
Purine_metabolism;xanthosine_degradation.	0	0	0	0	0	0	0	0	0	0	0	0	0	0	0.372904	0.167415	0.259306	0	1.68393	0.496219	0	0	0	0	0	0	0	0	0	0	0	0	0	0	0	0.170032	0.275055	0	0	0	0	0	0.801149	1.02346	0	1.31971	0.992703	0	0
Amine_and_polyamine_biosynthesis;betaine_biosynthesis_via_choline_pathway;betaine_aldehyde_from_choline_(cytochrome_c_reductase_route):_step_1/1.	0	0	0	0	0	0	0	0	0	0	0	0	0	0	0.183855	0.148298	0.171888	0.218702	0.176984	0.146757	0	0	0	0	0	0	0	0	0	0	0	0	0	0	0	0.0500745	0.0810041	0	0	0	0	0	0.102169	0.160924	0.111799	0.0965667	0.0723281	0	0
Carbohydrate_degradation;pentose_phosphate_pathway;D-ribulose_5-phosphate_from_D-glucose_6-phosphate_(oxidative_stage):_step_2/3.	0	0	0	0	0	0	0	0	0	0	0	0	0	0	0.223535	0.448726	0.215426	0.373413	0.406635	0.28069	0	0	0	0	0	0	0	0	0	0	0	0	0	0	0	0.0960124	0.155317	0	0	0	0	0	0.0565947	0.191257	0	0	0.558904	0	0
Phospholipid_metabolism;CDP-diacylglycerol_degradation;phosphatidate_from_CDP-diacylglycerol:_step_1/1.	0	0	0	0	0	0	0	0	0	0	0	0	0	0	0.683891	0.786633	0.711805	0.389003	0.946867	0.77266	1.10001	0	0	0	0	0	0	0	0	0	0	0	0	0	0	0	0.215971	0	0	0	0	0	0.118044	0.334723	0.200015	0	0.389731	0	0
Amino-acid_biosynthesis;L-lysine_biosynthesis_via_DAP_pathway;LL-2,6-diaminopimelate_from_(S)-tetrahydrodipicolinate_(succinylase_route):_step_1/3.	0.0493583	0.0485935	0.0564056	0.0451944	0.100955	0.10139	0	0.378391	0.368533	0.536143	0.414597	0.41497	0.247141	0.243918	0.246199	0.228672	0.316777	0.175783	0.222514	0.0335606	0	0	0	0	0	0	0	0	0.420698	0.396407	0.467169	0.456263	0.40897	0.473174	0.379076	0.25123	0.240824	0.195922	0.275522	0.164665	0.225575	0.206618	0.197885	0.265012	0.26167	0.194944	0.485517	0.923714	0
Bacterial_outer_membrane_biogenesis;enterobacterial_common_antigen_biosynthesis.	0	0	0	0	0	0	0	0	0	0	0	0	0	0	0.363923	0.299982	0.225209	0.649986	0.308357	0.711591	0.0836232	0	0	0	0	0	0	0	0	0	0	0	0	0	0	0.0318932	0.0257964	0	0	0	0	0	0.261126	0.19813	0.149717	0.219848	0.232336	0.492905	0.0694415
Pyrimidine_metabolism;dTMP_biosynthesis_via_salvage_pathway;dTMP_from_thymine:_step_1/2.	0	0	0	0	0	0	0	0	0	0	0	0	0	0	0.32439	0.356917	0.755205	0.222405	0.541092	0	0	0	0	0	0	0	0	0	0	0	0	0	0	0	0	0.228805	0.370131	0	0	0	0	0	0.178705	0.418962	0	0.29598	0	0.887915	0
Purine_metabolism;AMP_biosynthesis_via_salvage_pathway;AMP_from_adenine:_step_1/1.	0.0937984	0.0674209	0.053916	0.0642476	0.0252164	0.0815843	0	0.720665	0.667148	0.776333	0.579407	0.687602	0.508887	1.00867	0.202533	0.183369	0.201065	0.180797	0.267679	0.15783	0.194329	0.325446	0.342763	0.445869	0.315785	0.305931	0.399767	0.0911805	0.313353	0.315582	0.388622	0.293413	0.338236	0.366044	0.299946	0.349412	0.34219	0.453124	0.414785	0.377993	0.214494	0.933103	0.311059	0.343509	0.325736	0.273969	0.307477	0.256174	0.553995
Carbohydrate_degradation;glycolysis;D-glyceraldehyde_3-phosphate_and_glycerone_phosphate_from_D-glucose:_step_2/4.	0.118179	0.137861	0.19105	0.249909	0.0534573	0.0245491	0	0.404898	0.377819	0.395159	0.354452	0.43115	0.408255	0.713421	0.211362	0.19939	0.214175	0.222075	0.197665	0.119703	0.136268	0.418448	0.436285	0.434527	0.350528	0.516246	0.532793	0.189321	0.41562	0.42347	0.447919	0.384998	0.493185	0.445479	0.222484	0.505243	0.52968	0.607066	0.555134	0.662454	0.562759	0.795274	0.447057	0.458138	0.459485	0.460184	0.394884	0.455577	0.449426
Amine_and_polyamine_degradation;putrescine_degradation;4-aminobutanoate_from_putrescine:_step_4/4.	0	0	0	0	0	0	0	0	0	0	0	0	0	0	0.548178	0.544127	0.840971	1.04704	0.782997	0	2.95754	0	0	0	0	0	0	0	0	0	0	0	0	0	0	0	0	0	0	0	0	0	0	0	0	0	0	0	0
Carbohydrate_degradation;L-fucose_degradation;L-lactaldehyde_and_glycerone_phosphate_from_L-fucose:_step_2/3.	0	0	0	0	0	0	0	0	0	0	0	0	0	0	0.528004	0.376327	0.699275	0.29694	0.173388	0.357523	0	0	0	0	0	0	0	0	0	0	0	0	0	0	0	0.244395	0.197676	0	0	0	0	0	0.409672	0.276069	0.183072	0	0.532439	0	0
Organic_acid_metabolism;glycolate_degradation;3-phospho-D-glycerate_from_glycolate:_step_2/4.	0	0	0	0	0	0	0	0	0	0	0	0	0	0	0.168667	0.177297	0.108759	0.632187	0.416988	0	0	0	0	0	0	0	0	0	0	0	0	0	0	0	0	0	0	0	0	0	0	0	0.209954	0.107319	0.213527	0.276556	0.415932	0	2.27725
Amino-acid_degradation;L-lysine_degradation_via_saccharopine_pathway;glutaryl-CoA_from_L-lysine:_step_6/6.	0	0	0	0	0	0	0	0	0	0	0	0	0	0	0.0553746	0.0719957	0.0639901	0.0644147	0.0518067	0.0553541	0	0	0	0	0	0	0	0	0.00311595	0.00517382	0	0	0	0	0	0.0175576	0.0459545	0	0	0	0	0	0.00557646	0.00474997	0.0141732	0.0183568	0	0	0
Lipid_metabolism;fatty_acid_biosynthesis.	0.769742	0.753135	0.737796	0.881137	0.810881	0.67495	1.75943	0.0560616	0.0765003	0.0543586	0.100064	0.0742282	0.054007	0	0.0934211	0.0940574	0.0883883	0.0982196	0.110182	0.113457	0.0440783	0.302065	0.301413	0.23647	0.204735	0.304045	0.428949	0.533274	0.0889575	0.080719	0.0771165	0.0798515	0.0921111	0.0520754	0.0697112	0.0657025	0.078834	0.0445097	0.0553014	0.00861758	0	0	0.0819857	0.0829974	0.105684	0.0723386	0.054928	0.0738482	0.156177
Lipopolysaccharide_metabolism;4-amino-4-deoxy-beta-L-arabinose-lipid_A_biosynthesis.	0	0	0	0	0	0	0	0	0	0	0	0	0	0	0.35906	0.3687	0.304808	0.244519	0.136469	0	0	0	0	0	0	0	0	0	0	0	0	0	0	0	0	0.150197	0.24297	0	0	0	0	0	0.205149	0.0498109	0.447268	0	0.724009	0.577486	0
Cofactor_biosynthesis;riboflavin_biosynthesis;2-hydroxy-3-oxobutyl_phosphate_from_D-ribulose_5-phosphate:_step_1/1.	0	0	0	0	0	0	0	0	0	0	0	0	0	0	0.271053	0.272874	0.164596	0	0.304163	0	0	0	0	0	0	0	0	0	0	0	0	0	0	0	0	0	0	0	0	0	0	0	0.245878	0.354102	0.575311	0	0	0	0
Carbohydrate_metabolism;D-ribose_degradation;D-ribose_5-phosphate_from_beta-D-ribopyranose:_step_1/2.	0	0	0	0	0	0	0	0	0.0421722	0	0	0	0	0	0.0818674	0.0287591	0.268061	0.113433	0	0	0	0.0286964	0.0348038	0	0	0.206752	0	0	0.0074518	0.0182062	0.00931714	0	0.0589767	0.0718291	0	0.0272082	0	0.16484	0.218937	0	0	0	0.0345113	0.117585	0	0	0.341824	0	0
Quinol/quinone_metabolism;menaquinone_biosynthesis;menaquinol_from_1,4-dihydroxy-2-naphthoate:_step_2/2.	0.0360518	0.0369619	0.0356765	0.0293435	0.0801556	0	0	0.000911064	0.00316055	0	0	0	0	0	0.16853	0.196044	0.112158	0.213566	0.163503	0.308754	0.823836	0.0824431	0.0886682	0.0936394	0.0371387	0.108277	0.141953	0.0966469	0	0	0	0	0	0	0	0.0696213	0.0948635	0.0238642	0.0572618	0.0359611	0	0	0.111184	0.112619	0.122743	0.103904	0.120875	0.0652724	0.0952537
Metabolic_intermediate_degradation;oxalate_degradation;CO(2)_and_formate_from_oxalate:_step_2/2.	0	0	0	0	0	0	0	0	0	0	0	0	0	0	0.540885	0.389398	0.572409	0.731724	0	0	2.47768	0	0	0	0	0	0	0	0	0	0	0	0	0	0	0	0	0	0	0	0	0	0.0661764	0.0755417	0.11263	0	0.219744	0	0
Cofactor_biosynthesis;tetrahydrofolate_biosynthesis;5,6,7,8-tetrahydrofolate_from_7,8-dihydrofolate:_step_1/1.	0	0	0	0	0	0	0	0.030749	0.0279073	0	0.186035	0	0	0	0.0157501	0.0263887	0.0489532	0	0.0909358	0	0	0.0281046	0.0279159	0.0799994	0	0	0	0	0	0	0	0	0	0	0	0.0214473	0	0	0	0	0	0	0	0	0	0	0	0	0
Nitrogen_metabolism;(S)-allantoin_degradation;allantoate_from_(S)-allantoin:_step_1/1.	0	0	0	0	0	0	0	0	0	0	0	0	0	0	0.305411	0.334026	0.362907	0.450507	0	0.686933	0	0	0	0	0	0	0	0	0.0028876	0	0	0	0	0	0	0	0	0	0	0	0	0	0.160667	0.209904	0.252399	0.163853	0	0.245772	0
Nitrogen_metabolism;nitrate_reduction_(assimilation).	0.070284	0.100605	0.0654626	0.058599	0	0	0	0	0	0	0	0	0	0	0.554153	0.609211	0.657692	0.416518	0.688771	2.0607	2.02341	0.573436	0.595717	0.615694	0.580988	0.960714	0.388094	0.523373	0	0	0	0	0	0	0	0.321735	0.206641	0.134109	0.164025	0.31999	0.24223	0.266077	0.579778	0.439497	0.227838	0.882313	0.743995	0.226851	0.267119
Amino-acid_degradation;L-threonine_degradation_via_propanoate_pathway;propanoate_from_L-threonine:_step_1/4.	0	0	0	0	0	0	0	0	0	0	0	0	0	0	0.290054	0.535292	0.150219	0.0960426	0.28065	0	0	0	0	0	0	0	0	0	0	0	0	0	0	0	0	0	0	0	0	0	0	0	0.0291472	0	0.148162	0	0	0	0
Amino-acid_biosynthesis;L-methionine_biosynthesis_via_salvage_pathway;S-methyl-5-thio-alpha-D-ribose_1-phosphate_from_S-methyl-5'-thioadenosine_(hydrolase_route):_step_2/2.	0	0	0	0	0	0	0	0	0	0	0	0	0	0	0	0	0	0	0	0	0	0	0	0	0	0	0	0	0	0	0	0	0	0	0	0	0	0	0	0	0	0	0	0	0	0	0	0	0
Glycolipid_biosynthesis;KDO(2)-lipid_A_biosynthesis;KDO(2)-lipid_A_from_CMP-3-deoxy-D-manno-octulosonate_and_lipid_IV(A):_step_1/4.	0	0	0	0	0	0	0	0	0	0	0	0	0	0	0.3593	0.42709	0.0783986	0.498267	0.146167	0.603023	0	0	0	0	0	0	0	0	0	0	0	0	0	0	0	0	0	0	0	0	0	0	0.0911625	0.0517675	0.308933	0	0.300979	0	0
Glycolipid_biosynthesis;KDO(2)-lipid_A_biosynthesis;KDO(2)-lipid_A_from_CMP-3-deoxy-D-manno-octulosonate_and_lipid_IV(A):_step_2/4.	0	0	0	0	0	0	0	0	0	0	0	0	0	0	0.3593	0.42709	0.0783986	0.498267	0.146167	0.603023	0	0	0	0	0	0	0	0	0	0	0	0	0	0	0	0	0	0	0	0	0	0	0.0911625	0.0517675	0.308933	0	0.300979	0	0
Amino-sugar_metabolism;N-acetylneuraminate_degradation;D-fructose_6-phosphate_from_N-acetylneuraminate:_step_4/5.	0	0	0	0	0	0	0	0	0	0	0	0	0	0	0.16993	0.248681	0.177436	0.679012	0.211564	0	0	0	0	0	0	0	0	0	0	0	0	0	0	0	0	0	0	0	0	0	0	0	0.15848	0.231054	0.23255	0.150597	0	0	1.24006
Amino-acid_degradation;L-leucine_degradation;4-methyl-2-oxopentanoate_from_L-leucine_(dehydrogenase_route):_step_1/1.	0	0	0	0	0	0	0	0	0	0	0	0	0	0	0	0	0	0	0	0	0	0	0	0	0	0	0	0	0	0	0	0	0	0	0	0	0	0	0	0	0	0	0	0	0	0	0	0	0
Pyrimidine_metabolism;CTP_biosynthesis_via_de_novo_pathway;UDP_from_UMP_(UMPK_route):_step_1/1.	0.062671	0.160349	0.0879306	0	0	0	0	0.352053	0.394911	0.277925	0.621941	0.395758	0.196056	0	0.410573	0.440218	0.425616	0.379115	0.297176	0.569864	0.692349	1.00568	1.01134	1.14938	0.87832	1.1918	1.30803	0.652646	0.215272	0.22685	0.211611	0.226873	0.279259	0	0.126547	0.951701	0.7822	1.07772	0.991242	0.702636	0.938389	1.61085	0.933582	0.971918	0.89147	0.911935	0.900399	1.06691	1.21749
Amino-acid_degradation;L-threonine_degradation_via_propanoate_pathway_[regulation].	0	0	0	0	0	0	0	0	0	0	0	0	0	0	0.323202	0.363138	0.331246	0.716607	0.209154	0.43144	0	0	0	0	0	0	0	0	0	0	0	0	0	0	0	0.147404	0	0	0	0	0	0	0.130276	0.147926	0	0	0	1.71499	0
Porphyrin-containing_compound_metabolism;protoporphyrin-IX_biosynthesis;coproporphyrinogen-III_from_5-aminolevulinate:_step_1/4.	0	0	0	0	0	0	0	0	0	0	0	0	0	0	0.0327864	0.0383432	0.0445038	0.0375963	0.0275565	0	0.0801039	0	0	0	0	0	0	0	0	0	0	0	0	0	0	0	0	0	0	0	0	0	0.0171923	0.0341403	0	0.0564803	0	0	0
Glycan_metabolism;osmoregulated_periplasmic_glucan_(OPG)_biosynthesis.	0	0	0	0	0	0	0	0	0	0	0	0	0	0	0.215432	0.129427	0.187405	0.180258	0.359206	0.322413	0.598057	0	0	0	0	0	0	0	0	0	0	0	0	0	0	0.0557207	0.014762	0	0	0	0	0	0.154024	0.0973737	0.0836616	0.355969	0	0.0246104	0.0214518
Nucleoside_biosynthesis;alpha-ribazole_biosynthesis;alpha-ribazole_from_5,6-dimethylbenzimidazole:_step_2/2.	0	0	0	0	0	0	0	0	0	0	0	0	0	0	0.233067	0.274701	0.575249	0	0.152798	0	1.03482	0	0	0	0	0	0	0	0	0	0	0	0	0	0	0	0	0	0	0	0	0	0.147832	0.126393	0	0	0	0	0
Phospholipid_metabolism;CDP-diacylglycerol_biosynthesis;CDP-diacylglycerol_from_sn-glycerol_3-phosphate:_step_3/3.	0	0	0	0	0	0	0	0	0	0	0	0	0	0	0.0581385	0.0368542	0.0253142	0.0646175	0.0942985	0.097259	0	0	0	0	0	0	0	0	0	0	0	0	0	0	0	0	0	0	0	0	0	0	0.0146902	0.0166839	0.0248912	0	0	0	0
Nitrogen_metabolism;(S)-allantoin_degradation.	0	0	0	0	0	0	0	0	0	0	0	0	0	0	0.418815	0.435457	0.519472	0.238888	0.637472	0.0341671	1.74938	0	0	0	0	0	0	0	0.00742922	0	0	0	0	0	0	0.0114843	0.0185778	0	0	0	0	0	0.0627896	0.108278	0	0	0	0	0
Carbohydrate_metabolism;L-rhamnose_metabolism.	0.0964294	0.156974	0	0	0.377613	0	0	0.0265465	0	0	0	0	0	0	0.778538	0.684414	0.372948	0.459805	0.0816437	0.0842069	0.118521	0.236583	0.24607	0.147393	0.214945	0.28829	0	0	0	0	0	0	0	0	0	0.0761154	0.0462596	0	0	0	0	0	0.727644	0.213108	0.321368	1.23173	0.041489	0.0832298	0.220484
Amino-sugar_metabolism;N-acetylmuramate_degradation.	0	0	0	0	0	0	0	0	0	0	0.0501647	0	0	0	0.164285	0.113626	0.171576	0.04781	0.0070959	0	0	0.0194353	0	0	0	0	0	0	0.00527498	0.00194754	0.012431	0	0.0121458	0	0	0.035407	0.0882195	0.0595512	0.0739917	0.0807181	0	0	0.0978485	0.0346675	0.0321144	0	0.00483088	0.0669062	0.104626
Amino-acid_degradation;L-arginine_degradation_via_ADI_pathway;carbamoyl_phosphate_from_L-arginine:_step_2/2.	7.9155	7.43851	8.87445	9.82657	8.548	7.41836	5.78579	1.23282	1.31296	1.04086	1.21235	1.12344	0.542775	1.28511	0.071617	0.13389	0.0424304	0.0452473	0.0566104	0.065174	0.0914317	1.31602	1.42415	1.37264	1.33763	1.62393	0.930471	1.00562	1.28532	1.39311	1.23707	1.51352	1.31034	0.71031	0.874942	0.776434	0.738255	0.795284	0.876095	0.68237	1.15781	1.27527	0.103209	0.0921267	0.0925781	0.0724443	0.155271	0.115321	0.10498
Metabolic_intermediate_biosynthesis;5-phospho-alpha-D-ribose_1-diphosphate_biosynthesis;5-phospho-alpha-D-ribose_1-diphosphate_from_D-ribose_5-phosphate_(route_II):_step_1/3.	0.125871	0.190096	0.0466175	0	0.104158	0	0	1.31862	1.23862	1.3224	1.20321	1.07513	1.02779	1.30358	0.494386	0.474638	0.615415	0.558944	0.546179	0.408344	1.15173	1.43502	1.43398	1.36245	1.41718	1.90934	1.55427	0.573538	0.489772	0.477124	0.44788	0.3792	0.521412	0.655675	0.618345	0.49449	0.593037	0.556555	0.57588	0.771315	0.527818	0.341453	0.163558	0.195697	0.276359	0.115075	0.0798671	0.695885	0.0129725
Lipid_metabolism;malonyl-CoA_biosynthesis;malonyl-CoA_from_acetyl-CoA:_step_1/1.	0.0143071	0.00351901	0	0	0	0	0	0.331855	0.335724	0.407626	0.283335	0.31652	0.31841	0.238083	0.188079	0.189435	0.226277	0.196686	0.117145	0.290625	0.0762043	0.387582	0.388823	0.349808	0.504595	0.375353	0.366909	0.418361	0.241155	0.25018	0.243327	0.237299	0.26445	0.257298	0.2405	0.145786	0.146561	0.195603	0.216991	0.149796	0.13763	0.143083	0.068659	0.0905762	0.0237122	0.0203133	0.0174888	0.0329222	0.0182407
Carbohydrate_metabolism;glyoxylate_and_dicarboxylate_metabolism.	0	0	0	0	0	0	0	0	0	0	0	0	0	0	0.292747	0.299616	0.305332	0.262673	0.53924	0.717778	0	0	0	0	0	0	0	0	0	0	0	0	0	0	0	0	0	0	0	0	0	0	0.03973	0.135642	0	0	0	0	0
Amine_and_polyamine_degradation;putrescine_degradation;succinate_semialdehyde_from_4-aminobutanoate:_step_1/1.	0	0	0	0	0	0	0	0	0	0	0	0	0	0	0.228239	0.154138	0.0795226	0	0.147869	0	0	0	0	0	0	0	0	0	0	0	0	0	0	0	0	0	0	0	0	0	0	0	0	0	0	0	0	0	0
Sulfur_metabolism;hydrogen_sulfide_biosynthesis;hydrogen_sulfide_from_sulfite_(NADPH_route):_step_1/1.	0	0	0	0	0	0	0	0	0	0	0	0	0	0	0.199152	0.257403	0.277051	0.0875477	0.259725	0.272213	0	0	0	0	0	0	0	0	0.000684681	0.000865592	0	0	0	0	0	0.0600084	0.193869	0	0	0	0	0	0.195623	0.214123	0.0680061	0.173074	0.191743	0.698506	0
Carbohydrate_degradation;glycolysis;pyruvate_from_D-glyceraldehyde_3-phosphate:_step_4/5.	0.86131	0.905198	1.579	1.86256	0.986553	0.607663	0.224227	1.27799	1.33364	1.15315	1.05213	2.0613	1.58757	1.52988	0.0889972	0.0944223	0.0922721	0.0824076	0.0911273	0.0728023	0.0972674	1.85525	1.97688	2.38398	1.6089	2.31284	1.6676	2.54001	2.04194	2.06381	2.31653	2.26963	2.1535	2.69102	2.34607	0.97734	0.880526	1.3026	1.15658	1.16129	1.4347	1.04205	0.516879	0.546667	0.54166	0.481211	0.47603	0.434151	0.631562
Amino-acid_biosynthesis;L-lysine_biosynthesis_via_DAP_pathway;LL-2,6-diaminopimelate_from_(S)-tetrahydrodipicolinate_(acetylase_route):_step_1/3.	0	0.321031	0	0	0	0	0	0.0329105	0.0414688	0	0	0.233631	0	0	0	0	0	0	0	0	0	0	0	0	0	0	0	0	0.0113346	0.0227262	0.00664408	0	0	0.0511311	0	0.0266548	0.0144266	0	0	0	0	0	0	0	0	0	0	0	0
Cofactor_biosynthesis;molybdopterin_biosynthesis.	0	0	0	0	0	0	0	0	0	0	0	0	0	0	0.11143	0.111909	0.102494	0.0805741	0.121758	0.0414436	0	0	0	0	0	0	0	0	0.000249622	0.00020724	0	0	0	0	0	0.0133932	0.0216658	0	0	0	0	0	0.0373601	0.0611595	0.029426	0.00366428	0.0527495	0.0125245	0
Cofactor_biosynthesis;pyridoxine_5'-phosphate_biosynthesis;pyridoxine_5'-phosphate_from_D-erythrose_4-phosphate:_step_1/5.	0	0	0	0	0	0	0	0	0	0	0	0	0	0	0.185747	0.246869	0.30585	0.324497	0	0	0	0	0	0	0	0	0	0	0	0	0	0	0	0	0	0.06684	0	0	0	0	0	0	0.137829	0.335519	0	0	0	0	0
Sulfur_metabolism;hydrogen_sulfide_biosynthesis;sulfite_from_sulfate:_step_1/3.	2.1299	1.97023	2.16942	2.03402	2.65102	1.86123	2.07375	0.0948599	0.079854	0.149048	0.111216	0.0563838	0.0691045	0.0703979	0.468681	0.47135	0.527415	0.547043	0.563863	0.544463	0.414349	0.862643	0.868384	0.79552	0.938755	0.739752	0.756588	0.854118	0.000568463	0.000484527	0	0	0	0	0	0.268271	0.310576	0.283184	0.473911	0.34338	0.271377	0.298094	0.455834	0.521471	0.454161	0.3637	0.871765	0.336954	0.355677
Cofactor_biosynthesis;thiamine_diphosphate_biosynthesis;4-methyl-5-(2-phosphoethyl)-thiazole_from_5-(2-hydroxyethyl)-4-methylthiazole:_step_1/1.	2.68464	2.67462	2.85178	3.09829	2.80752	3.41735	3.07784	1.0076	1.01384	0.83139	1.04762	1.15789	0.620574	1.04145	0.236111	0.239953	0.266783	0.269403	0.205211	0.0732188	0	0.368094	0.395044	0.29341	0.316353	0.359113	0.430563	0.257363	0.941987	0.959342	1.13921	1.15048	1.00383	1.09133	0.429921	0.492996	0.563027	0.695326	0.72557	0.766686	1.00125	0.778696	0.593239	0.558093	0.664267	0.673659	0.523958	0.543277	0.811434
Sulfur_metabolism;hydrogen_sulfide_biosynthesis;sulfite_from_sulfate:_step_2/3.	0.107397	0.0630976	0.0815382	0.164361	0.182182	0	0	0.00584681	0.010757	0	0	0	0	0	0.329909	0.345473	0.240147	0.356752	0.0790051	0.402007	0.0279599	0.127377	0.153494	0.15987	0.129711	0.147409	0.16092	0	0.0070643	0	0	0	0	0	0	0.0695978	0.0339016	0.0383776	0.113271	0.260567	0	0	0.217568	0.25528	0.354816	0.174702	0.142768	0.10106	0.111006
Carbohydrate_metabolism;tricarboxylic_acid_cycle;(S)-malate_from_fumarate:_step_1/1.	0	0	0	0	0	0	0	0	0	0	0	0	0	0	0.100546	0.0814406	0.128982	0.0920997	0.0866438	0.0307309	0	0	0	0	0	0	0	0	0.0006376	0.00204742	0	0	0	0	0	0.0418978	0.0504734	0	0	0	0	0	0.0386358	0.0365806	0.0574166	0.0667764	0	0.189001	0
Amine_and_polyamine_biosynthesis;betaine_biosynthesis_via_choline_pathway_[regulation].	0	0	0	0	0	0	0	0	0	0	0	0	0	0	0.316923	0.24142	0.432319	0.574405	0.367574	0.90001	1.0672	0	0	0	0	0	0	0	0	0	0	0	0	0	0	0	0	0	0	0	0	0	0.114524	0.0650336	0.194051	0.502661	0	0	0
Amino-sugar_metabolism;N-acetylneuraminate_degradation;D-fructose_6-phosphate_from_N-acetylneuraminate:_step_5/5.	0.275937	0.241808	0.124981	0.0586871	0.103712	0.417384	0	1.1016	1.09951	1.22444	0.944962	1.48851	1.72865	2.07819	0.521826	0.441682	0.588425	0.808477	0.393294	0.371651	0.851804	0.972452	0.930446	1.14264	1.09449	1.08793	0.71274	1.46295	1.27669	1.3393	1.53987	1.71055	1.13358	1.55966	1.77757	1.11258	1.09662	1.41045	1.01255	1.27399	1.13304	1.6993	0.525371	0.545479	0.47422	0.423655	0.432659	0.561867	0.529146
Amine_and_polyamine_biosynthesis;betaine_biosynthesis_via_choline_pathway.	0	0	0	0	0	0	0	0	0	0	0	0	0	0	0.244428	0.228109	0.376301	0.539468	0.525502	0.180683	0.507813	0	0	0	0	0	0	0	0	0	0	0	0	0	0	0	0	0	0	0	0	0	0.126441	0.184539	0.0924832	0.239565	0	0	0.986326
Bacterial_outer_membrane_biogenesis;LPS_core_biosynthesis.	0	0	0	0	0	0	0	0	0	0	0	0	0	0	0.229911	0.272446	0.286967	0.224339	0.211166	0.268165	0.565029	0	0	0	0	0	0	0	0	0	0	0	0	0	0	0.0346412	0.0229082	0	0	0	0	0	0.0818015	0.081734	0.120409	0.10401	0.0769777	0	0.499764
Carbohydrate_acid_metabolism;2-dehydro-3-deoxy-D-gluconate_degradation;D-glyceraldehyde_3-phosphate_and_pyruvate_from_2-dehydro-3-deoxy-D-gluconate:_step_1/2.	0	0	0	0	0	0	0	0	0	0	0	0	0	0	0.251426	0.165355	0.397718	0.217185	0.105648	0.872837	0.614258	0	0	0	0	0	0	0	0	0	0	0	0	0	0	0	0	0	0	0	0	0	0.131835	0.0746724	0	0	0	0	2.37627
Amino-acid_biosynthesis;L-proline_biosynthesis;L-proline_from_L-glutamate_5-semialdehyde:_step_1/1.	0	0	0	0	0	0	0	0	0	0	0	0	0	0	0.0133441	0.019584	0.0086752	0.0219585	0.0322624	0	0	0	0	0	0	0	0	0	0.00597846	0.00322134	0	0	0	0	0	0.0470988	0.0569239	0.0721566	0	0	0	0	0	0	0	0.0220596	0	0.066177	0
tRNA_modification;tRNA-queuosine_biosynthesis.	0.106843	0.0481169	0.00610308	0.00272689	0.0272175	0.0239284	0	0.0891263	0.0797837	0.04708	0.0243977	0.0187556	0.0420268	0.10521	0.155747	0.155078	0.21205	0.170628	0.180206	0.186915	0.269097	0.409322	0.439555	0.419782	0.496395	0.46085	0.337832	0.34006	0.143848	0.154652	0.189463	0.136263	0.103582	0.127579	0.141328	0.185108	0.133736	0.153778	0.211416	0.0873889	0.128816	0.0990546	0.161959	0.14453	0.190496	0.188324	0.123612	0.124481	0.136288
Isoprenoid_biosynthesis;geranylgeranyl_diphosphate_biosynthesis;geranylgeranyl_diphosphate_from_farnesyl_diphosphate_and_isopentenyl_diphosphate:_step_1/1.	0	0	0	0	0	0	0	0	0	0	0	0	0	0	0	0	0	0	0	0	0	0	0	0	0	0	0	0	0	0	0	0	0	0	0	0	0	0	0	0	0	0	0	0	0	0	0	0	0
Nitrogen_metabolism;(S)-allantoin_degradation;oxalurate_from_(S)-ureidoglycolate:_step_1/1.	0	0	0	0	0	0	0	0	0	0	0	0	0	0	0.264271	0.250455	0.0984986	0.502441	0	0	0	0	0	0	0	0	0	0	0	0	0	0	0	0	0	0	0	0	0	0	0	0	0.0761713	0	0	0	0	0	0
Nucleoside_biosynthesis;alpha-ribazole_biosynthesis;alpha-ribazole_from_5,6-dimethylbenzimidazole:_step_1/2.	0.0486533	0.0322004	0.104542	0	0	0	0	0.00117684	0.00197088	0	0	0	0	0	0.124852	0.107174	0.135052	0.0516996	0.0323934	0.244281	0.0731844	0.0401925	0.0339008	0.0520716	0.0759581	0.0934308	0.0590305	0.180804	0	0	0	0	0	0	0	0.0589333	0.0142109	0.0605015	0.0409274	0.0626513	0.0663192	0	0.119612	0.124688	0.157389	0.0663315	0.069728	0.0589995	0.626139
Purine_metabolism;IMP_biosynthesis_via_de_novo_pathway;formate_from_10-formyl-5,6,7,8-tetrahydrofolate:_step_1/1.	0	0	0	0	0	0	0	0	0	0	0	0	0	0	0.265103	0.223329	0.153675	0.293716	0.42863	0	0	0	0	0	0	0	0	0	0	0	0	0	0	0	0	0	0	0	0	0	0	0	0.0296771	0	0	0	0	0	0
Amino-acid_degradation;L-arginine_degradation_via_ADI_pathway;carbamoyl_phosphate_from_L-arginine:_step_1/2.	0.107274	0.349308	0.375966	0	0	0	0	0.139952	0.0586198	0	0	0	0	0	0.0186772	0.0118344	0.0244186	0	0	0	0	0.101501	0.114469	0.164019	0	0	0	0	0.0458978	0.105251	0.0705089	0	0.00579874	0	0	0.0436138	0	0.0351194	0	0	0	0	0.0447806	0.0514866	0.0878166	0	0	0	0
Cell_wall_biogenesis;peptidoglycan_recycling.	0	0	0	0	0	0	0	0	0	0	0	0	0	0	0.228564	0.161084	0.226531	0.218576	0.147621	0.0430709	0.00859779	0	0	0	0	0	0	0	0	0	0	0	0	0	0	0.0331181	0.0789973	0	0	0	0	0	0.106476	0.109505	0.072533	0.129127	0.241515	0	0.0266931
Polyol_metabolism;glycerol_degradation_via_glycerol_kinase_pathway;glycerone_phosphate_from_sn-glycerol_3-phosphate_(anaerobic_route):_step_1/1.	0	0	0	0	0	0	0	0	0	0	0	0	0	0	0.244626	0.271676	0.248264	0.0875934	0.141247	0.485374	0	0	0	0	0	0	0	0	0.00309006	0.00171059	0	0	0	0	0	0.0796968	0.00746105	0	0	0	0	0	0.230555	0.311997	0.11306	0.137049	0.397332	0	0
Amino-acid_degradation;L-arginine_degradation_via_AST_pathway;L-glutamate_and_succinate_from_L-arginine:_step_5/5.	0	0	0	0	0	0	0	0	0	0	0	0	0	0	0.271104	0.202303	0.417551	0.532273	0.386626	0	0	0	0	0	0	0	0	0	0	0	0	0	0	0	0	0	0	0	0	0	0	0	0.101023	0.103218	0.205409	0.399062	0	0.798103	0
Metabolic_intermediate_biosynthesis;chorismate_biosynthesis;chorismate_from_D-erythrose_4-phosphate_and_phosphoenolpyruvate:_step_1/7.	0	0	0	0	0	0	0	0	0	0	0	0	0	0	0.182625	0.128742	0.207465	0.102136	0.14134	0.0675678	0	0	0	0	0	0	0	0	0.00832145	0	0	0	0	0	0	0	0	0	0	0	0	0	0.146316	0.232265	0.335221	0.170563	0.256437	0.0681557	0
Amine_and_polyamine_degradation;ethanolamine_degradation.	0	0	0	0	0	0	0	0	0	0	0	0	0	0	0.272178	0.262751	0.240695	0.509068	0.250475	0.673756	0.179762	0	0	0	0	0	0	0	0	0	0	0	0	0	0	0.0093292	0.0148762	0	0	0	0	0	0.280167	0.35155	0.0895601	0.216883	0.0654651	1.1142	0
Amino-acid_biosynthesis;L-histidine_biosynthesis;L-histidine_from_5-phospho-alpha-D-ribose_1-diphosphate:_step_9/9.	0.0752238	0.0615348	0.00951311	0.0383315	0.0848019	0	0	0.761526	0.759736	0.899267	0.821962	0.8267	0.853793	0.985408	0.076127	0.073321	0.0277814	0.0680405	0.0330006	0.117697	0.0398042	0.0281119	0.0302519	0.0136988	0.0128609	0.0280059	0	0	0.446288	0.456352	0.475944	0.423725	0.418958	0.361147	0.494393	0.356389	0.382437	0.251459	0.410149	0.269446	0.232051	0.4059	0.18038	0.189509	0.195469	0.155687	0.13153	0.119924	0.439044
Amine_and_polyamine_biosynthesis;S-adenosylmethioninamine_biosynthesis;S-adenosylmethioninamine_from_S-adenosyl-L-methionine:_step_1/1.	0	0	0	0	0	0	0	0	0	0	0	0	0	0	0.266343	0.214582	0.191064	0.246154	0.08984	0	0	0	0	0	0	0	0	0	0.000326353	0.00108325	0	0	0	0	0	0	0	0	0	0	0	0	0.0372928	0.0634329	0	0	0.18483	0	0
Amino-acid_biosynthesis;L-lysine_biosynthesis_via_DAP_pathway;LL-2,6-diaminopimelate_from_(S)-tetrahydrodipicolinate_(succinylase_route):_step_3/3.	0	0	0	0	0	0	0	0	0	0	0	0	0	0	0.1184	0.0994488	0.0439969	0.149323	0.108832	0.112505	0	0	0	0	0	0	0	0	0	0	0	0	0	0	0	0	0	0	0	0	0	0	0.0504615	0.0377266	0	0.0745465	0.11215	0	0
Cofactor_biosynthesis;7,8-dihydroneopterin_triphosphate_biosynthesis;7,8-dihydroneopterin_triphosphate_from_GTP:_step_1/1.	1.57489	1.442	1.53085	1.37986	1.76507	2.14874	1.50367	0.4816	0.49333	0.586147	0.53817	0.531317	0.43313	0.467208	0.201507	0.217479	0.148431	0.114744	0.0708079	0.143805	0.105547	0.473115	0.488913	0.460798	0.333474	0.422341	0.499527	0.305034	0.49583	0.50009	0.550565	0.451592	0.513102	0.643781	0.645361	0.315024	0.311296	0.364618	0.370536	0.233846	0.20222	0.242732	0.158332	0.133066	0.12565	0.127679	0.255586	0.104183	0.0411661
Purine_metabolism;AMP_biosynthesis_via_de_novo_pathway;AMP_from_IMP:_step_1/2.	0.191166	0.219628	0.0869994	0.0858635	0.167069	0.103034	0	1.48392	1.53233	1.45933	1.19045	1.02946	1.85273	1.15266	0.287566	0.324998	0.266844	0.250354	0.250592	0.354332	0.283134	1.18126	1.08242	1.00221	1.18286	1.19867	1.75956	0.664404	1.80271	1.84892	1.83142	1.99901	1.56588	1.78997	1.27688	1.81807	1.56272	1.87204	2.10158	1.75475	2.60955	2.15261	1.42841	1.45573	1.53067	1.48177	1.4055	1.29018	1.42533
Pyrimidine_metabolism;UMP_biosynthesis_via_de_novo_pathway;UMP_from_orotate:_step_1/2.	0.150302	0.122393	0.0977651	0.0508032	0.224017	0.0194347	0.819578	1.07356	1.16053	1.17011	0.769874	1.19109	0.955461	1.15442	0.510925	0.544979	0.456373	0.557467	0.514303	0.761925	0.580853	0.739675	0.791714	0.656923	0.8482	0.826139	0.573104	0.824077	0.593072	0.631438	0.710249	0.558549	0.522335	0.726213	0.371464	0.765422	0.705313	0.888846	1.1828	1.12771	1.09926	0.394968	0.603731	0.602763	0.607534	0.57592	0.524697	0.529296	0.658725
Purine_metabolism;ppGpp_biosynthesis;ppGpp_from_GDP:_step_1/1.	0	0	0	0	0	0	0	0	0	0	0	0	0	0	0.279942	0.206864	0.33004	0.173171	0.505373	0.297846	0.416725	0	0	0	0	0	0	0	0	0	0	0	0	0	0	0.0254434	0.123477	0	0	0	0	0	0.119931	0.0638156	0.228612	0.296043	0.445566	0.295758	0
Exopolysaccharide_biosynthesis;colanic_acid_biosynthesis.	0	0	0	0	0	0	0	0	0	0	0	0	0	0	0	0	0	0	0	0	0	0	0	0	0	0	0	0	0	0	0	0	0	0	0	0	0	0	0	0	0	0	0.0941763	0.203648	0	0.413431	0	0.271884	0
Purine_metabolism;XMP_biosynthesis_via_salvage_pathway;XMP_from_xanthine:_step_1/1.	0.0988139	0.187711	0.0578728	0.0287322	0	0.463859	0	1.65828	1.54124	1.74988	1.53306	1.84188	2.24463	2.47932	0.353645	0.351387	0.349097	0.302712	0.377573	0.399135	0.498635	0.635569	0.704766	0.431186	0.598297	0.738825	0.624466	0.425685	1.0507	1.04578	0.795412	0.962601	1.45439	1.20038	0.622634	1.35167	1.30476	1.40626	2.23936	1.79316	1.30669	1.26763	0.88561	0.900727	0.822998	0.732969	0.946316	0.8508	1.24737
Amino-acid_biosynthesis;L-histidine_biosynthesis;L-histidine_from_5-phospho-alpha-D-ribose_1-diphosphate:_step_2/9.	0.0847101	0.0787166	0	0	0	0	0	1.23036	1.27824	1.51622	1.35349	0.814234	1.38693	3.56196	0.0845488	0.0961644	0.111307	0.0635747	0.0789752	0.0853575	0.144925	0.112762	0.115654	0.124272	0.181409	0.127313	0.276715	0	1.0151	1.1149	1.06229	0.960463	1.22433	0.869146	1.3116	0.763116	0.771704	1.22701	0.930902	1.16536	1.20501	1.20672	0.473689	0.486501	0.458351	0.559172	0.420537	0.314454	0.819223
Amine_and_polyamine_biosynthesis;spermidine_biosynthesis;spermidine_from_putrescine:_step_1/1.	0.0655793	0.0764934	0.0140188	0.0564345	0.0312494	0	0	1.45133	1.46906	1.49007	1.72568	1.35346	1.70315	1.95603	0.509903	0.45221	0.731752	0.474363	0.25621	0.285259	0.291963	0.684166	0.700605	0.730451	0.727546	0.581237	1.20372	1.09236	0.341191	0.350907	0.343806	0.256383	0.405329	0.405021	0.375203	0.522382	0.46133	0.654788	0.660143	0.40118	0.612734	0.375559	0.193099	0.255844	0.260595	0.0917375	0.0831744	0.0558218	0.0992596
Metabolic_intermediate_biosynthesis;chorismate_biosynthesis;chorismate_from_D-erythrose_4-phosphate_and_phosphoenolpyruvate:_step_7/7.	1.14969	1.18047	1.31133	1.24202	1.45737	1.15245	1.93582	0.841857	0.885441	0.909608	0.812015	0.751279	0.684214	0.897913	0.195877	0.202348	0.20363	0.177864	0.229594	0.112636	0.111928	0.545716	0.529909	0.525081	0.698714	0.509326	0.769467	0.695967	0.577135	0.566493	0.602788	0.513563	0.684517	0.639073	0.927653	0.60859	0.596041	0.736289	0.674259	0.691334	0.981134	0.719961	0.385576	0.356741	0.304445	0.321649	0.294714	0.315534	0.28952
Porphyrin-containing_compound_metabolism;protoporphyrin-IX_biosynthesis;protoporphyrinogen-IX_from_coproporphyrinogen-III_(O2_route):_step_1/1.	0	0	0	0	0	0	0	0	0	0	0	0	0	0	0.187092	0.191714	0.0424015	0.377619	0	0.325277	0	0	0	0	0	0	0	0	0.000886203	0	0	0	0	0	0	0	0	0	0	0	0	0	0.146848	0.0833642	0.248747	0	0	0	1.76857
Isoprenoid_biosynthesis;isopentenyl_diphosphate_biosynthesis_via_DXP_pathway;isopentenyl_diphosphate_from_1-deoxy-D-xylulose_5-phosphate:_step_4/6.	1.80997	1.7533	2.06112	2.05925	1.62876	1.59575	1.81144	0.863986	0.919156	0.988257	0.88566	1.05175	1.32859	0.917118	0.24249	0.20995	0.24055	0.233955	0.19833	0.490355	0.168628	0.63429	0.626768	0.605256	0.604631	0.713056	0.844803	0.736751	0.435046	0.398219	0.37558	0.49806	0.428266	0.535563	0.771091	0.467941	0.401711	0.493762	0.493286	0.465662	0.399938	0.503897	0.135428	0.145801	0.208601	0.0829378	0.113038	0.142046	0
Carbohydrate_metabolism;Entner-Doudoroff_pathway.	0	0	0	0	0	0	0	0	0	0	0	0	0	0	0.220415	0.198252	0.186877	0.237973	0.694623	0.102409	0.576387	0	0	0	0	0	0	0	0	0	0	0	0	0	0	0.0699558	0	0	0	0	0	0	0.144356	0.0878259	0.26206	0	0.204275	0	0
Carbohydrate_degradation;glycolysis;pyruvate_from_D-glyceraldehyde_3-phosphate:_step_3/5.	1.35447	1.31654	1.80723	1.17521	1.46771	1.42644	0.90703	0.533022	0.568124	0.738437	0.493994	0.516086	0.362085	0.860822	0.240833	0.274584	0.235147	0.208985	0.118228	0.225169	0.189915	0.586523	0.549852	0.336378	0.696338	0.741105	1.82654	0.915472	0.579198	0.588819	0.637645	0.569123	0.613357	0.42521	0.478806	1.12648	1.08939	1.31428	1.28567	1.5029	1.2258	1.76443	0.315854	0.33819	0.471255	0.24132	0.286687	0.338829	0.198354
Amino-acid_biosynthesis;D-alanine_biosynthesis;D-alanine_from_L-alanine:_step_1/1.	0.0275469	0.0298951	0	0	0	0	0	0.130762	0.142717	0.0705426	0.0488615	0.129933	0.367494	0.208492	0.0425412	0.0511863	0.0256378	0.0245917	0.0148239	0	0.208166	0.229199	0.230444	0.0736298	0.352467	0.346603	0.475785	0	0.322226	0.362352	0.404997	0.32427	0.444638	0.321111	0.291167	0.0412059	0.0265796	0.0865871	0.0330665	0.050512	0.0535812	0	0.0393137	0.0430502	0.0619163	0.0654352	0.0492214	0.0609729	0
Nucleotide-sugar_biosynthesis;ADP-L-glycero-beta-D-manno-heptose_biosynthesis;ADP-L-glycero-beta-D-manno-heptose_from_D-glycero-beta-D-manno-heptose_7-phosphate:_step_3/4.	0	0	0	0	0	0	0	0	0	0	0	0	0	0	0.248687	0.235564	0.397887	0.16906	0.493189	0	1.07328	0	0	0	0	0	0	0	0	0	0	0	0	0	0	0	0.0703319	0	0	0	0	0	0.102511	0.0873177	0.130272	0.168725	0	0	0
Cofactor_biosynthesis;NAD(+)_biosynthesis;NAD(+)_from_deamido-NAD(+)_(ammonia_route):_step_1/1.	0.0476663	0.0517231	0	0	0	0	0	0.123281	0.143045	0.135273	0.0422958	0.0321556	0	0	0.0888839	0.106995	0	0.0639725	0.0466786	0	0.270652	0.329305	0.335584	0.309508	0.343969	0.186804	0.495031	0	0.457496	0.471972	0.440134	0.678464	0.328956	0.27332	0.49071	0.0710236	0.0796755	0.0215451	0.139787	0.218698	0.0927382	0	0.0321017	0.0342742	0.0106083	0	0	0.191495	0
Polyol_metabolism;myo-inositol_degradation_into_acetyl-CoA;acetyl-CoA_from_myo-inositol:_step_7/7.	0	0	0	0	0	0	0	0	0	0	0	0	0	0	0	0	0	0	0	0	0	0	0	0	0	0	0	0	0	0	0	0	0	0	0	0	0	0	0	0	0	0	0	0	0	0	0	0	0
Pyrimidine_metabolism;UMP_biosynthesis_via_de_novo_pathway;orotate_from_(S)-dihydroorotate_(quinone_route):_step_1/1.	2.52209	2.47165	2.50241	2.65218	2.61361	2.75604	2.31998	0.111619	0.117893	0.106159	0.093441	0.0713871	0.170422	0.0667849	0.0937193	0.123382	0.0251146	0.103159	0.139721	0	0.542347	0.404752	0.449154	0.398491	0.367058	0.362331	0.426188	0.405529	0	0	0	0	0	0	0	0	0	0	0	0	0	0	0	0	0	0	0	0	0
Cofactor_biosynthesis;ubiquinone_biosynthesis_[regulation].	0	0	0	0	0	0	0	0	0	0	0	0	0	0	0.28241	0.188495	0.0933644	0.446253	0.516666	0.089589	0.504385	0	0	0	0	0	0	0	0	0	0	0	0	0	0	0.119883	0.0966944	0	0	0	0	0	0.153275	0.153539	0.183059	0.23753	0.0893516	0.356225	0
Cofactor_biosynthesis;adenosylcobalamin_biosynthesis;precorrin-2_from_uroporphyrinogen_III:_step_1/1.	0	0	0	0	0	0	0	0	0	0	0	0	0	0	0.270663	0.200025	0.565687	0.303668	0.359265	0.518172	1.1749	0	0	0	0	0	0	0	0	0	0	0	0	0	0	0	0	0	0	0	0	0	0.132691	0	0.260972	0	0	0	0
Polyol_metabolism;glycerol_fermentation;glycerone_phosphate_from_glycerol_(oxidative_route):_step_1/2.	0	0	0	0	0	0	0	0	0	0	0	0	0	0	0.204811	0.225171	0.278885	0	0	0.17841	0.502224	0	0	0	0	0	0	0	0	0	0	0	0	0	0	0.0609547	0.0986047	0	0	0	0	0	0.179612	0.091782	0	0	0	0.709634	0
Nitrogen_metabolism;urea_degradation;CO(2)_and_NH(3)_from_urea_(urease_route):_step_1/1.	0.0539242	0.0374342	0	0	0	0	0	0.174928	0.238361	0.250961	0.248694	0.154552	0.0715016	0.466913	0.0233637	0.017264	0.0205418	0.0112761	0.058226	0	0	0.578309	0.629151	0.440018	0.586216	0.514891	0.389064	1.3674	0.682544	0.746757	0.626393	0.64348	0.648767	0.465877	0.950502	0.0401542	0.0391033	0.0589956	0.0671604	0	0.0374435	0	0.043261	0.0407605	0.028111	0.0331801	0.0328717	0.0535687	0
Amino-acid_degradation;L-arginine_degradation_via_AST_pathway;L-glutamate_and_succinate_from_L-arginine:_step_4/5.	0	0	0	0	0	0	0	0	0	0	0	0	0	0	0.173887	0.158204	0.155462	0.0330188	0.192742	0.395751	0.559602	0	0	0	0	0	0	0	0	0	0	0	0	0	0	0.135837	0.274634	0	0	0	0	0	0.0300261	0.0511518	0	0.131788	0	0	0
Cofactor_biosynthesis;(R)-pantothenate_biosynthesis;(R)-pantoate_from_3-methyl-2-oxobutanoate:_step_1/2.	0.0561976	0.0434027	0.01411	0	0	0	0	0.00111151	0.00279152	0	0	0	0	0	0.26491	0.244139	0.240697	0.152724	0.338281	0.150081	0.171242	0.381949	0.353471	0.340531	0.431063	0.409762	0.525443	0.537111	0.00165247	0.00174502	0	0	0	0	0	0.173437	0.128843	0.189445	0.27432	0.281205	0.093679	0.248826	0.216013	0.283627	0.320526	0.53956	0.193076	0.167552	0.123454
Secondary_metabolite_metabolism;methylglyoxal_degradation;(R)-lactate_from_methylglyoxal:_step_2/2.	0	0	0	0	0	0	0	0	0	0	0	0	0	0	0.127708	0.12201	0.0581157	0	0	0	0	0	0	0	0	0	0	0	0	0	0	0	0	0	0	0.0762223	0.123303	0	0	0	0	0	0.0561617	0.0574055	0.114193	0	0	0	0
Carbohydrate_biosynthesis;dTDP-L-rhamnose_biosynthesis.	0.033429	0.0721803	0.117178	0	0	0	0	0.220904	0.222122	0.151276	0.349312	0.270547	0.694758	0	0.0263266	0.0240177	0.0258517	0.0188688	0	0	0	0.661069	0.585266	1.01747	0.43669	0.950087	0.462882	0	0.66543	0.649767	0.759799	0.848605	0.609503	0.546267	0.573323	0.069776	0.056397	0.0301115	0.120114	0.0614264	0	0	0.0773168	0.0435038	0.113392	0.0648949	0	0	0
Amino-acid_biosynthesis;L-arginine_biosynthesis;L-arginine_from_L-ornithine_and_carbamoyl_phosphate:_step_3/3.	0.112475	0.132231	0.175407	0.0367706	0.0973879	0.179443	0	0.530415	0.532414	0.61325	0.444037	0.522977	0.741812	0.560495	0.316943	0.289114	0.355214	0.294118	0.427691	0.163542	0.262297	0.559773	0.554222	0.690571	0.600977	0.521081	0.547778	0.559385	0.721032	0.735357	0.789056	0.671169	0.756574	0.677363	0.739868	0.493549	0.507772	0.497421	0.728907	0.519893	0.536697	0.816469	0.22641	0.258066	0.214068	0.226198	0.249268	0.379212	0.168598
Cofactor_biosynthesis;biotin_biosynthesis;biotin_from_7,8-diaminononanoate:_step_2/2.	1.68344	1.65866	2.02833	1.66249	1.61394	1.68668	2.01581	0.0713305	0.0807419	0.0915692	0.0598598	0.08496	0.0383701	0	0.0463031	0.0826609	0.0651308	0.0807233	0.203385	0	0	0.249773	0.255748	0.254707	0.242353	0.278925	0.331951	0.293007	0.000895201	0.00051054	0	0	0	0	0	0	0	0	0	0	0	0	0.0328929	0.0766023	0.0639974	0.00357691	0.183012	0.00274236	0
Carbohydrate_acid_metabolism;D-gluconate_degradation.	0	0	0	0	0	0	0	0	0	0	0	0	0	0	0.19955	0.277564	0.130525	0.273135	0.377953	0.148368	0.164153	0	0	0	0	0	0	0	0	0	0	0	0	0	0	0	0	0	0	0	0	0	0.0432561	0.0393511	0.0588074	0.0764758	0.114586	0.113399	0
Amino-acid_degradation;L-histidine_degradation_into_L-glutamate;L-glutamate_from_N-formimidoyl-L-glutamate_(hydrolase_route):_step_1/1.	0	0	0	0	0	0	0	0	0	0	0	0	0	0	0	0	0	0	0	0	0	0	0	0	0	0	0	0	0	0	0	0	0	0	0	0	0	0	0	0	0	0	0	0	0	0	0	0	0
Carbohydrate_degradation;2-deoxy-D-ribose_1-phosphate_degradation;D-glyceraldehyde_3-phosphate_and_acetaldehyde_from_2-deoxy-alpha-D-ribose_1-phosphate:_step_2/2.	0	0	0	0	0	0	0	0.0299309	0	0.0408569	0.0481496	0	0	0	0.100266	0.0388741	0.00931343	0.00592521	0.0550906	0.00354856	0	0.00611506	0.00816179	0.0108793	0	0.0129665	0.0492912	0	0	0	0	0	0	0	0	0.041496	0.0366149	0.00739701	0.0848013	0.199469	0	0	0.047549	0.0584529	0.0109301	0.00473817	0.0106674	0.405505	0
Purine_metabolism;IMP_biosynthesis_via_de_novo_pathway;IMP_from_5-formamido-1-(5-phospho-D-ribosyl)imidazole-4-carboxamide:_step_1/1.	0.0719889	0.0571517	0.0450545	0.0801409	0	0.0662142	0	0.596527	0.546375	0.759942	0.546035	0.495338	0.44167	0.612198	0.163233	0.15874	0.0929556	0.124148	0.171339	0.0689653	0.0104607	0.637921	0.564028	0.596525	0.717751	0.645169	0.674311	0.3366	1.05726	1.0892	1.08026	1.19469	1.17697	0.936191	1.05516	0.318527	0.347425	0.34534	0.302447	0.21678	0.309935	0.227532	0.16691	0.152095	0.130088	0.107978	0.0833322	0.0892735	0.113642
Carbohydrate_degradation;L-arabinose_degradation_via_L-ribulose;D-xylulose_5-phosphate_from_L-arabinose_(bacterial_route):_step_3/3.	0	0	0	0	0	0	0	0	0	0	0	0	0	0	0.27692	0.272935	0.540526	0.136952	0.201493	1.24316	0	0	0	0	0	0	0	0	0	0	0	0	0	0	0	0.213007	0	0	0	0	0	0	0.228898	0.0712988	0.106373	0.275291	0.414535	0	0
Amino-acid_biosynthesis;L-methionine_biosynthesis_via_salvage_pathway;S-methyl-5-thio-alpha-D-ribose_1-phosphate_from_S-methyl-5'-thioadenosine_(phosphorylase_route):_step_1/1.	0	0	0	0	0	0	0	0	0	0	0	0	0	0	0	0	0	0	0	0	0	0	0	0	0	0	0	0	0.00156653	0	0	0	0	0	0	0	0	0	0	0	0	0	0	0	0	0	0	0	0
Pyrimidine_metabolism;UMP_biosynthesis_via_de_novo_pathway;(S)-dihydroorotate_from_bicarbonate:_step_3/3.	0.0217277	0.0175048	0	0	0	0	0	0.0502597	0.0430551	0.0488508	0.0936457	0.0219832	0.0726506	0.12335	0.114751	0.0860022	0.218344	0.179123	0.0580962	0	0	0.191559	0.164693	0.185895	0.234981	0.231919	0.141082	0.230463	0.127707	0.130186	0.119181	0.172744	0.0962414	0.161661	0.0479339	0.0610504	0.0282585	0.021737	0	0.00712389	0.0317003	0	0.0181155	0.0156361	0.00545699	0.0115803	0	0	0
Purine_metabolism;IMP_biosynthesis_via_de_novo_pathway;5-amino-1-(5-phospho-D-ribosyl)imidazole_from_N(2)-formyl-N(1)-(5-phospho-D-ribosyl)glycinamide:_step_2/2.	0.529986	0.493342	0.443746	0.126927	0.429976	0.169863	0.218909	2.3937	2.04095	2.19785	3.31478	1.96642	1.55697	2.69331	0.260256	0.276195	0.269405	0.239192	0.192673	0.191463	0.215406	2.68336	2.96527	2.14411	2.45632	3.60972	2.16639	4.10136	3.73561	3.49978	4.06984	4.36295	5.17555	2.69201	3.53014	1.23117	1.20706	1.48188	2.0291	1.93681	1.7054	1.26765	0.599244	0.606299	0.541697	0.651195	0.541339	0.381051	0.308716
Protein_modification;lipoprotein_biosynthesis_(diacylglyceryl_transfer).	0.0731932	0.0840878	0.0147145	0.025602	0.0856526	0	0	0.464053	0.481074	0.447635	0.372524	0.483486	0.543466	0.413248	0.112491	0.103729	0.124416	0.132522	0.0446007	0.205074	0.0877503	0.186132	0.196508	0.208506	0.160809	0.107481	0.15529	0.0961144	0.640524	0.648224	0.670366	0.586928	0.702764	0.556241	0.545599	0.357063	0.308917	0.3501	0.434246	0.420155	0.572834	0.233082	0.322535	0.315348	0.328722	0.319747	0.337703	0.273851	0.425217
Amino-acid_biosynthesis;L-histidine_biosynthesis;L-histidine_from_5-phospho-alpha-D-ribose_1-diphosphate:_step_3/9.	0.0763264	0.114646	0.185151	0.124273	0.206843	0	0	0.689354	0.58296	0.637956	0.679707	0.769202	0.624749	0	0.0609579	0.0557755	0.0392341	0.093334	0.092766	0.00733003	0	0.118246	0.11558	0.120867	0.178521	0.0694554	0.0793528	0	1.0452	1.05169	1.14848	0.917274	0.811473	0.950653	1.64326	0.991262	0.851155	1.06545	0.872135	1.31896	1.48122	0.922968	0.43319	0.449657	0.447915	0.30978	0.478758	0.567608	0.681298
Aminoacyl-tRNA_biosynthesis;selenocysteinyl-tRNA(Sec)_biosynthesis;selenocysteinyl-tRNA(Sec)_from_L-seryl-tRNA(Sec)_(bacterial_route):_step_1/1.	0	0	0	0	0	0	0	0	0	0	0	0	0	0	0.249018	0.223516	0.0901231	0.61371	0.224125	0.45529	0	0	0	0	0	0	0	0	0	0	0	0	0	0	0	0	0	0	0	0	0	0	0.0349291	0.0396696	0.0591842	0	0	0	0
Protein_modification;protein_lipoylation_via_endogenous_pathway;protein_N(6)-(lipoyl)lysine_from_octanoyl-[acyl-carrier-protein]:_step_2/2.	0.0190736	0.0172569	0	0.0503204	0.0277127	0	0	0	0	0	0	0	0	0	0.114189	0.0927149	0.119244	0.0489605	0.0213508	0.205305	0.0621288	0.0371799	0.0464139	0.0414388	0.0322108	0.0401537	0	0	0.00162036	0	0	0	0	0	0	0.0168734	0.00869523	0.00319795	0.0262411	0	0	0	0.0915004	0.150758	0.0633429	0.170328	0.234175	0.0507965	0.0263456
Cofactor_biosynthesis;NAD(+)_biosynthesis;deamido-NAD(+)_from_nicotinate_D-ribonucleotide:_step_1/1.	0.00849915	0.00407833	0.0131728	0	0	0	0	0.00237321	0	0	0	0	0	0	0.117096	0.105168	0.147542	0.0727763	0.249684	0.0313861	0.0546996	0.0351743	0.0191648	0.0274848	0	0.0972235	0.0309124	0	0.00839596	0.00447797	0	0	0	0	0	0.012704	0.00209531	0	0	0.0165206	0	0	0.0776067	0.137821	0.121764	0.131816	0.190934	0.0454694	0.0594964
Cofactor_biosynthesis;ubiquinone_biosynthesis.	0	0	0	0	0	0	0	0	0	0	0	0	0	0	0.11739	0.129906	0.11662	0.105329	0.0621765	0.210564	0.338382	0.000738329	0.00124899	0	0	0	0	0	0.000525177	0.000867406	0	0	0	0	0	0.0137906	0.0223146	0	0	0	0	0	0.065925	0.0610105	0.0461586	0.0620064	0.0620818	0.122783	0.481586
Nucleotide-sugar_biosynthesis;UDP-N-acetyl-alpha-D-glucosamine_biosynthesis;N-acetyl-alpha-D-glucosamine_1-phosphate_from_alpha-D-glucosamine_6-phosphate_(route_II):_step_2/2.	0	0	0	0	0	0	0	0	0	0.700823	0.389275	0.474495	0.483068	0.476978	0	0	0	0	0	0	0	0	0	0	0	0	0	0	0.729904	0.653305	0.834725	0.709906	0.664176	0.721008	0.535894	0	0	0	0.699086	0	0.824702	1.24527	0	0	0	0	0	0	0
Carbohydrate_metabolism;galactose_metabolism_[regulation].	0.613527	0.333369	0	0	0	0	0	1.56193	1.91571	0.452142	3.77452	1.65739	1.81721	0	0.19447	0.184486	0.100469	0.384434	0.31099	0	0	4.33757	4.71896	2.58077	3.42363	2.91823	2.12357	2.17193	5.30411	5.18048	3.33408	6.51567	5.24738	3.94153	2.71165	0.27115	0.290375	0	0	0	0	0	0.0790054	0.338461	0.473057	0.0852871	0	0.511709	0
Carbohydrate_degradation;L-fucose_degradation;L-lactaldehyde_and_glycerone_phosphate_from_L-fucose:_step_3/3.	0	0	0	0	0	0	0	0	0	0	0	0	0	0	0.137019	0.0383798	0	0.15138	0.220913	0	0	0	0	0	0	0	0	0	0	0	0	0	0	0	0	0	0	0	0	0	0	0	0	0.0733129	0.218755	0	0	0	0
Carbohydrate_biosynthesis;gluconeogenesis.	0.0933432	0.0915831	0.107135	0.0813175	0.0778694	0.0152444	0.0171753	0.266753	0.282737	0.290181	0.279937	0.230308	0.336238	0.288729	0.216568	0.229556	0.198887	0.2231	0.156733	0.199775	0.232024	0.368841	0.404008	0.334506	0.46328	0.3856	0.492996	0.251253	0.202002	0.210028	0.210956	0.208307	0.203688	0.220245	0.232957	0.249255	0.22385	0.244415	0.3393	0.33228	0.326937	0.302124	0.236118	0.242767	0.243978	0.212314	0.247356	0.224895	0.178546
Metabolic_intermediate_biosynthesis;chorismate_biosynthesis;chorismate_from_D-erythrose_4-phosphate_and_phosphoenolpyruvate:_step_2/7.	0.04102	0.0257407	0	0	0	0	0	0.230559	0.20694	0.251386	0.197172	0.190975	0	0.241754	0.121798	0.108739	0.202914	0.119172	0.164793	0.0083069	0.0137361	0.177611	0.16329	0.157785	0.191517	0.177481	0.179336	0.241872	0.339437	0.351553	0.430787	0.420433	0.309608	0.387726	0.399598	0.141387	0.112733	0.167088	0.175755	0.0982571	0	0.172322	0.0971894	0.0915425	0.201464	0.135397	0.0846831	0.0404712	0.315086
Amino-acid_degradation;L-histidine_degradation_into_L-glutamate;N-formimidoyl-L-glutamate_from_L-histidine:_step_1/3.	0.0403973	0.0597433	0.0374638	0	0.0868613	0	0	0.0137799	0.00512874	0	0	0	0	0	0.001214	0	0.00252405	0	0	0	0	0.027832	0.0411664	0.0423258	0.0121944	0.0525982	0	0	0.0157914	0.0220601	0	0.0128318	0.0262193	0.0129453	0	0.00315696	0.00510692	0	0	0	0	0	0.00146283	0	0	0	0	0	0
Glycan_biosynthesis;glycogen_biosynthesis.	0.0382402	0.0505039	0.0208848	0.0560585	0.0933265	0	0	0.380381	0.359505	0.397858	0.268753	0.336932	0.246792	0.450053	0.151137	0.148581	0.163227	0.137496	0.180105	0.189709	0.23244	0.000987447	0	0	0	0	0	0	0.418059	0.413977	0.380128	0.353122	0.477544	0.470626	0.175204	0.817293	0.742642	0.9501	1.11136	0.786893	1.33979	1.32217	0.731618	0.761223	0.724826	0.800166	0.719359	0.968619	0.920077
One-carbon_metabolism;tetrahydrofolate_interconversion.	0.583654	0.525892	0.624562	0.476558	0.619588	0.502906	0.73365	0.68551	0.675241	0.687799	0.715681	0.63365	0.699679	0.820642	0.309114	0.306706	0.342478	0.324551	0.272596	0.299967	0.260291	0.835252	0.849765	0.854036	0.774513	0.852975	0.832262	0.87001	0.565776	0.555834	0.553551	0.586206	0.55473	0.56543	0.617176	0.451474	0.419444	0.463531	0.514099	0.599249	0.484117	0.32646	0.365877	0.372464	0.386442	0.368769	0.371182	0.361157	0.46483
Polyol_metabolism;glycerol_degradation_via_glycerol_kinase_pathway;sn-glycerol_3-phosphate_from_glycerol:_step_1/1.	0.0531231	0.0516373	0	0	0	0	0	0.5952	0.614057	0.588382	0.558242	0.574736	0.648326	0.847105	0.181559	0.197046	0.195474	0.19943	0.163641	0.142975	0.280683	0.359421	0.367195	0.328211	0.336891	0.374872	0.270006	0.457839	0.0104089	0.0165503	0.00780116	0.0099418	0.0122477	0	0	0.231934	0.206502	0.279273	0.30008	0.300802	0.344245	0.501092	0.0360836	0.0449285	0.0607767	0.0435416	0.0316396	0.0293211	0.245663
Glycolipid_biosynthesis;lipid_IV(A)_biosynthesis;lipid_IV(A)_from_(3R)-3-hydroxytetradecanoyl-[acyl-carrier-protein]_and_UDP-N-acetyl-alpha-D-glucosamine:_step_1/6.	3.55053	3.55209	3.63483	4.03871	3.70913	4.91465	3.17531	0.183532	0.169421	0.180461	0.169947	0.311267	0.161372	0.209471	0.243167	0.0943714	0.291527	0.310155	0	0.559962	0	0.512449	0.521983	0.42964	0.520863	0.394849	0.478965	0.652968	0	0	0	0	0	0	0	0.264673	0.206215	0	0	0.0439957	0	0	0.0375999	0.0640544	0.0954898	0	0	0	0
Carbohydrate_metabolism;fructose_metabolism.	0	0	0	0	0	0	0	0	0	0	0	0	0	0	0.229384	0.199834	0.172884	0.293907	0.107227	0	1.24407	0	0	0	0	0	0	0	0	0	0	0	0	0	0	0	0	0	0	0	0	0	0.244952	0.227656	0	0	0	0	0
Porphyrin-containing_compound_metabolism;heme_O_biosynthesis;heme_O_from_protoheme:_step_1/1.	0	0	0	0	0	0	0	0	0	0	0	0	0	0	0.0141777	0.0198502	0.028756	0.0209668	0.00764161	0	0	0	0	0	0	0	0	0	0	0	0	0	0	0	0	0	0	0	0	0	0	0	0.0015894	0.00244585	0	0	0	0	0
Cofactor_biosynthesis;pyrroloquinoline_quinone_biosynthesis.	0	0	0	0	0	0	0	0	0	0	0	0	0	0	0	0	0	0	0	0	0	0	0	0	0	0	0	0	0	0	0	0	0	0	0	0	0	0	0	0	0	0	0	0	0	0	0	0	0
Amino-acid_biosynthesis;L-histidine_biosynthesis;L-histidine_from_5-phospho-alpha-D-ribose_1-diphosphate:_step_7/9.	1.87118	1.87175	1.80857	1.84262	2.14339	2.12394	2.69065	0.46926	0.481479	0.478265	0.371237	0.458247	0.338269	0.495257	0.0773658	0.067567	0.112509	0.0883505	0.0665913	0.0590083	0.0393984	0.35723	0.376071	0.32259	0.460534	0.329163	0.321135	0.50966	0.271349	0.26638	0.28975	0.281416	0.285124	0.295218	0.182172	0.479693	0.453142	0.578451	0.449361	0.479419	0.691391	0.8646	0.431982	0.450014	0.394886	0.427954	0.444345	0.392791	0.404372
Metabolic_intermediate_biosynthesis;chorismate_biosynthesis;chorismate_from_D-erythrose_4-phosphate_and_phosphoenolpyruvate:_step_4/7.	0.00127451	0.00207473	0	0	0	0	0	0.0151794	0.0149895	0.0172623	0.00678378	0.0308937	0.0333435	0	0.0701158	0.0455558	0.0611067	0.0163941	0.0462507	0	0	0.0613278	0.0690909	0.049571	0.085228	0.0665977	0.092639	0.108136	0.0521119	0.0528846	0.0471182	0.0626304	0.0493617	0.0623804	0.0450026	0.0106663	0.0360447	0	0	0	0	0	0.00677818	0.0265536	0.000854512	0	0	0	0
Amino-acid_biosynthesis;L-valine_biosynthesis;L-valine_from_pyruvate:_step_1/4.	0.00809085	0.0131708	0	0	0	0	0	0.0525248	0.0113137	0	0.0213795	0	0	0	0.274666	0.254082	0.082799	0.211606	0.143161	0.0216131	0	0	0	0	0	0	0	0	0.00803102	0.00473703	0	0	0	0	0	0.0859854	0.0889488	0.0669569	0.0296529	0	0	0	0.140198	0.096007	0.369823	0.177456	0.492947	0.46351	0
Purine_metabolism;IMP_biosynthesis_via_de_novo_pathway;N(1)-(5-phospho-D-ribosyl)glycinamide_from_5-phospho-alpha-D-ribose_1-diphosphate:_step_2/2.	0	0	0	0	0	0	0	0.0101099	0.0114108	0	0	0.033299	0	0	0.0474436	0.0537438	0.0536886	0.0341987	0	0	0.231829	0	0	0	0	0	0	0	0	0	0	0	0	0	0	0.0247841	0.0341244	0.022301	0	0.0425491	0	0	0.0207363	0.0105978	0	0	0	0	0
Carbohydrate_metabolism;pentose_and_glucuronate_interconversion.	0.137418	0.19016	0.0663092	0.103581	0.10209	0	0	0.0136479	0.00997527	0	0.0422778	0.0322869	0	0	0.501698	0.456723	0.448984	0.396181	0.330727	0.727068	0.431765	0.64581	0.6566	0.635944	0.862927	0.597115	0.840158	1.28406	0	0	0	0	0	0	0	0.314798	0.414531	0.336263	0.246788	0.489215	0.248763	0.344134	0.536141	0.594871	0.58787	0.581982	0.514434	0.940352	0.499171
Cell_wall_biogenesis;peptidoglycan_biosynthesis.	0.223626	0.196643	0.207006	0.230359	0.271481	0.241542	0.171231	0.515068	0.516632	0.541276	0.480628	0.52774	0.52528	0.509726	0.159266	0.154796	0.157652	0.156056	0.127594	0.158715	0.110859	0.318789	0.321343	0.27584	0.324902	0.266307	0.345089	0.353563	0.573795	0.575953	0.620621	0.585741	0.594671	0.594018	0.632521	0.35799	0.329698	0.409024	0.401957	0.443906	0.393267	0.360752	0.321413	0.337157	0.320612	0.32301	0.346485	0.33786	0.317924
Amino-acid_biosynthesis;L-tryptophan_biosynthesis;L-tryptophan_from_chorismate:_step_4/5.	0	0.00641535	0	0	0	0	0	0.101953	0.112783	0.0540638	0.10847	0.0243927	0.110267	0	0.00788476	0.00956875	0.00458863	0.00511509	0.00786689	0.00401289	0	0.315831	0.260629	0.254737	0.330298	0.230772	0.697517	0.131172	0.298166	0.245154	0.273532	0.334489	0.283086	0.389465	0.38134	0.0355326	0.068934	0.0477581	0.0123652	0.110455	0	0	0.0295139	0.0269848	0.0331112	0	0.0198326	0.037691	0
Cofactor_biosynthesis;tetrahydrofolate_biosynthesis;7,8-dihydrofolate_from_2-amino-4-hydroxy-6-hydroxymethyl-7,8-dihydropteridine_diphosphate_and_4-aminobenzoate:_step_2/2.	0	0	0	0	0	0	0	0	0	0	0	0	0	0	0.13671	0.140576	0.234405	0.29863	0	0.152103	0	0	0	0	0	0	0	0	0	0	0	0	0	0	0	0	0	0	0	0	0	0	0.015316	0.0260919	0	0	0	0	0
Carbohydrate_degradation;glycolysis;pyruvate_from_D-glyceraldehyde_3-phosphate:_step_2/5.	1.65327	1.80549	1.97131	2.44922	1.6631	1.90958	2.06369	1.8536	1.76408	2.75055	1.47688	2.31843	1.92167	2.44727	0.202201	0.215957	0.205584	0.264509	0.203946	0.235045	0.278449	2.184	2.15593	1.72511	2.97801	2.09491	1.57422	1.31661	2.66437	3.07704	2.98208	2.39795	2.44203	2.97198	1.89532	1.40302	1.24995	1.87674	1.28572	1.71856	1.87757	2.35441	1.03735	1.06028	1.07301	0.987265	0.997287	1.1823	1.21677
Pyrimidine_metabolism;UMP_biosynthesis_via_de_novo_pathway;(S)-dihydroorotate_from_bicarbonate:_step_2/3.	1.37385	1.41658	1.41318	1.52101	1.67435	1.37136	2.53421	0.39223	0.342027	0.428371	0.277068	0.224495	0.367342	0.36838	0.154182	0.191432	0.17245	0.195183	0.180225	0.15223	0.400815	0.362049	0.383358	0.363821	0.30781	0.371731	0.452184	0.415242	0.411643	0.401077	0.427988	0.465308	0.541737	0.381136	0.510166	0.566724	0.533936	0.587635	0.879126	0.642858	0.63246	0.323223	0.51972	0.527357	0.475992	0.485174	0.40714	0.47978	0.609485
Amino-acid_biosynthesis;L-arginine_biosynthesis;N(2)-acetyl-L-ornithine_from_L-glutamate:_step_3/4.	2.27795	2.30191	2.38865	2.25663	2.57655	2.78822	2.4262	0.619376	0.682059	0.747182	0.597847	0.740943	0.834966	0.928982	0.302359	0.268339	0.288745	0.332012	0.325041	0.218189	0.368625	1.14891	1.13782	1.27451	1.17605	1.33781	1.08484	1.25944	0.780427	0.820035	1.0523	0.873137	0.934783	0.535926	0.594426	0.591547	0.524512	0.863551	0.748532	0.641075	0.854246	0.334959	0.335624	0.35939	0.346472	0.280442	0.328971	0.414232	0.408499
Amino-acid_biosynthesis;L-tryptophan_biosynthesis;L-tryptophan_from_chorismate:_step_5/5.	0.0577436	0.0533422	0.0425566	0.0229092	0.040097	0.0679968	0	0.159388	0.183192	0.187214	0.199529	0.16398	0.159231	0.175065	0.112193	0.113158	0.0763667	0.111295	0.113589	0.229708	0.0641089	0.306167	0.329064	0.318246	0.336465	0.371835	0.2871	0.395656	0.336432	0.339701	0.358119	0.271245	0.394435	0.279377	0.444607	0.125467	0.104904	0.154513	0.12138	0.128783	0.238334	0.0686967	0.153689	0.18261	0.132162	0.202015	0.164081	0.066272	0.11833
Glycolipid_biosynthesis;lipid_IV(A)_biosynthesis;lipid_IV(A)_from_(3R)-3-hydroxytetradecanoyl-[acyl-carrier-protein]_and_UDP-N-acetyl-alpha-D-glucosamine:_step_2/6.	0.0208761	0.0212555	0	0.00921761	0	0	0	0.00350707	0	0	0	0	0	0	0.263181	0.266041	0.0711919	0.280175	0.0818894	0.206175	0.105624	0.227599	0.230727	0.218046	0.243514	0.234718	0.256327	0.193906	0	0	0	0	0	0	0	0.0860626	0.0911436	0.0813345	0.0940454	0.0863194	0.0297129	0.0836739	0.192827	0.133508	0.079321	0.160191	0.0902235	0.0879732	0.177002
Isoprenoid_biosynthesis;isopentenyl_diphosphate_biosynthesis_via_DXP_pathway;isopentenyl_diphosphate_from_1-deoxy-D-xylulose_5-phosphate:_step_3/6.	0.129872	0.106949	0.0928866	0.140173	0.0777369	0	0	0.599376	0.695554	0.68456	0.631693	0.65287	0.851095	0.737228	0.138249	0.132371	0.132674	0.12788	0.100418	0.0941434	0.250657	0.0183327	0.0177261	0.0179262	0.00871828	0.01858	0.0135431	0.052082	0.782584	0.817579	0.682703	0.774319	0.781875	0.864715	1.22659	0.42293	0.428211	0.381263	0.599454	0.437369	0.691814	0.212071	0.429586	0.454553	0.474192	0.479832	0.453328	0.33678	0.479143
Amino-acid_biosynthesis;L-leucine_biosynthesis;L-leucine_from_3-methyl-2-oxobutanoate:_step_1/4.	0	0	0	0	0	0	0	0.00648225	0.00637317	0.0821571	0.00569799	0.0114249	0.00632224	0	0.181948	0.150593	0.171081	0.062095	0.107529	0.359757	0.0385074	0.00171449	0	0	0	0	0	0	0.000985078	0.00118138	0	0.00082622	0.00121785	0	0	0.000614713	0.000492871	0	0	0	0	0	0.521119	0.501771	0.536847	0.530743	0.435795	0.580477	0.396762
Bacterial_outer_membrane_biogenesis;LPS_O-antigen_biosynthesis.	0	0	0	0	0	0	0	0	0	0	0	0	0	0	0.0727775	0.0869149	0.0494283	0.0629732	0.0167373	0.0897834	0.113933	0	0	0	0	0	0	0	0	0	0	0	0	0	0	0.0218194	0	0	0	0	0	0	0.0695886	0.0523814	0.064525	0.0218956	0.00647045	0.0616154	0
Amino-acid_biosynthesis;L-proline_biosynthesis;L-glutamate_5-semialdehyde_from_L-glutamate:_step_1/2.	0.0890516	0.130504	0.0733252	0.121435	0.40776	0	0.426572	0.891636	0.875132	1.08967	0.75362	0.608448	0.560133	0.628629	0.177342	0.266841	0.214016	0.19278	0.223705	0.267797	0.0736709	0.329275	0.2881	0.293554	0.340378	0.339866	0.681358	0.447313	1.29996	1.27597	1.28729	1.21698	1.26333	1.44182	1.11228	1.13393	1.12848	1.31004	1.08587	1.16075	1.22557	1.83421	0.639193	0.705746	0.606288	0.716346	0.583915	0.64627	0.625625
Amino-acid_degradation;L-arginine_degradation_via_ADI_pathway.	0	0	0	0	0	0	0	0	0	0	0	0	0	0	0	0	0	0	0	0	0	0	0	0	0	0	0	0	0	0	0	0	0	0	0	0	0	0	0	0	0	0	0	0	0	0	0	0	0
Cofactor_biosynthesis;coenzyme_A_biosynthesis;CoA_from_(R)-pantothenate:_step_4/5.	0.111662	0.161936	0.0686986	0.317087	0.153276	0.1542	0	0.886251	0.891721	0.728635	0.783593	0.746148	1.04189	1.06905	0.211441	0.230012	0.297728	0.145839	0.173165	0.391938	0.341823	0.235209	0.224967	0.188567	0.253315	0.345753	0.213257	0.286711	0.555635	0.562494	0.527602	0.368573	0.40483	0.433387	0.357554	0.489644	0.53997	0.377987	0.49436	0.261376	0.932867	0.910171	0.244314	0.212962	0.256218	0.119604	0.134333	0.10723	0.132576
Purine_metabolism;AMP_biosynthesis_via_salvage_pathway;AMP_from_ADP:_step_1/1.	0.151673	0.0560548	0.0183743	0.0365975	0.0414985	0.0416893	0	0.548368	0.632735	0.7077	0.600887	0.66892	0.558315	0.553185	0.146105	0.150538	0.221904	0.137289	0.107653	0.112261	0.132755	0.381074	0.353572	0.367856	0.407899	0.230989	0.287929	0.395495	0.377376	0.353873	0.361798	0.414164	0.419923	0.258334	0.653749	0.393203	0.351694	0.364707	0.31616	0.460989	0.314754	0.574889	0.112964	0.109688	0.0848093	0.10124	0.111071	0.102622	0.0930579
Pyrimidine_metabolism;dTTP_biosynthesis.	0.1104	0.0389765	0.110888	0.045034	0.0565004	0	0	0.263358	0.341838	0.333877	0.225596	0.22022	0.179474	0.534656	0.234512	0.211227	0.280476	0.275503	0.14821	0.215248	0.222696	0.62698	0.61002	0.488611	0.466671	0.592979	0.773324	0.542303	0.416108	0.427295	0.421614	0.352099	0.549585	0.503301	0.551989	0.341901	0.28495	0.279463	0.363288	0.464087	0.320826	0.396755	0.132923	0.148816	0.151299	0.233566	0.123747	0.15196	0.0248361
Cofactor_biosynthesis;(R)-pantothenate_biosynthesis;(R)-pantothenate_from_(R)-pantoate_and_beta-alanine:_step_1/1.	1.76708	1.66448	1.75211	1.37022	1.87776	2.05771	2.40272	0.0832557	0.080471	0.0868296	0.0563504	0.122973	0.047202	0.240341	0.0926213	0.0932237	0.1043	0.0966027	0.0217035	0.0292414	0.0243626	0.333171	0.329358	0.314306	0.322176	0.320602	0.329867	0.167751	0	0	0	0	0	0	0	0.0184966	0.0114533	0.00714912	0.0474765	0	0	0	0.0681564	0.111531	0.0837024	0.0652654	0.133973	0.0377642	0.0629639
Carbohydrate_acid_metabolism;galactarate_degradation;D-glycerate_from_galactarate:_step_1/3.	0	0	0	0	0	0	0	0	0	0	0	0	0	0	0.203924	0.281535	0.249073	0.0794663	0.463468	0	0	0	0	0	0	0	0	0	0	0	0	0	0	0	0	0	0	0	0	0	0	0	0	0	0	0	0	0	0
Metabolic_intermediate_biosynthesis;chorismate_biosynthesis;chorismate_from_D-erythrose_4-phosphate_and_phosphoenolpyruvate:_step_3/7.	0	0	0	0	0	0	0	0.0823504	0.0799729	0.0652399	0.0541766	0.0740678	0	0	0.0303367	0.0367032	0.0175477	0.0349875	0.0767444	0	0.296484	0.141274	0.17037	0.0466078	0.203753	0.193504	0.211566	0.108001	0.161919	0.175356	0.217149	0.170372	0.206452	0.120738	0.0447766	0.0380126	0.0146981	0.0578695	0.0121432	0	0.0594222	0	0.0537929	0.0367422	0.0273101	0.0176774	0	0	0
Phospholipid_metabolism;phosphatidylcholine_biosynthesis.	0	0	0	0	0	0	0	0	0	0	0	0	0	0	0	0	0	0	0	0	0	0	0	0	0	0	0	0	0.011746	0.019588	0	0	0	0	0	0	0	0	0	0	0	0	0	0	0	0	0	0	0
Cofactor_biosynthesis;riboflavin_biosynthesis;5-amino-6-(D-ribitylamino)uracil_from_GTP:_step_1/4.	0.0792329	0.0324698	0.0465898	0.0149822	0.0249367	0	0	0.00275643	0.00461626	0	0	0	0	0	0.127959	0.140023	0.134395	0.102622	0.107408	0.0753947	0.122066	0.128418	0.131512	0.0799773	0.116241	0.113446	0.0230438	0.0898879	0	0	0	0	0	0	0	0.0532753	0.0543192	0.0712769	0.0798845	0.0489146	0	0	0.202598	0.214787	0	0.178533	0.270091	0.336098	0.185972
Pyrimidine_metabolism;dUMP_biosynthesis;dUMP_from_dCTP_(dUTP_route):_step_2/2.	0.128575	0.103744	0.085161	0.0744608	0	0.249009	0	0.590141	0.553587	0.61101	0.614643	0.5115	0.657239	0.717154	0.235593	0.185548	0.171358	0.0467318	0.0486397	0.49559	0.0536728	0.0471264	0.0323147	0.0650499	0.0902785	0.0191762	0.125737	0.0864927	0.661154	0.74588	0.774376	0.735939	0.501377	0.738368	0.651028	0.499029	0.429672	0.364645	0.335331	0.393412	0.246238	0.674138	0.187294	0.28195	0.139678	0.259558	0.63841	0.0799985	0.0285496
Isoprenoid_biosynthesis;isopentenyl_diphosphate_biosynthesis_via_DXP_pathway;isopentenyl_diphosphate_from_1-deoxy-D-xylulose_5-phosphate:_step_2/6.	0.125176	0.122013	0.13694	0.153265	0.196673	0	0.264504	0.688132	0.735946	0.625229	0.851581	0.630002	0.852117	0.888459	0.143228	0.147243	0.102703	0.0794919	0.106186	0.102087	0.0777196	0.0445627	0.0489789	0.0564869	0.0620802	0.0978424	0.0642491	0	0.809959	0.800958	0.932512	0.767486	0.919177	0.955314	1.21808	0.5219	0.494502	0.69186	0.622985	0.525884	0.650574	0.409699	0.134458	0.175828	0.121424	0.0949624	0.146652	0.242962	0.18456
Pyrimidine_metabolism;UMP_biosynthesis_via_de_novo_pathway;orotate_from_(S)-dihydroorotate_(NAD(+)_route):_step_1/1.	0.04851	0.0407396	0	0	0.0494637	0	0	0.0982288	0.0698699	0.141219	0.110588	0.0798723	0	0	0.0925634	0.0961934	0.113157	0.0820276	0.0763777	0.115525	0.10586	0.375004	0.413549	0.361902	0.312824	0.266723	0.394231	0.846936	0.179432	0.190385	0.22685	0.169597	0.206442	0.223083	0	0.0836871	0.132731	0.0881752	0.203909	0.0924785	0	0	0.181214	0.156677	0.222717	0.22225	0.190747	0.240721	0.270645
Amino-acid_biosynthesis;L-histidine_biosynthesis;L-histidine_from_5-phospho-alpha-D-ribose_1-diphosphate:_step_4/9.	0.119738	0.12905	0.163931	0	0.0999842	0	0	1.13465	1.10786	1.33985	1.28925	1.23487	1.2341	0.642057	0.172729	0.163378	0.161911	0.132064	0.279329	0.214462	0.139617	0.0984479	0.0858636	0.106255	0.0851756	0.0815019	0.159919	0.0893311	0.727397	0.765605	0.880459	0.858554	0.868155	0.57431	1.09139	1.30625	1.31935	1.54882	1.87916	1.64986	1.84258	2.12179	1.35909	1.37458	1.50704	1.29401	1.41648	1.22833	1.58379
Carbohydrate_degradation;pentose_phosphate_pathway;D-glyceraldehyde_3-phosphate_and_beta-D-fructose_6-phosphate_from_D-ribose_5-phosphate_and_D-xylulose_5-phosphate_(non-oxidative_stage):_step_2/3.	0.891162	0.959545	0.797714	0.81796	1.0967	0.881846	0.930965	0.711512	0.764802	0.84924	0.753418	0.834276	0.868898	0.890111	0.238445	0.262304	0.244616	0.236524	0.257162	0.166153	0.656012	0.494945	0.499453	0.490278	0.479032	0.585857	0.298839	0.312804	0.0936516	0.0912643	0.0906866	0.149138	0.125297	0.098768	0.147993	0.401105	0.39123	0.533317	0.475538	0.669967	0.492897	0.544334	0.157333	0.175802	0.180359	0.140557	0.169767	0.125478	0.15555
Cofactor_biosynthesis;pyridoxine_5'-phosphate_biosynthesis;pyridoxine_5'-phosphate_from_D-erythrose_4-phosphate:_step_2/5.	0	0	0	0	0	0	0	0	0	0	0	0	0	0	0.211886	0.0931691	0.200287	0.341241	0.070321	0	0.0138275	0	0	0	0	0	0	0	0	0	0	0	0	0	0	0.0487792	0.0952582	0.122271	0.0541978	0.0829193	0	0	0.165047	0.155539	0.163446	0.171149	0.296083	0	0
Amino-acid_biosynthesis;L-arginine_biosynthesis;N(2)-acetyl-L-ornithine_from_L-glutamate:_step_4/4.	0.130597	0.093727	0.0606096	0.162629	0.0451534	0	0.463624	0.796052	0.842098	0.7361	0.946004	0.667054	0.650807	0.8718	0.0937336	0.0835079	0.0853821	0.0905073	0.0897205	0.0948527	0.176009	0	0	0	0	0	0	0	0.996189	0.961994	1.14319	0.904542	0.960597	0.99427	1.01654	0.593914	0.575893	0.676945	0.640826	0.739208	0.53627	0.985233	0.0985219	0.0885968	0.0949632	0.0833681	0.100411	0.159552	0.0549661
Carbohydrate_degradation;glycolysis;D-glyceraldehyde_3-phosphate_and_glycerone_phosphate_from_D-glucose:_step_3/4.	0.0284286	0.0138124	0	0	0	0	0	0.0681945	0.0415478	0.0733404	0.0607126	0.0792626	0.0582108	0.0741254	0.254591	0.279857	0.22844	0.135559	0.171406	0.293022	0.143887	0.45464	0.492049	0.49897	0.501283	0.501702	0.627447	0.20703	0.181372	0.1688	0.151824	0.12499	0.109324	0.227935	0.200186	0.172287	0.163817	0.196618	0.25196	0.214317	0.300714	0	0.270797	0.265052	0.269291	0.2432	0.181621	0.232741	0.228002
Cofactor_biosynthesis;(R)-pantothenate_biosynthesis;(R)-pantoate_from_3-methyl-2-oxobutanoate:_step_2/2.	0	0	0	0	0	0	0	0	0.0152315	0	0	0	0	0	0.245311	0.194922	0.323478	0.185004	0.193575	0	0	0	0	0	0	0	0	0	0.00299698	0.00497627	0	0	0	0	0	0.00982692	0.0476902	0.0595361	0	0	0	0	0.129593	0.128813	0	0	0.0891088	0	0
Purine_metabolism;XMP_biosynthesis_via_de_novo_pathway;XMP_from_IMP:_step_1/1.	0.354174	0.366624	0.0905169	0.121488	0.15153	0.203209	0	1.17655	1.20994	1.38053	1.00455	1.42455	1.52653	1.46506	0.12026	0.143881	0.134585	0.0972516	0.0581707	0.15447	0.212631	0	0	0	0	0	0	0	1.41938	1.42009	1.46644	1.34709	1.52883	1.17237	1.66438	0.956284	0.764061	1.0356	1.34492	1.2537	1.15387	1.37286	0.191706	0.200416	0.131399	0.145449	0.196329	0.179174	0.246085
Amino-acid_biosynthesis;L-tyrosine_biosynthesis;L-tyrosine_from_(4-hydroxyphenyl)pyruvate:_step_1/1.	0	0	0	0	0	0	0	0	0	0	0	0	0	0	0.145661	0.310752	0.246478	0.258093	0.223064	0	0	0	0	0	0	0	0	0	0	0	0	0	0	0	0	0.0542451	0	0	0	0	0	0	0.114483	0.169618	0	0.101197	0	0	0
Amino-acid_biosynthesis;L-valine_biosynthesis;L-valine_from_pyruvate:_step_2/4.	1.73441	1.67638	1.63715	1.55097	1.91931	1.32425	2.75805	1.22496	1.25097	1.42488	0.880574	1.23117	1.1289	0.797977	0.227568	0.248296	0.227743	0.260165	0.12072	0.415424	0.0723178	1.01458	0.925696	0.85731	0.82214	0.962594	1.35163	1.13994	1.59818	1.60408	1.81513	1.56178	1.51926	1.57744	1.42836	1.12417	1.0528	1.22444	1.35133	1.49042	2.0417	0.884283	0.979799	0.970171	0.889993	0.936222	0.934472	1.3139	1.49102
Amino-acid_biosynthesis;L-leucine_biosynthesis;L-leucine_from_3-methyl-2-oxobutanoate:_step_3/4.	0.340932	0.241578	0.422157	0.200458	0.201642	0.276191	0.709872	1.12009	1.13343	1.13352	1.01687	0.765799	1.23234	1.72256	0.592058	0.59486	0.539137	0.617619	0.52367	0.664824	0.87029	0.99262	1.03963	1.00898	1.1969	0.826458	1.33411	0.404516	1.47291	1.53782	1.5343	1.58993	1.21498	1.37748	1.47336	2.07228	2.03541	2.49619	1.88109	2.06127	2.36452	3.33203	2.41148	2.51634	2.54188	2.28733	2.52381	2.31063	2.22165
Bacterial_outer_membrane_biogenesis;lipopolysaccharide_biosynthesis.	0	0	0	0	0	0	0	0	0	0	0	0	0	0	0.188546	0.179863	0.20478	0.223584	0.137926	0.237457	0.108322	0	0	0	0	0	0	0	0	0	0	0	0	0	0	0.0206006	0.0331304	0.00379385	0	0	0	0	0.10592	0.089766	0.105659	0.0643712	0.0511092	0.0382034	0
Amino-acid_biosynthesis;L-lysine_biosynthesis_via_DAP_pathway;LL-2,6-diaminopimelate_from_(S)-tetrahydrodipicolinate_(acetylase_route):_step_3/3.	0.0567182	0.242592	0	0	0	0	0	0.66452	0.606072	0.709804	0.227841	0.652014	0	0.972437	0.0126479	0.00470805	0.0146255	0	0	0	0	1.53267	1.11249	1.66639	1.43124	1.11849	2.89042	2.72483	1.82572	1.55334	1.34055	1.746	1.46675	1.87068	1.50976	0.370947	0.382286	0.116119	0.307327	0.118044	0	0	0.05071	0.0529179	0.0430715	0.129828	0.0553916	0.111567	0
Pyrimidine_metabolism;UMP_biosynthesis_via_salvage_pathway;UMP_from_uridine:_step_1/1.	0	0	0	0	0	0	0	0.128098	0.205699	0.124937	0.110771	0.223554	0	0.308681	0.0981699	0.151936	0.139378	0.0526623	0	0	0	0.450012	0.473468	0.405075	0.227088	0.193838	0.845604	0	0.332242	0.380366	0.468047	0.265391	0.771039	0.183848	0.719549	0.137018	0.0760095	0	0	0	0	0	0.0729175	0.01523	0.0272145	0	0	0.0707571	0
Cofactor_biosynthesis;adenosylcobalamin_biosynthesis;adenosylcobalamin_from_cob(II)yrinate_a,c-diamide:_step_2/7.	0	0	0	0	0	0	0	0	0	0	0	0	0	0	0.165817	0.129979	0.172362	0.29305	0.213829	0.220542	0.620825	0	0	0	0	0	0	0	0	0	0	0	0	0	0	0.226048	0.243781	0	0	0	0	0	0.110937	0.151157	0.112885	0	0	0.877215	1.20391
Cofactor_biosynthesis;coenzyme_A_biosynthesis;CoA_from_(R)-pantothenate:_step_1/5.	1.62679	1.4997	1.82127	1.46949	1.92912	1.63815	1.86042	0.846198	0.821353	0.87947	0.919369	0.784778	1.17701	0.737136	0.214455	0.208355	0.210248	0.199836	0.29555	0.176946	0.155076	0.63633	0.66691	0.704301	0.698256	0.546923	0.886944	0.4496	0.517635	0.505713	0.52223	0.548237	0.528392	0.48813	0.520043	0.685533	0.654057	0.829465	0.820949	1.01588	0.952209	0.906152	0.387078	0.393104	0.397115	0.385367	0.291526	0.314483	0.333618
Glycan_metabolism;bacterial_cellulose_biosynthesis.	0	0	0	0	0	0	0	0	0	0	0	0	0	0	0.25563	0.342358	0.224168	0.865894	0.0400258	0.0676307	0.19038	0	0	0	0	0	0	0	0	0	0	0	0	0	0	0.027844	0.0450425	0	0	0	0	0	0.0319872	0.0248167	0.0269729	0.0349348	0	0	0
Carbohydrate_acid_metabolism;D-galactonate_degradation;D-glyceraldehyde_3-phosphate_and_pyruvate_from_D-galactonate:_step_1/3.	0	0	0	0	0	0	0	0	0	0	0	0	0	0	0.113571	0.101421	0.268853	0.0492147	0.0851113	0	0.417044	0	0	0	0	0	0	0	0	0	0	0	0	0	0	0.0505659	0.081799	0	0	0	0	0	0.134247	0.0762419	0.379158	0.294647	0.147758	0.589277	0
Amino-acid_biosynthesis;L-threonine_biosynthesis;L-threonine_from_L-aspartate:_step_4/5.	0.0149527	0.0324318	0	0	0	0	0	0.0934087	0.0656407	0.0598841	0.0530401	0.120817	0.0881362	0	0.0692702	0.102207	0.116747	0.0332215	0.0799571	0.173788	0.244762	0.241649	0.297285	0.261588	0.182199	0.141671	0.621235	0.211444	0.247881	0.232702	0.225929	0.25869	0.153	0.110512	0	0.127408	0.0249709	0.00388215	0.0352097	0.0633958	0.173779	0	0.0257086	0.0156651	0.0233454	0.034607	0.0182916	0	0
Amino-acid_biosynthesis;L-histidine_biosynthesis;L-histidine_from_5-phospho-alpha-D-ribose_1-diphosphate:_step_6/9.	1.78265	1.70631	1.64628	1.78195	1.86986	2.96555	1.14317	1.22543	1.34054	1.26985	1.05231	1.68226	1.27213	0.801992	0.0969202	0.0935142	0.101396	0.0775111	0.0990973	0.0585276	0.0883716	0.437827	0.432789	0.444375	0.406284	0.520263	0.3188	0.886958	0.725636	0.737137	0.672774	0.72468	0.695033	0.912302	0.840563	0.605709	0.606003	0.731516	0.743355	0.53996	0.817719	0.731902	0.563586	0.609062	0.578226	0.613774	0.571699	0.504376	0.477694
Lipid_metabolism;fatty_acid_beta-oxidation.	0	0	0	0	0	0	0	0	0	0	0	0	0	0	0.175373	0.136971	0.20627	0.20911	0.130743	0.192256	0.174708	0	0	0	0	0	0	0	0.00111216	0.000932415	0	0	0	0	0	0.0658593	0.0171508	0	0	0	0	0	0.107195	0.0863943	0.0567515	0.0411444	0.110581	0	0.302625
Cofactor_biosynthesis;tetrahydrofolate_biosynthesis;4-aminobenzoate_from_chorismate:_step_2/2.	0	0	0	0	0	0	0	0	0	0	0	0	0	0	0.148363	0.0974779	0.134466	0.0428336	0.060849	0.515184	0	0	0	0	0	0	0	0	0	0	0	0	0	0	0	0	0.142529	0	0	0	0	0	0.0892988	0.0864296	0	0	0	0.489155	0
Amino-acid_degradation;L-histidine_degradation_into_L-glutamate;N-formimidoyl-L-glutamate_from_L-histidine:_step_3/3.	0.062269	0.0446138	0.0361701	0	0	0	0	0.00631128	0.00476741	0	0	0	0	0	0.0546896	0.0485292	0.0549757	0.044614	0.0696744	0.0404853	0.050702	0.0710514	0.0779138	0.0352036	0.103254	0.0570091	0.0354395	0	0.00231183	0.00383864	0	0	0	0	0	0.049403	0.0528419	0.0693066	0.0674199	0.0563171	0	0	0.100089	0.114212	0.112458	0.0964844	0.0647707	0.0534305	0.134935
Cofactor_biosynthesis;coenzyme_A_biosynthesis;CoA_from_(R)-pantothenate:_step_5/5.	0.0244461	0.0132791	0.0642224	0	0	0	0	0.397494	0.366124	0.477541	0.367517	0.508659	0.607639	0.829193	0.0591101	0.0648613	0.0775172	0.0600755	0.064566	0.010731	0.0150553	0.222857	0.233435	0.0560954	0.247261	0.228386	0	0	0.68107	0.646911	0.657488	0.633718	0.815053	0.610529	0.382133	0.309389	0.320027	0.395543	0.293571	0.309946	0.524168	0.261713	0.0976355	0.0930067	0.0539826	0.151558	0.115455	0.126652	0.0293839
Cell_wall_biogenesis;cell_wall_polysaccharide_biosynthesis.	0	0	0	0	0	0	0	0	0	0	0	0	0	0	0.159627	0.160122	0.110753	0.133861	0	0.018902	0.287424	0	0	0	0	0	0	0	0	0	0	0	0	0	0	0.0272599	0.0440976	0	0	0	0	0	0.0796724	0.121273	0.156523	0	0.0641545	0.715301	0
Amino-acid_degradation;4-aminobutanoate_degradation.	0	0	0	0	0	0	0	0	0	0	0	0	0	0	0.124181	0.13534	0.131226	0.0865526	0.0416238	0.224407	0.234192	0	0	0	0	0	0	0	0	0	0	0	0	0	0	0	0.0237638	0	0	0	0	0	0.0493843	0.0833616	0.0539489	0	0.042883	0	0.2122
Carbohydrate_metabolism;D-ribose_degradation;D-ribose_5-phosphate_from_beta-D-ribopyranose:_step_2/2.	0.115041	0.187271	0	0	0	0	0	0.113784	0.0398993	0	0.271863	0	0	0	0.166495	0.169518	0.18886	0.241501	0.140954	0.290759	0.819011	0	0	0	0	0	0	0	0.017412	0.0289114	0	0	0	0	0	0.0257418	0	0	0	0	0	0	0.0292218	0.0497816	0	0.0963166	0.145087	0	0.791076
Carbohydrate_acid_metabolism;D-galactonate_degradation;D-glyceraldehyde_3-phosphate_and_pyruvate_from_D-galactonate:_step_2/3.	0	0	0	0	0	0	0	0	0	0	0	0	0	0	0.093632	0.117928	0	0	0	0	0	0	0	0	0	0	0	0	0	0	0	0	0	0	0	0	0	0	0	0	0	0	0.560874	0.640481	0.955061	0.309561	2.32856	1.84845	0
Amino-acid_biosynthesis;L-arginine_biosynthesis;N(2)-acetyl-L-ornithine_from_L-glutamate:_step_2/4.	1.74775	1.80623	1.97383	1.85821	2.73514	2.21222	1.56353	1.40976	1.35534	1.5876	1.28766	1.14855	1.33404	1.21915	0.192578	0.201097	0.175231	0.163984	0.168743	0.127776	0.219903	0.291481	0.287052	0.222723	0.270935	0.316858	0.506471	0.281056	0.777665	0.783809	0.728184	0.767999	0.727407	0.858825	0.925567	1.40065	1.2156	1.44468	1.97068	1.84254	1.12952	1.0115	1.18459	1.2042	1.06769	1.16532	1.08805	1.20855	0.923279
Cofactor_biosynthesis;biotin_biosynthesis.	0	0	0	0	0	0	0	0	0	0	0	0	0	0	0.121865	0.127114	0.306814	0.153118	0.111479	0.0846427	0	0	0	0	0	0	0	0	0	0	0	0	0	0	0	0.020719	0.110415	0.00938879	0.00595413	0	0	0	0.0746514	0.137715	0.0950507	0.150983	0.00867267	0.0184881	0.0365334
Porphyrin-containing_compound_metabolism;protoporphyrin-IX_biosynthesis;coproporphyrinogen-III_from_5-aminolevulinate:_step_4/4.	0	0	0	0	0	0	0	0	0	0	0	0	0	0	0	0	0	0	0	0	0	0	0	0	0	0	0	0	0.000184421	0	0	0	0	0	0	0	0	0	0	0	0	0	0	0	0	0	0	0	0
Isoprenoid_biosynthesis;isopentenyl_diphosphate_biosynthesis_via_DXP_pathway;isopentenyl_diphosphate_from_1-deoxy-D-xylulose_5-phosphate:_step_5/6.	2.09327	2.0092	2.35217	2.36193	2.44991	2.47316	2.34964	0.288299	0.316437	0.330757	0.342447	0.229239	0.332696	0.264348	0.135216	0.155498	0.149912	0.244205	0.184747	0.0939819	0.702255	0.302166	0.293019	0.315719	0.311862	0.363821	0.431891	0.247995	0.229756	0.222364	0.260869	0.197321	0.250066	0.271571	0.183476	0.11493	0.117285	0.130155	0.106409	0.125567	0.217167	0.07018	0.402163	0.387768	0.403643	0.339489	0.332407	0.352075	0.415585
Amino-acid_biosynthesis;L-methionine_biosynthesis_via_de_novo_pathway;L-homoserine_from_L-aspartate:_step_2/3.	0	0	0	0	0	0	0	0	0	0	0	0	0	0	0.167317	0.136911	0.290172	0.14218	0.0827706	0.25691	0	0	0	0	0	0	0	0	0	0	0	0	0	0	0	0	0	0	0	0	0	0	0.0689854	0.0734358	0.131455	0	0	0.340624	0
Amino-acid_biosynthesis;L-asparagine_biosynthesis;L-asparagine_from_L-aspartate_(ammonia_route):_step_1/1.	0.380991	0.462961	0.343646	0.62986	0	0	0	0.318261	0.545806	0.16517	0.19063	0.443122	0.325473	0	0.0724235	0.0576767	0.0939122	0.020103	0.00244521	0.0352907	0	0.840917	0.753136	0.794293	1.15337	0.567872	0.126409	1.03034	0.84396	0.802583	1.03458	0.834654	1.24861	0.783895	1.37969	0.182225	0.0686806	0.161624	0.34349	0.254656	0	0	0.228445	0.255726	0.484733	0.30278	0.111467	0.070219	0.860657
Cofactor_biosynthesis;riboflavin_biosynthesis;riboflavin_from_2-hydroxy-3-oxobutyl_phosphate_and_5-amino-6-(D-ribitylamino)uracil:_step_1/2.	0.414186	0.330033	0.450381	0.707127	0.392215	0	0	1.19956	1.0683	1.11513	0.948867	0.862824	1.6636	0.968822	0.202729	0.191721	0.219948	0.197842	0.199386	0.339445	0.0886556	0.390361	0.338629	0.392205	0.308574	0.340288	0.472237	0.267136	0.0169942	0.0319798	0.0451525	0	0.00950033	0	0	0.242884	0.322706	0.225023	0.19929	0.206582	0.281247	0.675005	0.0784935	0.0845472	0.051651	0.132765	0.0487809	0.00697785	0.0168998
Amino-acid_biosynthesis;L-proline_biosynthesis;L-glutamate_5-semialdehyde_from_L-glutamate:_step_2/2.	0.0316369	0.0216213	0.0247041	0.0503909	0.0731837	0	0	0.823015	0.766708	0.726465	0.817282	0.740845	0.882977	0.791115	0.213421	0.226313	0.234744	0.190609	0.23277	0.184709	0.354045	0.455187	0.45102	0.453407	0.443898	0.445764	0.504392	0.569204	0.643312	0.598107	0.643226	0.637758	0.59718	0.713309	0.782289	0.418587	0.417015	0.463699	0.562309	0.51636	0.787281	0.509947	0.297319	0.312277	0.316754	0.334347	0.237047	0.32793	0.253151
Purine_metabolism;IMP_biosynthesis_via_de_novo_pathway;5-amino-1-(5-phospho-D-ribosyl)imidazole-4-carboxamide_from_5-amino-1-(5-phospho-D-ribosyl)imidazole-4-carboxylate:_step_1/2.	2.00539	1.96554	2.01107	2.22769	2.31818	1.88347	2.67848	1.61831	1.7431	1.86491	1.78545	1.76889	1.71999	2.43832	0.209963	0.184106	0.203527	0.20706	0.186387	0.135902	0.473914	0.614692	0.638169	0.508267	0.641124	0.453951	0.625905	0.584242	1.13597	1.16093	1.22521	1.16039	0.873844	1.22897	1.46784	1.15521	1.214	1.37419	1.35108	1.35462	1.44902	0.81548	1.42908	1.49425	1.65305	1.53615	1.34704	1.4049	1.38731
Amino-acid_biosynthesis;L-tryptophan_biosynthesis;L-tryptophan_from_chorismate:_step_3/5.	0.0242751	0.00856194	0.0478638	0.0371234	0	0	0	0.00385367	0.00217212	0	0	0	0	0	0.03377	0.0340883	0.0317321	0.0260576	0.0258573	0.037139	0.0782491	0.0506933	0.0497602	0.0139142	0.0507284	0.0530783	0.152286	0.192954	0	0	0	0	0	0	0	0.0122667	0.0132532	0	0	0.0172811	0	0	0.0533472	0.0514122	0.0636706	0.021507	0.0620262	0.0839169	0.251679
Amino-acid_degradation;L-threonine_degradation_via_propanoate_pathway;propanoate_from_L-threonine:_step_4/4.	0	0	0	0	0	0	0	0	0	0	0	0	0	0	0.0241789	0.0135362	0	0	0	0	0	0	0	0	0	0	0	0	0	0	0	0	0	0	0	0	0	0	0	0	0	0	0.0161837	0	0	0	0	0	0
Amino-acid_biosynthesis;L-methionine_biosynthesis_via_de_novo_pathway;L-methionine_from_L-homocysteine_(MetE_route):_step_1/1.	0.0259301	0.0612476	0	0	0	0	0	0.0158829	0.0258272	0.0444652	0.0417784	0.010456	0	0	0.0316053	0.0285041	0.039206	0.0333194	0.0243351	0.10042	0.141374	0.134037	0.165731	0.114538	0.239372	0.203236	0	0.15217	0.0756727	0.0727108	0.0648102	0.0743383	0.0379285	0.149328	0.252157	0.0699509	0.047873	0.0772474	0.109234	0.0388258	0	0	0.0725998	0.154499	0.0658301	0.139391	0.0187353	0	0.269185
Cofactor_biosynthesis;thiamine_diphosphate_biosynthesis;thiamine_phosphate_from_4-amino-2-methyl-5-diphosphomethylpyrimidine_and_4-methyl-5-(2-phosphoethyl)-thiazole:_step_1/1.	0.025161	0.0307057	0.0496752	0	0	0	0	0.00497266	0.00209236	0.0135145	0	0	0	0	0.0801381	0.0714755	0.0311321	0.0743288	0.0339835	0.0164917	0.0231038	0.0575758	0.0677846	0.0288816	0.0824626	0.0897428	0.0640843	0	0.00572452	0.00578342	0	0.0070239	0.0054145	0	0	0.0448244	0.0371732	0.0346816	0.0412154	0.071233	0	0	0.0990599	0.134998	0.0463725	0.0685382	0.0946491	0	0.0899327
Cofactor_biosynthesis;biotin_biosynthesis;biotin_from_7,8-diaminononanoate:_step_1/2.	3.66864	3.7122	4.06749	4.25037	3.68313	5.51861	3.92954	0.216071	0.180591	0.154885	0.263418	0.163522	0.244055	0.187397	0.0280564	0.0239821	0.0178645	0.0194163	0.0615187	0.0100736	0	0.62956	0.590275	0.64638	0.675476	0.754668	1.01305	0.694987	0	0	0	0	0	0	0	0	0	0	0	0	0	0	0.011899	0.0134759	0.0302378	0	0.0194313	0	0
tRNA_modification;N(7)-methylguanine-tRNA_biosynthesis.	0.0814937	0.0504056	0	0.0126228	0	0	0	0.439914	0.439375	0.50187	0.238323	0.446759	0.522895	0.550318	0.0730884	0.0758634	0.0884808	0.0438729	0.116239	0.0524499	0.0261559	0.253305	0.277099	0.182057	0.227004	0.10055	0.264577	0.203232	0.65707	0.643581	0.634054	0.630563	0.707247	0.715895	0.80401	0.324377	0.252857	0.220394	0.240417	0.241344	0.369275	0	0.372627	0.395593	0.351818	0.369588	0.38115	0.298428	0.358552
Quinol/quinone_metabolism;menaquinone_biosynthesis;menaquinol_from_1,4-dihydroxy-2-naphthoate:_step_1/2.	0	0	0	0	0	0	0	0	0	0	0	0	0	0	0.158174	0.13736	0.199881	0	0.106192	0.434499	0	0	0	0	0	0	0	0	0	0	0	0	0	0	0	0.187004	0.302511	0	0	0	0	0	0	0	0	0	0	0	0
Amino-acid_biosynthesis;L-methionine_biosynthesis_via_de_novo_pathway;L-methionine_from_L-homocysteine_(MetH_route):_step_1/1.	0	0	0	0	0	0	0	0	0	0	0	0	0	0	0	0	0	0	0	0	0	0	0	0	0	0	0	0	0	0	0	0	0	0	0	0	0	0	0	0	0	0	0	0	0	0	0	0	0
Metabolic_intermediate_biosynthesis;chorismate_biosynthesis;chorismate_from_D-erythrose_4-phosphate_and_phosphoenolpyruvate:_step_6/7.	1.43836	1.39061	1.4952	1.61578	1.90025	1.44949	1.57195	0.291302	0.270137	0.28193	0.334681	0.263436	0.298049	0.163009	0.0655589	0.0549103	0.0906425	0.0696139	0.0948091	0.00185168	0.0052907	0.352638	0.366466	0.319671	0.328218	0.36478	0.39575	0.454672	0.348122	0.354528	0.363626	0.2985	0.341708	0.393539	0.267117	0.140533	0.122945	0.148008	0.105717	0.146332	0.145125	0.045338	0.0839636	0.0633636	0.0928192	0.098364	0.0656801	0.0397897	0.00510216
Amino-sugar_metabolism;N-acetylneuraminate_degradation;D-fructose_6-phosphate_from_N-acetylneuraminate:_step_3/5.	0	0	0	0	0	0	0	0.0225534	0.0224342	0.0948717	0	0	0	0	0.231046	0.33639	0.341968	0.145154	0.10611	0	0	0	0	0	0	0	0	0	0.0239301	0.0237236	0.0241536	0	0	0	0	0.0399434	0.00913645	0	0.0454471	0	0	0	0	0	0	0	0	0	0
Cofactor_biosynthesis;NAD(+)_biosynthesis;quinolinate_from_iminoaspartate:_step_1/1.	0	0	0	0	0	0	0	0	0	0	0	0	0	0	0.0643441	0.0810265	0.103978	0.0802121	0.0390188	0.0768759	0.226572	0	0	0	0	0	0	0	0	0	0	0	0	0	0	0	0	0	0	0	0	0	0.0404961	0.0275984	0.0411978	0	0	0	0
Amino-acid_biosynthesis;L-serine_biosynthesis;L-serine_from_3-phospho-D-glycerate:_step_2/3.	0.067878	0.0397555	0	0	0	0	0	0.135451	0.129803	0.131565	0.111982	0.0487367	0	0.273468	0.214341	0.258649	0.218467	0	0	0	0	0.605394	0.592296	0.770743	0.628379	0.567086	0.441409	0	0.396658	0.447834	0.377385	0.372498	0.26263	0.569256	0.523518	0.304518	0.386383	0.198831	0.243362	0.215181	0	0	0.245381	0.265988	0.339511	0	0	0.228912	0
Sulfur_metabolism;glutathione_biosynthesis;glutathione_from_L-cysteine_and_L-glutamate:_step_1/2.	0	0	0	0	0	0	0	0	0	0	0	0	0	0	0.196537	0.179892	0.138818	0.260114	0.131213	0.436646	0	0	0	0	0	0	0	0	0	0.458332	0	0	0	0	0	0.0917723	0	0	0	0	0	0	0.122625	0.110449	0.150152	0.260009	0.296946	0.400645	0
Porphyrin-containing_compound_metabolism;protoheme_biosynthesis;protoheme_from_protoporphyrin-IX:_step_1/1.	0	0	0	0	0	0	0	0	0	0	0	0	0	0	0.0744513	0.0691872	0.0142826	0.0363083	0.0796416	0.164351	0	0	0	0	0	0	0	0	0.000402454	0.000668247	0	0	0	0	0	0.00272176	0.00110585	0	0	0	0	0	0.0330782	0.0187953	0.112096	0.0362738	0	0	0
Metabolic_intermediate_biosynthesis;5-phospho-alpha-D-ribose_1-diphosphate_biosynthesis;5-phospho-alpha-D-ribose_1-diphosphate_from_D-ribose_5-phosphate_(route_II):_step_3/3.	0	0	0	0	0	0	0	0	0	0	0	0	0	0	0.112857	0.107087	0.211744	0	0	0	0.939454	0	0	0	0	0	0	0	0	0	0	0	0	0	0	0	0	0	0	0	0	0	0.0840125	0.0572487	0	0.219635	0	0	0
Amine_and_polyamine_biosynthesis;agmatine_biosynthesis;agmatine_from_L-arginine:_step_1/1.	0	0	0.307351	0	0	0	0	0	0	0	0	0	0	0	0.168013	0.192294	0.159192	0.174688	0.189509	0.0965712	0.34966	0	0	0	0	0	0	0	0	0	0	0	0	0	0	0.0424265	0	0	0	0	0	0	0.018697	0.0319557	0	0	0.12385	0.123516	0
Amino-acid_biosynthesis;L-histidine_biosynthesis;L-histidine_from_5-phospho-alpha-D-ribose_1-diphosphate:_step_5/9.	1.26612	1.25916	1.46567	1.46346	1.13093	1.49966	1.31198	0.562373	0.570906	0.610663	0.554321	0.510296	0.616154	0.424427	0.0874569	0.0817488	0.0831308	0.110265	0.116054	0.0455233	0.104465	0.210009	0.229248	0.22107	0.191335	0.241945	0.238096	0.3345	0.410593	0.406012	0.41345	0.456101	0.461777	0.37984	0.395611	0.445751	0.426383	0.619704	0.495419	0.382072	0.220495	0.209884	0.296216	0.299639	0.285979	0.244409	0.351136	0.490276	0.279685
Lipid_metabolism;phospholipid_metabolism.	0.900613	0.847129	0.933236	0.964353	1.07587	1.24394	1.22793	0.102071	0.131775	0.139408	0.126569	0.112497	0.0712546	0.256487	0.0047035	0.00462655	0.00375016	0.00264717	0.00444189	0.00130821	0	0.336371	0.321282	0.352869	0.339911	0.317616	0.52091	0.277558	0.20895	0.19017	0.2064	0.19171	0.189416	0.263384	0.273557	0.0462158	0.0421577	0.0596645	0.0243634	0.0369965	0.0574197	0	0.0102869	0.00824365	0.0140279	0.00853987	0.00428505	0	0
Cofactor_biosynthesis;nicotinate_biosynthesis;nicotinate_from_nicotinamide:_step_1/1.	0	0	0	0	0	0	0	0	0	0	0	0	0	0	0.150255	0.116387	0	0.0766129	0	0	0	0	0	0	0	0	0	0	0.0296108	0	0	0	0	0	0	0	0	0	0	0	0	0	0.0231759	0	0	0	0	0	0
Cofactor_biosynthesis;thiamine_diphosphate_biosynthesis.	0.0234217	0.020512	0.0127255	0.00406777	0.033237	0	0	0.206255	0.214306	0.192979	0.168291	0.204163	0.202287	0.242112	0.0828959	0.0790481	0.0811376	0.0987813	0.0656818	0.0829438	0.0567737	0.167299	0.158859	0.156049	0.177184	0.189574	0.108337	0.102892	0.00480565	0.0110196	0.0015322	0.00532923	0.00520951	0	0.0075502	0.0994547	0.0917241	0.109163	0.12179	0.0783046	0.0978869	0.0820306	0.0758828	0.0827361	0.0798351	0.0871574	0.102805	0.0588571	0.107876
Isoprenoid_biosynthesis;isopentenyl_diphosphate_biosynthesis_via_DXP_pathway;isopentenyl_diphosphate_from_1-deoxy-D-xylulose_5-phosphate:_step_1/6.	0.0843203	0.0605369	0.0886551	0.0238111	0	0	0	1.12055	1.11789	1.2676	1.21756	0.896374	1.16617	1.27429	0.201087	0.19948	0.213036	0.204666	0.201162	0.175424	0.22607	0.29332	0.294756	0.260272	0.351994	0.360087	0.31815	0.347943	0.721876	0.773198	0.709999	0.771253	0.852751	0.672449	0.91937	0.634488	0.653967	0.786273	0.569318	0.615009	0.974373	0.513261	0.139245	0.148921	0.172221	0.107708	0.180747	0.142687	0.0909634
Cofactor_biosynthesis;FMN_biosynthesis;FMN_from_riboflavin_(ATP_route):_step_1/1.	0	0	0	0	0	0	0	0	0	0	0	0	0	0	0.149771	0.107778	0.154285	0.114187	0.124964	0.25199	0.240765	0	0	0	0	0	0	0	0	0	0	0	0	0	0	0.0587382	0	0	0	0	0	0	0.0592075	0.0721019	0.0439996	0	0	0	0
Glycan_metabolism;exopolysaccharide_biosynthesis.	0	0	0	0	0	0	0	0	0	0	0	0	0	0	0.093699	0.0896892	0.0384058	0.0436978	0.0476255	0	0	0	0	0	0	0	0	0	0	0	0	0	0	0	0	0.0450383	0.0457089	0	0	0	0	0	0.0691787	0.0870871	0	0	0	0	0
Metabolic_intermediate_biosynthesis;chorismate_biosynthesis;chorismate_from_D-erythrose_4-phosphate_and_phosphoenolpyruvate:_step_5/7.	0.0390495	0.038391	0.0137447	0.0424039	0.0622277	0	0	0.190491	0.175932	0.206372	0.142969	0.173241	0.238592	0	0.111886	0.12924	0.0758555	0.154041	0.18247	0.0473989	0.0748436	0.0962895	0.11498	0.055224	0.107547	0.0533834	0.202302	0	0.244091	0.25732	0.244198	0.288881	0.221936	0.248133	0.222508	0.142496	0.133433	0.156175	0.194899	0.0999663	0.262841	0	0.103721	0.134509	0.12327	0.113784	0.076052	0.13052	0.108287
Amino-acid_biosynthesis;L-tryptophan_biosynthesis;L-tryptophan_from_chorismate:_step_2/5.	0.0268272	0.0432706	0	0.0448671	0.0251481	0	0	0.582865	0.56171	0.567507	0.573676	0.44078	0.679566	0.730441	0.14572	0.139075	0.135773	0.138921	0.153308	0.147831	0.133256	0.579315	0.579217	0.45471	0.530038	0.498615	0.76079	0.35412	0.215124	0.219864	0.173212	0.232983	0.169897	0.243253	0.139138	0.238459	0.24795	0.285898	0.360191	0.258568	0.110629	0.231997	0.0893698	0.101553	0.107421	0.0784022	0.108689	0.0962585	0.136523
Cofactor_biosynthesis;thiamine_diphosphate_biosynthesis;thiamine_diphosphate_from_thiamine_phosphate:_step_1/1.	0	0	0	0	0	0	0	0	0	0	0	0	0	0	0.0948699	0.12778	0.0983211	0.094511	0.137812	0.284621	0	0	0	0	0	0	0	0	0	0	0	0	0	0	0	0	0	0	0	0	0	0	0.0286598	0.0162747	0	0	0.189244	0.188682	0
Amino-acid_biosynthesis;L-histidine_biosynthesis;L-histidine_from_5-phospho-alpha-D-ribose_1-diphosphate:_step_1/9.	0.0716936	0.0578809	0.0297716	0.0333185	0.133085	0.13365	0	0.380772	0.417207	0.356161	0.24663	0.525397	0.242494	0.14668	0.0804443	0.0793841	0.0838173	0.0734855	0.0635297	0.0591193	0.0626794	0.153507	0.150614	0.125895	0.165388	0.152671	0.152732	0.141607	0.415893	0.424931	0.457081	0.361985	0.37417	0.287209	0.45365	0.277381	0.255522	0.248411	0.354351	0.27776	0.353908	0.393287	0.297764	0.299	0.302498	0.30407	0.282571	0.393697	0.451638
Protein_modification;cytochrome_c_assembly.	0	0	0	0	0	0	0	0	0	0	0	0	0	0	0	0	0	0	0	0	0	0	0	0	0	0	0	0	0	0	0	0	0	0	0	0	0	0	0	0	0	0	0	0	0	0	0	0	0
Carbohydrate_degradation;pentose_phosphate_pathway;D-ribose_5-phosphate_from_D-ribulose_5-phosphate_(non-oxidative_stage):_step_1/1.	0.0166376	0	0	0	0	0	0	0.0443019	0.0704379	0.0608678	0.066104	0.0488354	0	0	0.130369	0.130538	0.256047	0.122042	0.0771126	0.157127	0.0295298	0.139699	0.113701	0.155954	0.123618	0.293938	0.19388	0	0.18341	0.177303	0.192179	0.208764	0.171069	0.174239	0.0549184	0.011181	0.0045326	0.00565461	0	0.0685907	0.145213	0	1.2318	1.33606	1.46051	1.23549	1.26198	1.13796	1.36512
Amino-acid_biosynthesis;L-lysine_biosynthesis_via_DAP_pathway;DL-2,6-diaminopimelate_from_LL-2,6-diaminopimelate:_step_1/1.	0.037686	0.00867946	0.0186625	0.0250886	0	0	0	0.583546	0.595769	0.686208	0.595303	0.687734	0.542618	0.590264	0.250602	0.25019	0.25067	0.166955	0.236707	0.221796	0.406897	0.33597	0.346224	0.377567	0.388774	0.327111	0.379362	0.51649	0.00238291	0.00395666	0.0031606	0.00603956	0.00616999	0	0	0.192655	0.206985	0.178407	0.268991	0.343315	0.13921	0.501694	0.040781	0.0890615	0.112763	0.0260825	0.11069	0.0134887	0.0369228
Amino-acid_biosynthesis;S-adenosyl-L-methionine_biosynthesis;S-adenosyl-L-methionine_from_L-methionine:_step_1/1.	1.5883	1.51297	1.65017	1.60284	1.70705	1.87072	1.64463	0.531283	0.552998	0.585033	0.40454	0.437331	0.485005	0.224852	0.175497	0.176768	0.157896	0.17126	0.131507	0.16702	0.165053	0.601855	0.601625	0.494778	0.551788	0.558982	0.809625	0.197691	0.717974	0.712157	0.820086	0.853537	0.814603	0.643261	0.676582	0.50898	0.439129	0.598174	0.501695	0.810033	0.413889	0.872687	0.44747	0.452942	0.495396	0.45094	0.435113	0.374338	0.372427
Cofactor_biosynthesis;pyridoxine_5'-phosphate_biosynthesis;pyridoxine_5'-phosphate_from_D-erythrose_4-phosphate:_step_5/5.	3.91951	4.07024	4.19091	4.8622	4.78142	4.35332	6.17008	0.198748	0.170532	0.0987226	0.206039	0.212867	0.241253	0.683227	0.0927975	0.0946445	0.0777594	0.110511	0.109756	0.109631	0.112037	0.690754	0.714863	0.577849	0.773668	0.676802	0.669802	0.439909	0	0	0	0	0	0	0	0.0577664	0.0351304	0.0192201	0	0.0584785	0.165462	0	0.159329	0.1849	0.190943	0.125228	0.161229	0.183425	0.149173
Amino-acid_biosynthesis;L-lysine_biosynthesis_via_DAP_pathway;(S)-tetrahydrodipicolinate_from_L-aspartate:_step_4/4.	1.8093	1.7185	1.88495	1.737	1.87582	2.47243	3.0229	0.53428	0.518617	0.548571	0.541846	0.492431	0.605384	0.335729	0.0300368	0.0304905	0.0195578	0.0468235	0.0134339	0.0277495	0.0446999	0.466297	0.4392	0.558337	0.279421	0.324076	0.442718	0.193263	0.646534	0.626784	0.71815	0.659552	0.630534	0.411646	1.00603	0.296669	0.252632	0.279004	0.227377	0.370736	0.380917	0.582297	0.0763399	0.07189	0.0796179	0.084959	0.0786853	0.0468973	0.0433413
Pyrimidine_metabolism;UMP_biosynthesis_via_de_novo_pathway;UMP_from_orotate:_step_2/2.	0.0300453	0.0717061	0.0422581	0.0755936	0	0	0	0.0584603	0.0632671	0.0658319	0.143282	0.0968029	0	0	0.0922286	0.104589	0.0898343	0.0750159	0.127629	0.0689838	0.0930811	0.297658	0.296338	0.225255	0.480807	0.296373	0.145088	0.658282	0.149345	0.153766	0.176744	0.218302	0.112727	0.223203	0.260787	0.076427	0.0764092	0.0786159	0.0934907	0.171417	0.0464814	0.28649	0.162987	0.18133	0.183727	0.140021	0.0990999	0.102484	0.121525
Amino-acid_biosynthesis;L-leucine_biosynthesis;L-leucine_from_3-methyl-2-oxobutanoate:_step_2/4.	1.03915	1.0659	1.22448	1.09124	1.24174	1.50123	1.36654	1.04384	1.04619	1.20003	0.995236	0.998784	1.12221	0.959125	0.0719158	0.0782855	0.0759009	0.0647943	0.0633678	0.0695865	0.0450146	0.310109	0.322613	0.271228	0.340322	0.360043	0.342225	0.238502	0.917361	0.941851	1.02357	1.02102	0.892582	0.846025	1.065	0.85204	0.783237	0.915361	1.07989	1.06952	0.801023	1.75269	0.541704	0.54832	0.558059	0.534652	0.574749	0.57222	0.601476
Amino-acid_biosynthesis;L-serine_biosynthesis;L-serine_from_3-phospho-D-glycerate:_step_3/3.	0	0	0	0	0	0	0	0	0	0	0	0	0	0	0.0375171	0.0524958	0	0.0828429	0.12031	0.124691	0.351005	0	0	0	0	0	0	0	0.0101148	0	0	0	0	0	0	0	0	0	0	0	0	0	0.0877832	0.0641428	0.0638236	0	0	0	0
Organic_acid_metabolism;propanoate_degradation.	0	0	0	0	0	0	0	0	0	0	0	0	0	0	0.139086	0.131978	0.0690095	0.125877	0.161596	0.100663	0.171781	0	0	0	0	0	0	0	0.00305133	0.00390495	0	0	0	0	0	0.0160868	0	0	0	0	0	0	0.0583931	0.0558335	0.0119937	0.0226253	0	0.153448	0
Energy_metabolism;nitrogen_metabolism.	0	0	0	0	0	0	0	0	0	0	0	0	0	0	0.100107	0.067155	0.105761	0.0666956	0.0647594	0.193139	0	0	0	0	0	0	0	0	0.00606651	0.00503664	0	0	0	0	0	0.0130874	0	0	0	0	0	0	0.0681508	0.066469	0.138712	0.0634519	0.116308	0.231371	0
Glycolipid_biosynthesis;lipid_IV(A)_biosynthesis;lipid_IV(A)_from_(3R)-3-hydroxytetradecanoyl-[acyl-carrier-protein]_and_UDP-N-acetyl-alpha-D-glucosamine:_step_4/6.	0	0	0	0	0	0	0	0	0	0	0	0	0	0	0.0915443	0.136275	0.0535394	0.136438	0.0995546	0	0	0	0	0	0	0	0	0	0	0	0	0	0	0	0	0	0	0	0	0	0	0	0.0206787	0.0352277	0	0	0	0.408415	0
Amino-acid_biosynthesis;L-serine_biosynthesis;L-serine_from_3-phospho-D-glycerate:_step_1/3.	0	0	0	0	0	0	0	0	0	0	0	0	0	0	0.180091	0.224187	0.2169	0.306256	0.2438	0.167559	0	0	0	0	0	0	0	0	0.0141286	0.00781986	0	0	0	0	0	0	0	0	0	0	0	0	0.0253201	0.0143783	0.0429026	0	0	0	0
Cofactor_biosynthesis;tetrahydrofolate_biosynthesis;4-aminobenzoate_from_chorismate:_step_1/2.	0	0	0	0	0	0	0	0	0	0	0	0	0	0	0.109146	0.134721	0.144539	0.102157	0.147997	0.0311813	0	0	0	0	0	0	0	0	0	0	0	0	0	0	0	0.0198044	0	0	0	0	0	0	0.0857984	0.103913	0.106865	0	0	0.124127	0
Phospholipid_metabolism;phosphatidylethanolamine_biosynthesis;phosphatidylethanolamine_from_CDP-diacylglycerol:_step_2/2.	0.0306482	0.024238	0.0415472	0	0.0434417	0	0	0	0.00267463	0	0	0	0	0	0.0289182	0.0316758	0.0270753	0.0322389	0.0275155	0.0332489	0.0367319	0.0516525	0.0640581	0.0631553	0.0728763	0.0374558	0.0416802	0	0.000891935	0.00129177	0	0	0	0	0	0.0247574	0.0167463	0.0376274	0.0847025	0	0.0944373	0	0.098509	0.0859821	0.0908726	0.0986383	0.073884	0.142812	0.087493
Cofactor_biosynthesis;(R)-pantothenate_biosynthesis;beta-alanine_from_L-aspartate:_step_1/1.	0.107702	0.159113	0.195091	0	0	0	0	0.522147	0.468341	0.455319	0.492927	0.735839	0.805108	0.460185	0.367934	0.370806	0.383765	0.363049	0.28894	0.397123	0.348246	0.9841	0.920527	0.983473	1.37261	0.78867	1.19576	1.22039	0.00262055	0.00145233	0	0.00591065	0.00905745	0	0	0.453509	0.402969	0.296568	0.302868	0.650027	0.156932	0.863215	0.278681	0.321974	0.339093	0.342621	0.27144	0.186198	0.0356544
Carbohydrate_metabolism;tricarboxylic_acid_cycle;fumarate_from_succinate_(bacterial_route):_step_1/1.	0	0	0	0	0	0	0	0	0	0	0	0	0	0	0.108977	0.079584	0.141748	0.106675	0.105741	0	0.307277	0	0	0	0	0	0	0	0	0	0	0	0	0	0	0	0	0	0	0	0	0	0.142375	0.018692	0.167617	0.142732	0.108676	0	0
Cofactor_biosynthesis;adenosylcobalamin_biosynthesis;adenosylcobalamin_from_cob(II)yrinate_a,c-diamide:_step_7/7.	0	0	0	0	0	0	0	0	0	0	0	0	0	0	0.109942	0.145981	0.0300716	0.15359	0	0.231079	0	0	0	0	0	0	0	0	0	0	0	0	0	0	0	0.0786196	0.127714	0	0	0	0	0	0.150971	0.138639	0.0591392	0.076211	0.115233	0	0.629655
Glycolipid_biosynthesis;lipid_IV(A)_biosynthesis;lipid_IV(A)_from_(3R)-3-hydroxytetradecanoyl-[acyl-carrier-protein]_and_UDP-N-acetyl-alpha-D-glucosamine:_step_6/6.	0.0235706	0.0212882	0.00764266	0.0410055	0.0341522	0	0	0.00180551	0	0	0	0	0	0	0.0677181	0.0538834	0.1135	0.0684739	0.0611775	0.0169548	0.0420967	0.0460066	0.0534138	0.0599665	0.0388192	0.103561	0.060334	0	0	0	0	0	0	0	0	0.0513265	0.0758716	0.0265353	0.0307661	0	0	0	0.0643716	0.0663733	0.0783759	0.0362741	0.0447508	0.0151462	0.0413465
Isoprenoid_biosynthesis;isopentenyl_diphosphate_biosynthesis_via_DXP_pathway;isopentenyl_diphosphate_from_1-deoxy-D-xylulose_5-phosphate:_step_6/6.	0.0348302	0.0459529	0.0567268	0	0	0.0330749	0	0.195234	0.187446	0.164786	0.163657	0.164049	0.187276	0.0318168	0.0341549	0.0264718	0.0344827	0.025214	0.0258258	0.0412672	0.0336632	0.00621624	0.00919757	0.00755466	0	0.0156604	0	0	0.207789	0.22066	0.256587	0.218141	0.197991	0.230432	0.257469	0.140988	0.119244	0.152247	0.203378	0.152959	0.190726	0.21868	0.0462459	0.0370855	0.0383388	0.0399393	0.046951	0.0504475	0.0417253
Purine_metabolism;7-cyano-7-deazaguanine_biosynthesis.	0.0208019	0.0165674	0	0.012117	0.0201678	0	0	0.0394664	0.0184928	0.0957163	0.0984422	0.021415	0.0475562	0.121116	0.0531783	0.0429719	0.0448029	0.0249551	0.0532591	0.0364192	0.21521	0.222014	0.20426	0.171264	0.225845	0.200353	0.071994	0.0745417	0.134819	0.144219	0.176146	0.214113	0.245344	0.129563	0.508058	0.0433748	0.0690038	0.0443342	0.0601078	0.104756	0.0621286	0	0.0710618	0.0586755	0.050835	0.0567025	0.222261	0.0726717	0.0120673
Cofactor_biosynthesis;pyridoxine_5'-phosphate_biosynthesis;pyridoxine_5'-phosphate_from_D-erythrose_4-phosphate:_step_4/5.	0.021425	0	0	0	0	0	0	0	0	0	0	0	0	0	0.115521	0.134633	0.310662	0.158086	0.123018	0.0556184	0.0524568	0.066636	0.0625771	0.0484931	0.0942648	0.0678258	0.0741608	0.0757556	0	0	0	0	0	0	0	0.0300242	0.0202804	0.0290501	0.0365876	0.0196878	0	0	0.237519	0.270524	0.118811	0.35213	0.0836236	0.0910687	0.249233
Porphyrin-containing_compound_metabolism;protoporphyrin-IX_biosynthesis.	0	0	0	0	0	0	0	0.150038	0.142167	0	0.139721	0	0	0	0.0925613	0.0687639	0.0522621	0	0.200432	0.137886	0	0.049635	0	0	0	0	0	0	0	0	0	0	0	0	0	0.231147	0.225753	0	0	0.578822	0	0	0.0554816	0.0354977	0	0.0867961	0.199374	0	0
Carbohydrate_metabolism;galactose_metabolism.	0.142283	0.181128	0.0850978	0.120128	0.153341	0.0669886	0	1.073	0.998096	1.19421	0.8711	1.14632	0.986651	1.82553	0.142138	0.173038	0.122246	0.152136	0.241769	0.0693229	0.281478	0.664071	0.654458	0.6761	0.699606	0.563546	0.894067	1.03695	1.66636	1.65608	1.7833	1.7664	1.56997	2.1597	2.14922	0.651129	0.598926	0.766464	0.801378	0.611168	0.681249	0.873532	0.160455	0.151768	0.140057	0.155913	0.0980665	0.139391	0.238499
Aminoacyl-tRNA_biosynthesis;selenocysteinyl-tRNA(Sec)_biosynthesis;L-seryl-tRNA(Sec)_from_L-serine_and_tRNA(Sec):_step_1/1.	1.05276	1.00786	0.975537	0.968888	1.25214	1.05685	1.32949	0.070337	0.0671355	0.0899153	0.0580611	0.0770309	0.0450742	0.0892147	0.112687	0.0943443	0.0987678	0.137049	0.0549123	0.0525241	0.0164486	0.213053	0.21093	0.204	0.217373	0.239	0.174266	0.154937	0.0572196	0.0600614	0.0486483	0.0452466	0.0545764	0.0624832	0.0639891	0.613472	0.621117	0.697109	0.786922	0.776605	0.612469	0.756121	0.878337	0.870458	0.892202	0.838825	0.903468	0.839079	0.791912
Porphyrin-containing_compound_metabolism;protoporphyrin-IX_biosynthesis;5-aminolevulinate_from_L-glutamyl-tRNA(Glu):_step_1/2.	1.46277	1.50402	1.70663	1.91526	1.61066	2.07622	1.61187	0.0656705	0.0724729	0.0872828	0.0809159	0.0989518	0.0363457	0.159156	0.0378747	0.0431754	0.0471942	0.0472271	0	0	0	0.257364	0.272808	0.330314	0.247943	0.356385	0.292303	0.322441	0.000552227	0.000458468	0	0	0	0	0	0.00151658	0.00122725	0	0	0	0	0	0.036491	0.0463839	0.115589	0	0.0444905	0	0
Flavonoid_metabolism;quercetin_degradation.	0	0	0	0	0	0	0	0	0	0	0	0	0	0	0.126706	0.128204	0.105246	0.0344548	0.0980525	0.202262	0	0	0	0	0	0	0	0	0	0	0	0	0	0	0	0	0	0	0	0	0	0	0.0311621	0.0356168	0	0	0	0	0
Amino-acid_biosynthesis;L-methionine_biosynthesis_via_de_novo_pathway;L-cystathionine_from_O-succinyl-L-homoserine:_step_1/1.	0	0	0	0	0	0	0	0	0	0	0	0	0	0	0.131582	0.135989	0.0585067	0.0372466	0.0815597	0.0560063	0.473908	0	0	0	0	0	0	0	0.0318694	0.0139088	0	0	0	0	0	0.0383454	0.0620303	0	0	0	0	0	0.0564958	0.0769353	0.114895	0.0744048	0.223874	0	0.61237
Metabolic_intermediate_biosynthesis;prephenate_biosynthesis;prephenate_from_chorismate:_step_1/1.	0	0	0	0	0	0	0	0	0	0	0	0	0	0	0.119259	0.0864632	0.0686515	0.0738659	0.117521	0.131615	0	0	0	0	0	0	0	0	0	0	0	0	0	0	0	0	0	0	0	0	0	0	0.0222246	0	0	0	0.108191	0	0
Amino-acid_biosynthesis;L-tryptophan_biosynthesis;L-tryptophan_from_chorismate:_step_1/5.	0.026833	0.0436805	0	0	0	0	0	0.0244796	0.0286043	0.0148179	0	0.102446	0	0	0.0139846	0.0144689	0.0124065	0.00604366	0.0159657	0	0.0208665	0.0030973	0	0	0	0	0	0	0	0	0	0	0	0	0	0.0283937	0.0165918	0.0177562	0	0.0361012	0	0	0.0121783	0.0163503	0.0150402	0.00982829	0.0108616	0	0
Fermentation;pyruvate_fermentation_to_lactate;(S)-lactate_from_pyruvate:_step_1/1.	0.222292	0.277007	0.108034	0.0849974	0.0976087	0.0964933	0	2.20305	2.28396	1.60274	2.30932	1.81441	2.49017	3.12703	0.137448	0.121256	0.164083	0.187441	0.109489	0.176695	0.0455209	1.70645	1.59655	1.56803	2.1879	1.84459	0.620251	3.16627	2.64506	2.40822	2.61517	2.55787	2.61787	2.38577	3.21385	1.63368	1.51925	1.74345	1.76741	1.98714	2.84642	1.4354	1.37436	1.36234	1.58798	1.54511	1.42401	1.42401	1.20155
Pyrimidine_metabolism;UMP_biosynthesis_via_de_novo_pathway;(S)-dihydroorotate_from_bicarbonate:_step_1/3.	2.2041	2.3049	2.50048	2.3698	2.81258	3.50951	2.61412	0.734279	0.731287	0.809066	0.734147	0.881495	1.12501	0.549539	0.0537686	0.0515014	0.0528192	0.0717574	0.0774728	0.0852518	0.0488825	0.303116	0.290073	0	0	0	0	0	0	0.73071	0.778036	0.697294	0.705393	0.527135	1.05857	0.469007	0.456884	0.494046	0.368755	0.314583	0.42868	0.215414	0.088644	0.0912209	0.0967098	0.0896429	0.0827461	0.0524233	0.0480612
Cofactor_biosynthesis;riboflavin_biosynthesis;riboflavin_from_2-hydroxy-3-oxobutyl_phosphate_and_5-amino-6-(D-ribitylamino)uracil:_step_2/2.	0	0	0	0	0	0	0	0	0	0	0	0	0	0	0.0737529	0.115065	0.108387	0.0352881	0.154701	0	0	0	0	0	0	0	0	0	0	0	0	0	0	0	0	0	0	0	0	0	0	0	0.0963143	0.0365189	0	0.141132	0	0.420414	0
Amino-acid_degradation;L-arginine_degradation_via_AST_pathway;L-glutamate_and_succinate_from_L-arginine:_step_2/5.	0	0	0	0	0	0	0	0	0	0	0	0	0	0	0.13458	0.139045	0.134629	0.171146	0.150228	0.616672	0	0	0	0	0	0	0	0	0	0	0	0	0	0	0	0	0.0570426	0	0	0	0	0	0.114268	0.0354391	0.21149	0.136959	0	0	1.12776
Carbohydrate_metabolism;tricarboxylic_acid_cycle.	0	0	0	0	0	0	0	0	0	0	0	0	0	0	0.0999142	0.0637153	0.208794	0.111495	0	0.102687	0.287934	0	0	0	0	0	0	0	0.0111881	0	0	0	0	0	0	0	0	0	0	0	0	0	0.0560799	0.118222	0.0676917	0	0.131898	0.467051	0
Porphyrin-containing_compound_metabolism;protoporphyrin-IX_biosynthesis;coproporphyrinogen-III_from_5-aminolevulinate:_step_2/4.	0	0	0	0	0	0	0	0	0	0	0	0	0	0	0.0390862	0.0505995	0.0517602	0.0167869	0.0122566	0.0752176	0.131853	0	0	0	0	0	0	0	0	0	0	0	0	0	0	0.0186002	0.00214226	0.00802316	0	0	0	0	0.00528395	0.00867405	0	0.016761	0	0	0
Pyrimidine_metabolism;dUMP_biosynthesis;dUMP_from_dCTP_(dUTP_route):_step_1/2.	0.0908487	0.091053	0	0.157265	0	0	0	2.10291	2.14158	2.26092	1.8643	2.82165	2.96664	1.99407	0.300623	0.354339	0.286172	0.353817	0.3891	0.27057	0.12233	0	0	0	0	0	0	0	1.48201	1.38081	1.53353	1.46934	1.23231	1.55115	1.57938	2.86807	2.82667	4.37045	4.06889	4.11136	3.96952	7.51708	2.23933	2.28114	2.06815	1.9831	2.23569	2.26716	2.26368
Amino-acid_biosynthesis;L-arginine_biosynthesis;N(2)-acetyl-L-ornithine_from_L-glutamate:_step_1/4.	0.0408322	0.0491477	0.0320523	0.0643793	0.143231	0	0	0.375786	0.396437	0.42376	0.373303	0.336787	0.217049	0.447973	0.0455974	0.0590495	0.0563929	0.0430221	0.0474636	0.0239551	0.121073	0.234547	0.227266	0.205909	0.160171	0.042762	0.184912	0	0.582238	0.595545	0.643662	0.573715	0.51236	0.686493	0.586773	0.248746	0.258992	0.226661	0.175632	0.257802	0.337639	0.195607	0.0503988	0.0567158	0.0568908	0.060064	0.0750075	0.0356255	0
Cofactor_biosynthesis;coenzyme_A_biosynthesis;CoA_from_(R)-pantothenate:_step_3/5.	0	0	0	0	0	0	0	0	0	0	0	0	0	0	0.133187	0.0971707	0.104393	0.13429	0.0544038	0.284584	0	0	0	0	0	0	0	0	0	0	0	0	0	0	0	0.0592318	0.0319392	0	0	0	0	0	0.00581905	0.00990395	0	0	0.0576359	0	0
Purine_metabolism;IMP_biosynthesis_via_de_novo_pathway;5-amino-1-(5-phospho-D-ribosyl)imidazole-4-carboxylate_from_5-amino-1-(5-phospho-D-ribosyl)imidazole_(N5-CAIR_route):_step_2/2.	0	0	0	0	0	0	0	0	0	0	0	0	0	0	0.125912	0.187463	0.146968	0.0932786	0.0656022	0	0	0	0	0	0	0	0	0	0	0	0	0	0	0	0	0.0411323	0.0166346	0.186899	0	0.126665	0	0	0.0545806	0.0467927	0.140713	0	0	0	0
Amino-acid_biosynthesis;L-homocysteine_biosynthesis;L-homocysteine_from_S-adenosyl-L-homocysteine:_step_1/1.	0.0288807	0.0158251	0	0.0688306	0.0381878	0	0	0	0	0	0	0	0	0	0.0827704	0.0912752	0.0874241	0.115982	0.0622816	0.0962808	0.0700642	0.141587	0.147919	0.146876	0.192716	0.259069	0.134074	0.132725	0.000588692	0.000977482	0	0	0	0	0	0.0851864	0.0674731	0.0616457	0.058474	0.23046	0	0	0.154968	0.154817	0.158217	0.154572	0.127345	0.177597	0.185929
Glycan_biosynthesis;trehalose_biosynthesis.	0	0	0	0	0	0	0	0	0	0	0	0	0	0	0	0	0	0	0	0	0	0	0	0	0	0	0	0	0	0	0	0	0	0	0	0	0	0	0	0	0	0	0.0975057	0.0956654	0.0862875	0.0908095	0.0847548	0	0
Purine_metabolism;IMP_biosynthesis_via_de_novo_pathway;5-amino-1-(5-phospho-D-ribosyl)imidazole_from_N(2)-formyl-N(1)-(5-phospho-D-ribosyl)glycinamide:_step_1/2.	0.00141797	0.0122825	0	0	0	0	0	0.00901932	0.0187194	0.0152453	0.0299701	0.060849	0	0	0.000982571	0	0	0	0	0	0	0.00178575	0	0	0	0	0	0	0.00552711	0.00685912	0.00973976	0.00381205	0.00997458	0.00329582	0	0.0136053	0.00551472	0.0588646	0.0136003	0.00538297	0	0	0	0	0	0	0	0	0
Metabolic_intermediate_biosynthesis;acetyl-CoA_biosynthesis;acetyl-CoA_from_acetate:_step_1/2.	0.0538149	0.0509378	0.0299517	0	0	0	0	0.784497	0.746909	0.856445	0.86026	0.738259	0.736106	0.679402	0.241344	0.223683	0.239671	0.254291	0.25004	0.29596	0.299	0.624136	0.644454	0.625171	0.699667	0.631691	0.758109	0.636626	0.127688	0.127322	0.153927	0.129394	0.144432	0.151069	0.149742	0.28495	0.268135	0.270706	0.357441	0.351883	0.316348	0.320724	0.151579	0.16475	0.16312	0.157827	0.148747	0.12943	0.251635
Amino-acid_degradation;L-tryptophan_degradation_via_kynurenine_pathway;L-kynurenine_from_L-tryptophan:_step_2/2.	0	0	0	0	0	0	0	0	0	0	0	0	0	0	0	0	0	0	0	0	0	0	0	0	0	0	0	0	0.00423768	0	0	0	0	0	0	0	0	0	0	0	0	0	0	0	0	0	0	0	0
Membrane_lipid_metabolism;glycerophospholipid_metabolism.	0.0681141	0.0699407	0.0786503	0.0753284	0.0251168	0	0	0.736068	0.724047	0.741093	0.663406	0.603539	0.872324	0.448662	0.0887622	0.0891405	0.0988483	0.0945977	0.0998894	0.0908344	0.112038	0.299079	0.327858	0.312407	0.285018	0.226235	0.260688	0.354652	0.681204	0.658488	0.743798	0.647113	0.76247	0.682507	0.412742	0.382157	0.313292	0.433761	0.413261	0.474669	0.381538	0.839757	0.0856739	0.0707866	0.0766854	0.0703086	0.0626011	0.0570707	0.177659
Pyrimidine_metabolism;UMP_biosynthesis_via_salvage_pathway;uracil_from_uridine_(phosphorylase_route):_step_1/1.	0	0	0	0	0	0	0	0	0	0	0	0	0	0	0.111405	0.109244	0.023934	0.153678	0.0898081	0.0927033	0.258426	0	0	0	0	0	0	0	0	0	0	0	0	0	0	0.0633451	0.102472	0	0	0	0	0	0.00931949	0.0158249	0.0472191	0.0613567	0	0	0
Amino-acid_biosynthesis;L-histidine_biosynthesis;L-histidine_from_5-phospho-alpha-D-ribose_1-diphosphate:_step_8/9.	0	0	0	0	0	0	0	0.0205208	0.0071876	0	0	0	0	0	0	0	0	0	0	0	0	0	0	0	0	0	0	0	0.00273004	0.00453304	0	0	0	0	0	0.261222	0	0	0	0	0	0	0	0	0	0	0	0	0
Nucleotide-sugar_biosynthesis;GDP-L-fucose_biosynthesis_via_de_novo_pathway;GDP-L-fucose_from_GDP-alpha-D-mannose:_step_1/2.	0	0	0	0	0	0	0	0	0	0	0	0	0	0	0	0	0	0	0	0	0	0	0	0	0	0	0	0	0	0	0	0	0	0	0	0	0	0	0	0	0	0	0.0423029	0.144157	0	0.185736	0.139714	0	0
Porphyrin-containing_compound_metabolism;protoporphyrin-IX_biosynthesis;protoporphyrin-IX_from_protoporphyrinogen-IX:_step_1/1.	0	0	0	0	0	0	0	0	0	0	0	0	0	0	0.0968825	0.0723982	0.168082	0.214168	0.104181	0	0	0	0	0	0	0	0	0	0.00236981	0	0	0	0	0	0	0	0	0	0	0	0	0	0.0216396	0.0737294	0	0	0.214334	0.427393	0
Protein_modification;protein_lipoylation_via_endogenous_pathway;protein_N(6)-(lipoyl)lysine_from_octanoyl-[acyl-carrier-protein]:_step_1/2.	0	0.0124453	0	0	0	0	0	0	0	0	0	0	0	0	0.00726603	0.00595198	0.00232423	0.00578333	0.00288585	0.00296782	0	0	0	0	0	0	0	0	0	0	0	0	0	0	0	0.0215102	0.0251867	0.0123338	0	0	0	0	0.0148375	0.01525	0.00293966	0.0116021	0.0146623	0.0296832	0
Amino-acid_biosynthesis;L-lysine_biosynthesis_via_DAP_pathway;(S)-tetrahydrodipicolinate_from_L-aspartate:_step_3/4.	0.0916813	0.0908009	0.196683	0.273776	0.101017	0	0.518618	0.458107	0.426785	0.503359	0.402368	0.516641	0.403474	0.191917	0.0857413	0.0741312	0.0809002	0.0874904	0.0574919	0.0632398	0.0590035	0.117589	0.1245	0.167887	0.0751301	0.141367	0.0287413	0.127431	0.619389	0.57857	0.622636	0.541393	0.731702	0.514435	0.445039	0.31218	0.313013	0.353871	0.366855	0.367682	0.265239	0.632439	0.12241	0.132108	0.171851	0.108637	0.0885903	0.124462	0.122617
Amino-acid_biosynthesis;L-methionine_biosynthesis_via_salvage_pathway;L-methionine_from_S-methyl-5-thio-alpha-D-ribose_1-phosphate:_step_2/6.	0	0	0	0	0	0	0	0	0	0	0	0	0	0	0	0	0	0	0	0	0	0	0	0	0	0	0	0	0.0155259	0.0128899	0	0	0	0	0	0	0	0	0	0	0	0	0	0	0	0	0	0	0
Amino-acid_degradation;L-histidine_degradation_into_L-glutamate;N-formimidoyl-L-glutamate_from_L-histidine:_step_2/3.	0	0	0	0	0	0	0	0	0	0	0	0	0	0	0	0	0	0	0	0	0	0	0	0	0	0	0	0	0	0	0	0	0	0	0	0	0	0	0	0	0	0	0	0	0	0	0	0	0
Cofactor_biosynthesis;thiamine_diphosphate_biosynthesis;4-amino-2-methyl-5-diphosphomethylpyrimidine_from_5-amino-1-(5-phospho-D-ribosyl)imidazole:_step_3/3.	0	0	0	0	0	0	0	0	0	0	0	0	0	0	0.0673926	0.0691567	0.136295	0.0495913	0	0	0	0	0	0	0	0	0	0	0.00422029	0.0105124	0	0	0	0	0	0.0471334	0	0	0	0	0	0	0.0601287	0.0255889	0.0382353	0.0493699	0	0.297121	0
Cofactor_biosynthesis;iron-sulfur_cluster_biosynthesis.	0	0	0	0	0	0	0	0	0	0	0	0	0	0	0.124379	0.181405	0.0676884	0.161203	0.129121	0.00613345	0	0	0	0	0	0	0	0	0	0	0	0	0	0	0	0	0	0	0	0	0	0	0.00583027	0.00772298	0.00327327	0	0	0.0512403	1.31179
Amino-acid_biosynthesis;L-threonine_biosynthesis;L-threonine_from_L-aspartate:_step_5/5.	0	0	0	0	0	0	0	0	0	0	0	0	0	0	0.0437073	0.0500569	0.0828799	0.0555075	0	0.064155	0	0	0	0	0	0	0	0	0.00911523	0	0	0	0	0	0	0.0145359	0	0	0	0	0	0	0.0363719	0.0403428	0.0863822	0.0283416	0	0	0.233476
Cofactor_biosynthesis;riboflavin_biosynthesis;5-amino-6-(D-ribitylamino)uracil_from_GTP:_step_3/4.	0	0	0	0	0	0	0	0	0	0	0	0	0	0	0.0911563	0.106454	0.0723323	0	0.0576598	0.158587	0	0	0	0	0	0	0	0	0	0	0	0	0	0	0	0.0270768	0	0	0	0	0	0	0.0558742	0.0544083	0	0.0525669	0.0790832	0	0
Amino-acid_biosynthesis;L-methionine_biosynthesis_via_de_novo_pathway;L-homocysteine_from_L-cystathionine:_step_1/1.	0.120537	0.196218	0	0	0	0	0	0.189641	0.272212	0	0	1.0585	0	0	0.0849662	0.0621319	0.0783119	0.109012	0.0794651	0.21927	0.0780582	0	0	0	0	0	0	0	0.0101918	0.00986881	0	0	0	0	0	0.246133	0.256113	0	0	0.721342	0	0	0.0275562	0.0469307	0.0279497	0.0362347	0.0545126	0	0
Amino-acid_biosynthesis;L-methionine_biosynthesis_via_salvage_pathway;L-methionine_from_S-methyl-5-thio-alpha-D-ribose_1-phosphate:_step_4/6.	0	0	0	0	0	0	0	0	0	0	0	0	0	0	0	0	0	0	0	0	0	0	0	0	0	0	0	0	0	0	0	0	0	0	0	0	0	0	0	0	0	0	0	0	0	0	0	0	0
Cofactor_biosynthesis;B6_vitamer_interconversion;pyridoxal_5'-phosphate_from_pyridoxine_5'-phosphate:_step_1/1.	0	0	0	0	0	0	0	0	0	0	0	0	0	0	0.00341819	0.00386268	0.0070201	0	0	0	0	0	0	0	0	0	0	0	0.000926003	0.00153756	0	0	0	0	0	0.0288096	0.0420469	0	0.0375454	0.0598874	0.120493	0	0.00595919	0.0153363	0.00742984	0.0135562	0.0203943	0	0
Carbohydrate_metabolism;glyoxylate_cycle;(S)-malate_from_isocitrate:_step_1/2.	0	0	0	0	0	0	0	0	0	0	0	0	0	0	0.0738845	0.0854845	0.0256125	0.0870081	0.0793621	0.130989	0.092183	0	0	0	0	0	0	0	0.00432422	0.00718007	0	0	0	0	0	0.0111882	0	0	0	0	0	0	0.0230794	0.0336468	0.0167617	0	0.0326604	0	0
Porphyrin-containing_compound_metabolism;protoporphyrin-IX_biosynthesis;coproporphyrinogen-III_from_5-aminolevulinate:_step_3/4.	0	0	0	0	0	0	0	0	0	0	0	0	0	0	0.0350303	0.0645904	0	0.0833801	0	0	0	0	0	0	0	0	0	0	0	0	0	0	0	0	0	0	0	0	0	0	0	0	0.0515542	0.0548916	0	0	0	0	0
Purine_metabolism;IMP_biosynthesis_via_de_novo_pathway;N(2)-formyl-N(1)-(5-phospho-D-ribosyl)glycinamide_from_N(1)-(5-phospho-D-ribosyl)glycinamide_(formate_route):_step_1/1.	0.108132	0.0771319	0.0929177	0.0159142	0.159396	0	0	0.0037355	0	0	0	0	0	0	0.503593	0.500507	0.454489	0.497066	0.507774	0.426883	0.45536	0.749866	0.741327	0.716896	0.999425	0.471489	0.867376	1.14523	0	0	0	0	0	0	0	0.355897	0.422289	0.128364	0.414224	0.409201	0.474272	0.434842	1.02515	1.08709	1.07596	0.941001	1.23192	0.940041	0.887168
Amino-acid_biosynthesis;L-methionine_biosynthesis_via_salvage_pathway;L-methionine_from_S-methyl-5-thio-alpha-D-ribose_1-phosphate:_step_3/6.	0	0	0	0	0	0	0	0	0	0	0	0	0	0	0	0	0	0	0	0	0	0	0	0	0	0	0	0	0	0	0	0	0	0	0	0	0	0	0	0	0	0	0	0	0	0	0	0	0
Carbohydrate_degradation;glycolysis;pyruvate_from_D-glyceraldehyde_3-phosphate:_step_5/5.	0.00707207	0	0	0	0	0	0	0.00440023	0.00491279	0.0160251	0.0188419	0	0	0	0.0564422	0.0522036	0.048631	0.0683352	0.0285862	0.0891912	0.194083	0	0	0	0	0	0	0	0	0.00857628	0.00536434	0	0	0	0	0.00950759	0.0205075	0.0383986	0.0254954	0	0	0	0.019388	0.0199511	0.0645369	0.0647342	0	0	0
Metabolic_intermediate_biosynthesis;1-deoxy-D-xylulose_5-phosphate_biosynthesis;1-deoxy-D-xylulose_5-phosphate_from_D-glyceraldehyde_3-phosphate_and_pyruvate:_step_1/1.	0.00592823	0	0	0	0	0	0	0	0	0	0	0	0	0	0.00668823	0.00821549	0.00761218	0.00773977	0.00495739	0.00436984	0.00205682	0.0197677	0.020064	0.0127879	0.0186498	0.015907	0.0231749	0.035496	0	0	0	0	0	0	0	0	0	0	0	0	0	0	0.0248352	0.0255242	0.0239182	0.024693	0.0204028	0.0231409	0.0239317
Protein_modification;lipoprotein_biosynthesis_(signal_peptide_cleavage).	0.0585549	0.0953538	0	0.129676	0	0	0	0.714337	0.729843	0.487117	0.722953	0.621717	0.584139	1.28545	0.0648354	0.0697242	0.0356109	0.0680218	0.0485823	0.0260607	0.0336261	0.300185	0.295454	0.215515	0.443089	0.286868	0	0.493821	0.999354	1.05201	0.904628	0.942141	1.10764	0.942657	1.70014	0.349947	0.47877	0.390141	0.574546	0.620855	0.220327	0.601301	0.412061	0.397381	0.518608	0.432058	0.362032	0.353832	0.553538
Amino-acid_biosynthesis;L-methionine_biosynthesis_via_salvage_pathway;L-methionine_from_S-methyl-5-thio-alpha-D-ribose_1-phosphate:_step_1/6.	0	0	0	0	0	0	0	0	0	0	0	0	0	0	0.00540723	0.00646162	0.0080429	0.00660405	0	0	0.0144846	0	0	0	0	0	0	0	0.00330046	0	0	0	0	0	0	0	0	0	0	0	0	0	0.0144712	0.0136709	0.0131614	0.0130938	0.0196844	0.0097765	0
Cofactor_biosynthesis;NAD(+)_biosynthesis;iminoaspartate_from_L-aspartate_(oxidase_route):_step_1/1.	0	0	0	0	0	0	0	0	0	0	0	0	0	0	0.0740417	0.0708071	0.0628012	0.0838511	0.0279254	0	0.0650318	0	0	0	0	0	0	0	0	0	0	0	0	0	0	0	0	0	0	0	0	0	0.0487715	0.0765465	0.0688108	0.0919226	0.103695	0.137833	0.37846
Cofactor_biosynthesis;NAD(+)_biosynthesis;quinolinate_from_L-kynurenine:_step_2/3.	0	0	0	0	0	0	0	0	0	0	0	0	0	0	0	0	0	0	0	0	0	0	0	0	0	0	0	0	0	0	0	0	0	0	0	0	0	0	0	0	0	0	0	0	0	0	0	0	0
Cofactor_biosynthesis;NAD(+)_biosynthesis;nicotinate_D-ribonucleotide_from_quinolinate:_step_1/1.	0	0	0	0	0	0	0	0	0	0	0	0	0	0	0.0458475	0.0705789	0.059642	0.0886609	0.0369674	0.038128	0.21466	0	0	0	0	0	0	0	0	0	0	0	0	0	0	0.0521064	0.0421456	0	0	0	0	0	0.0230357	0.0196215	0.0195159	0.0758299	0	0	0
Amino-acid_biosynthesis;L-lysine_biosynthesis_via_DAP_pathway;L-lysine_from_DL-2,6-diaminopimelate:_step_1/1.	0.0367214	0.0797033	0.128719	0	0	0	0	0	0.0464281	0	0	0	0	0	0.171267	0.170538	0.18964	0.172934	0.15105	0	0.180537	0.363127	0.32167	0.364175	0.733822	0.28693	1.01722	0	0	0	0	0	0	0	0	0.166855	0.255445	0	0.0584831	0	0	0	0.428793	0.500428	0.505268	0.312991	0.350989	0.347084	0.78635
Protein_biosynthesis;polypeptide_chain_elongation.	0.367551	0.259502	0.119715	0.403689	0.195788	0	0	0.71417	0.599843	0.615515	0.475729	0.456005	0.520097	1.0042	0.216621	0.216563	0.23454	0.209715	0.135467	0.192397	0.141278	0.476681	0.421947	0.349921	0.512325	0.512929	0.78981	0.485758	0.446781	0.492487	0.421651	0.390857	0.444048	0.276923	0.502544	0.644007	0.679536	0.783007	0.663867	0.720946	0.410347	0.443774	0.307687	0.332201	0.377479	0.417334	0.312939	0.284459	0.476457
Protein_modification;lipoprotein_biosynthesis_(N-acyl_transfer).	0	0	0	0	0	0	0	0	0	0	0	0	0	0	0.0458086	0.0439477	0.0510492	0.0795246	0.0632424	0.0435685	0	0	0	0	0	0	0	0	0	0	0	0	0	0	0	0	0	0	0	0	0	0	0.0371141	0.0146712	0.0556798	0	0.0434531	0	0
Nucleotide_metabolism;nucleotide_salvage_pathway.	0	0	0	0	0	0	0	0	0	0	0	0	0	0	0	0	0	0	0	0	0	0	0	0	0	0	0	0	0.341306	0.564622	0.642056	0.442273	0	2.78288	0	0	0	0	0	0	0	0	0	0	0	0	0	0	0
Cofactor_biosynthesis;adenosylcobalamin_biosynthesis.	0.024128	0.015555	0.0137079	0	0.0204185	0	0	0.466208	0.523273	0.598986	0.531496	0.526986	0.572574	0.604247	0.141778	0.145275	0.143664	0.134081	0.134003	0.147342	0.107881	0.335478	0.335557	0.365349	0.326861	0.277509	0.482208	0.382654	0.00726088	0.0090512	0.00305247	0.00198914	0.00304814	0	0.0151729	0.201628	0.221165	0.239596	0.191244	0.302776	0.260651	0.192641	0.0637504	0.0678116	0.0630457	0.0553908	0.0673731	0.0561844	0.0185044
Amino-acid_degradation;L-tryptophan_degradation_via_kynurenine_pathway;L-kynurenine_from_L-tryptophan:_step_1/2.	0	0	0	0	0	0	0	0	0	0	0	0	0	0	0	0	0	0	0	0	0	0	0	0	0	0	0	0	0	0	0	0	0	0	0	0	0	0	0	0	0	0	0	0	0	0	0	0	0
Carbohydrate_degradation;pentose_phosphate_pathway;D-ribulose_5-phosphate_from_D-glucose_6-phosphate_(oxidative_stage):_step_1/3.	0.0160726	0	0	0	0	0	0	0	0	0	0	0	0	0	0.028032	0.020977	0.0432003	0.0138291	0.0603057	0	0.291586	0	0	0	0	0	0	0	0.00351837	0.00800635	0	0	0	0	0	0.00939697	0.0230082	0	0	0	0	0	0.0123363	0.0141244	0.0416356	0.026938	0.0410601	0.0402723	0
Fermentation;pyruvate_fermentation;formate_from_pyruvate:_step_1/1.	0.0469516	0.0764309	0	0	0	0	0	0.0574274	0	0.10451	0	0	0	0	0.0550406	0.0456431	0.0540403	0.0317767	0.0541528	0.015959	0.0447359	0	0	0	0	0	0	0	0	0	0	0	0	0	0	0.220766	0.169915	0.127301	0.338156	0.517354	0	0	0.0128439	0.0163866	0.0163374	0.0211549	0.0477503	0	0.0871185
Carbohydrate_metabolism;hexose_metabolism.	0.0482328	0.117796	0	0	0	0	0	0.233264	0.199075	0.163822	0.383402	0.13853	0.421409	0	0.0366902	0.0455242	0.0332014	0	0.0308684	0.0636393	0.179245	0.726246	0.564041	0.605784	0.685396	0.850373	0.501595	0	0.625123	0.647642	0.608637	0.670342	0.577107	1.26154	0.74417	0.107277	0.0262176	0	0	0	0	0	0.0269828	0.0269832	0.0161781	0.0722115	0.0311122	0	0
Sulfur_metabolism;glutathione_biosynthesis;glutathione_from_L-cysteine_and_L-glutamate:_step_2/2.	0.0441084	0	0	0	0	0	0	0.322894	0.248425	0.356395	0.184442	0.331419	0.280892	0.572298	0.0554448	0.042826	0.0810723	0.0217463	0.150827	0.0655039	0	0.881372	0.871328	0.793342	0.75789	0.837156	1.30787	0.267314	0.86392	0	0.811352	0.975383	0.969112	0.858891	0.722348	0.081496	0.0638323	0.0341691	0.0453826	0.0344749	0	0	0.0874767	0.0991316	0.0462413	0.0757214	0	0.228363	0
Metabolic_intermediate_biosynthesis;(R)-mevalonate_biosynthesis;(R)-mevalonate_from_acetyl-CoA:_step_1/3.	0	0	0	0	0	0	0	0	0	0	0	0	0	0	0.0492624	0.043983	0.0591421	0.0752844	0.143436	0	0	0	0	0	0	0	0	0	0.00778061	0	0	0	0	0	0	0	0	0	0	0	0	0	0.0198484	0.0338297	0.016786	0	0.0327707	0.0654098	0
Sulfur_metabolism;glutathione_metabolism.	0	0	0	0	0	0	0	0	0	0	0	0	0	0	0.0297749	0.0360882	0.0327283	0.0348448	0.0480418	0.0541761	0.0706356	0	0	0	0	0	0	0	0.00285646	0.00237148	0	0	0	0	0	0.0313852	0.0299423	0	0	0	0	0	0.0334001	0.0315123	0.0626708	0.015526	0	0.0502816	0
Cofactor_biosynthesis;NAD(+)_biosynthesis;quinolinate_from_L-kynurenine:_step_3/3.	0	0	0	0	0	0	0	0	0	0	0	0	0	0	0	0	0	0	0	0	0	0	0	0	0	0	0	0	0	0	0	0	0	0	0	0	0	0	0	0	0	0	0	0	0	0	0	0	0
Purine_metabolism;IMP_biosynthesis_via_salvage_pathway;IMP_from_hypoxanthine:_step_1/1.	0.0809028	0.0810475	0	0	0	0	0	0.351049	0.503472	0.399346	0.0686847	0.519308	0.481267	1.1706	0.0411801	0.0361776	0.0558745	0.0238529	0.0348093	0.0703501	0	0.705258	0.682825	0.734744	0.630796	0.363218	1.1215	0	0.924763	0.894368	0.942	1.18172	0.382308	1.03771	1.19008	0.111	0.096386	0.105494	0.0971955	0	0	0	0.0427842	0.0243366	0	0	0	0	0
Carbohydrate_metabolism;glyoxylate_cycle;(S)-malate_from_isocitrate:_step_2/2.	0	0	0	0	0	0	0	0	0	0	0	0	0	0	0.0362754	0.0418688	0.0451257	0.0718076	0.0441522	0.028588	0	0	0	0	0	0	0	0	0.00608108	0.006429	0	0	0	0	0	0.00802275	0.0157055	0	0	0	0	0	0.0239805	0.0322501	0.0336741	0.0309991	0.0190081	0	0
Secondary_metabolite_metabolism;methylglyoxal_degradation;(R)-lactate_from_methylglyoxal:_step_1/2.	0	0	0	0	0	0	0	0	0	0	0	0	0	0	0.0425339	0	0	0	0	0.565459	0	0	0	0	0	0	0	0	0.00382543	0	0	0	0	0	0	0	0	0	0	0	0	0	0.0569387	0.0919475	0	0.355342	0	0	1.38262
Amino-acid_biosynthesis;L-methionine_biosynthesis_via_salvage_pathway;L-methionine_from_S-methyl-5-thio-alpha-D-ribose_1-phosphate:_step_5/6.	0	0	0	0	0	0	0	0	0	0	0	0	0	0	0	0	0	0	0	0	0	0	0	0	0	0	0	0	0	0	0	0	0	0	0	0	0	0	0	0	0	0	0	0	0	0	0	0	0
Genetic_information_processing;DNA_replication.	0	0	0	0	0	0	0	0	0	0	0	0	0	0	0.0271362	0.0453429	0.0270323	0.0370192	0.0255414	0.0215659	0.0336828	0	0	0	0	0	0	0	0.00462626	0.0031772	0	0	0	0	0	0.0280939	0	0	0	0	0	0	0.00726364	0.0139516	0	0.00792435	0.0332175	0	0
Cofactor_biosynthesis;tetrahydrofolate_biosynthesis;2-amino-4-hydroxy-6-hydroxymethyl-7,8-dihydropteridine_diphosphate_from_7,8-dihydroneopterin_triphosphate:_step_4/4.	0	0	0	0	0	0	0	0	0	0	0	0	0	0	0.0202545	0.0228212	0.0141543	0.14401	0	0.108419	0	0	0	0	0	0	0	0	0.00201495	0.00167284	0	0	0	0	0	0	0.125935	0	0	0	0	0	0	0	0	0	0	0	0
Phospholipid_metabolism;CDP-diacylglycerol_biosynthesis;CDP-diacylglycerol_from_sn-glycerol_3-phosphate:_step_2/3.	0	0	0	0	0	0	0	0	0	0	0	0	0	0	0.00854956	0.00657836	0	0	0.0293843	0	0	0	0	0	0	0	0	0	0	0	0	0	0	0	0	0	0	0	0	0	0	0	0.00485787	0.00413788	0	0	0	0	0
Cofactor_biosynthesis;biotin_biosynthesis;7,8-diaminononanoate_from_8-amino-7-oxononanoate_(SAM_route):_step_1/1.	0	0	0	0	0	0	0	0	0	0	0	0	0	0	0.020204	0.0262247	0.0430968	0.012284	0.00896325	0.0730327	0	0	0	0	0	0	0	0	0.00404942	0	0	0	0	0	0	0	0	0	0	0	0	0	0.0123808	0.0180759	0.0184544	0.0232889	0.0175183	0.0698649	0
Carbohydrate_biosynthesis;D-glycero-D-manno-heptose_7-phosphate_biosynthesis;D-glycero-alpha-D-manno-heptose_7-phosphate_and_D-glycero-beta-D-manno-heptose_7-phosphate_from_sedoheptulose_7-phosphate:_step_1/1.	4.60727	4.60992	5.26903	4.99055	5.00344	5.88362	6.12463	0.251919	0.180047	0.215102	0.14228	0.11998	0.371052	0	0.0258332	0.0335068	0.00748543	0.0506436	0.0147949	0.0610376	0	0.814209	0.810725	0.85624	0.96957	0.832808	1.05022	1.75343	0	0	0	0	0	0	0	0.00643136	0	0	0	0	0	0	0.012497	0.0158179	0	0.0206657	0	0	0
Amino-acid_biosynthesis;L-lysine_biosynthesis_via_DAP_pathway;(S)-tetrahydrodipicolinate_from_L-aspartate:_step_1/4.	0	0	0	0	0	0	0	0	0	0	0	0	0	0	0.0230512	0.0307693	0.058436	0.011776	0.0229102	0.0590885	0	0	0	0	0	0	0	0	0	0	0	0	0	0	0	0	0	0	0	0	0	0	0.00823033	0.00811024	0.0118579	0.0156715	0.0235767	0	0
Amino-acid_degradation;L-tryptophan_degradation_via_pyruvate_pathway;indole_and_pyruvate_from_L-tryptophan:_step_1/1.	0	0	0	0	0	0	0	0	0	0	0	0	0	0	0.0217066	0.0178545	0.115165	0	0.10277	0	0	0	0	0	0	0	0	0	0	0	0	0	0	0	0	0	0	0	0	0	0	0	0.131283	0.150617	0	0.142923	0.215018	0	0
Protein_modification;protein_lipoylation_via_exogenous_pathway;protein_N(6)-(lipoyl)lysine_from_lipoate:_step_2/2.	0	0	0	0	0	0	0	0	0	0	0	0	0	0	0.0264991	0.031163	0.0405921	0.0326069	0	0	0	0	0	0	0	0	0	0	0.00824169	0.0136847	0	0	0	0	0	0	0	0	0	0	0	0	0.0217331	0.0235537	0	0.0520576	0	0	0
Purine_metabolism;purine_nucleoside_salvage.	0	0	0	0	0	0	0	0	0	0	0	0	0	0	0.0196265	0.00881131	0.0136477	0	0.0886278	0.0261168	0	0	0	0	0	0	0	0	0.00596024	0	0	0	0	0	0	0.00894903	0.0144766	0	0	0	0	0	0.0421658	0.0538664	0	0.0694582	0.0522475	0	0
Amine_and_polyamine_biosynthesis;putrescine_biosynthesis_via_agmatine_pathway;putrescine_from_N-carbamoylputrescine_(transferase_route):_step_1/1.	0	0	0	0	0	0	0	0.134891	0.112136	0	0.423174	0.172086	0	0	0.00558674	0	0	0	0	0	0	0	0	0	0	0	0	0	0	0	0	0	0	0	0	0.20628	0.302907	0.230604	0	0	0	0	0	0	0	0	0	0	0
Amine_and_polyamine_biosynthesis;putrescine_biosynthesis_via_L-ornithine_pathway;putrescine_from_L-ornithine:_step_1/1.	0	0	0	0	0	0	0	0	0	0	0	0	0	0	0.0155192	0.0244201	0	0.0241625	0.0352612	0	0	0	0	0	0	0	0	0	0.00273659	0	0	0	0	0	0	0	0	0	0	0	0	0	0.00265529	0.00226174	0	0.00874079	0	0	0
Carbohydrate_metabolism;tricarboxylic_acid_cycle;isocitrate_from_oxaloacetate:_step_1/2.	0	0	0	0	0	0	0	0	0	0	0	0	0	0	0.0192552	0.0187789	0.025133	0.00534206	0.0233875	0.0643247	0.0905369	0	0	0	0	0	0	0	0.00187243	0.00107024	0	0	0	0	0	0.00549422	0	0	0	0	0	0	0.00161929	0.00275858	0	0.0106609	0	0	0
Cofactor_degradation;L-ascorbate_degradation;D-xylulose_5-phosphate_from_L-ascorbate:_step_2/4.	0	0	0	0	0	0	0	0	0	0	0	0	0	0	0	0	0	0	0	0	0	0	0	0	0	0	0	0	0	0	0	0	0	0	0	0	0	0	0	0	0	0	0.409826	0.465294	0	0	0.677653	0	0
Amino-acid_biosynthesis;L-asparagine_biosynthesis;L-asparagine_from_L-aspartate_(L-Gln_route):_step_1/1.	0	0	0	0	0	0	0	0	0	0	0	0	0	0	0.00265118	0.00445268	0.00344583	0.00878125	0.00640739	0	0	0	0	0	0	0	0	0	0.0132729	0.0164977	0	0	0	0	0	0	0	0	0	0	0	0	0.0264739	0.0202787	0.0537434	0.0350487	0	0.103725	0
Lipid_metabolism;butanoate_metabolism.	0	0	0	0	0	0	0	0	0	0	0	0	0	0	0	0	0	0	0	0	0	0	0	0	0	0	0	0	0	0	0	0	0	0	0	0	0	0	0	0	0	0	0	0	0	0	0	0	0
Polyol_metabolism;myo-inositol_degradation_into_acetyl-CoA;acetyl-CoA_from_myo-inositol:_step_2/7.	0	0	0	0	0	0	0	0	0	0	0	0	0	0	0	0	0	0	0	0	0	0	0	0	0	0	0	0	0	0	0	0	0	0	0	0	0	0	0	0	0	0	0	0	0	0	0	0	0
Amine_and_polyamine_metabolism;spermidine_metabolism.	0	0	0	0	0	0	0	0	0	0	0	0	0	0	0.00995352	0	0	0	0.096223	0	0	0	0	0	0	0	0	0	0	0	0	0	0	0	0	0	0	0	0	0	0	0	0.100202	0.102425	0.203669	0.131971	0	0	0
Glycolipid_biosynthesis;lipid_IV(A)_biosynthesis;lipid_IV(A)_from_(3R)-3-hydroxytetradecanoyl-[acyl-carrier-protein]_and_UDP-N-acetyl-alpha-D-glucosamine:_step_5/6.	0	0	0	0	0	0	0	0	0	0	0	0	0	0	0.00410298	0.00266763	0.000688652	0.00263154	0	0.00262047	0	0	0	0	0	0	0	0	0	0	0	0	0	0	0	0	0	0	0	0	0	0	0.000265714	0.000452664	0	0	0	0	0
Polyol_metabolism;myo-inositol_degradation_into_acetyl-CoA;acetyl-CoA_from_myo-inositol:_step_5/7.	0	0	0	0	0	0	0	0	0	0	0	0	0	0	0	0	0	0	0	0	0	0	0	0	0	0	0	0	0	0	0	0	0	0	0	0	0	0	0	0	0	0	0	0	0	0	0	0	0
Purine_metabolism;urate_degradation;(S)-allantoin_from_urate:_step_2/3.	0	0	0	0	0	0	0	0	0	0	0	0	0	0	0	0	0	0	0	0	0	0	0	0	0	0	0	0	0	0	0	0	0	0	0	0	0	0	0	0	0	0	0	0	0	0	0	0	0
Glycan_biosynthesis;sucrose_metabolism.	0	0	0	0	0	0	0	0.0231271	0.0258024	0.0420579	0	0	0	0	0.000659237	0.00110719	0	0	0	0	0	0	0	0	0	0	0	0	0	0	0	0	0	0	0	0.0374704	0.0406223	0	0	0.051314	0	0	0.00141899	0.00241736	0	0	0	0	0
Siderophore_biosynthesis;petrobactin_biosynthesis.	0	0	0	0	0	0	0	0	0	0	0	0	0	0	0	0	0	0	0	0	0	0	0	0	0	0	0	0	0	0	0	0	0	0	0	0	0	0	0	0	0	0	0	0	0	0	0	0	0
Bacterial_outer_membrane_biogenesis;lipopolysaccharide_metabolism.	0	0	0	0	0	0	0	0	0	0	0	0	0	0	0	0	0	0	0	0	0	0	0	0	0	0	0	0	0	0	0	0	0	0	0	0	0	0	0	0	0	0	0.226834	0	0	0	0	0	0
Glycan_degradation;maltose_degradation.	0	0	0	0	0	0	0	0	0	0	0	0	0	0	0	0	0	0	0	0	0	0	0	0	0	0	0	0	0	0	0	0	0	0	0	0	0	0	0	0	0	0	0	0	0	0	0	0	0
Carbohydrate_degradation;L-arabinose_degradation_via_L-ribulose;D-xylulose_5-phosphate_from_L-arabinose_(bacterial_route):_step_1/3.	0.475864	0.56145	0.565421	0.208061	0.576918	0.463859	0.595617	2.96735	3.01417	2.72869	3.04834	3.00434	2.36313	1.11489	0.7321	0.710685	0.78465	0.724818	0.675239	0.512152	0.938221	0.47142	0.456156	0.400283	0.432698	0.583963	0.874417	0.55216	3.36263	3.44507	3.48499	3.81207	3.42756	4.39636	2.59882	4.75291	4.61811	5.32746	5.18884	5.43654	7.44299	4.09869	6.07535	6.04944	6.0524	5.95956	5.12038	6.1672	5.96103
Purine_metabolism;guanine_degradation;xanthine_from_guanine:_step_1/1.	0	0	0	0	0	0	0	0	0	0	0	0	0	0	0	0	0	0	0	0	0	0	0	0	0	0	0	0	0.0134864	0	0	0	0	0	0	0	0	0	0	0	0	0	0	0	0	0	0	0	0
Aromatic_compound_metabolism;3,4-dihydroxybenzoate_biosynthesis;3,4-dihydroxybenzoate_from_3-dehydroquinate:_step_2/2.	0	0	0	0	0	0	0	0	0	0	0	0	0	0	0	0	0	0	0	0	0	0	0	0	0	0	0	0	0	0	0	0	0	0	0	0	0	0	0	0	0	0	0	0	0	0	0	0	0
Cofactor_biosynthesis;adenosylcobalamin_biosynthesis;cob(II)yrinate_a,c-diamide_from_sirohydrochlorin_(anaerobic_route):_step_6/10.	0	0	0	0	0	0	0	0	0	0	0	0	0	0	0	0	0	0	0	0	0	0	0	0	0	0	0	0	0	0	0	0	0	0	0	0.00268214	0	0	0	0	0	0	0	0	0	0	0	0	0
Metabolic_intermediate_biosynthesis;(R)-mevalonate_biosynthesis;(R)-mevalonate_from_acetyl-CoA:_step_2/3.	0	0	0	0	0	0	0	0	0	0	0	0	0	0	0	0	0	0	0	0	0	0	0	0	0	0	0	0	0.00304662	0.00505871	0	0	0	0	0	0	0	0	0	0	0	0	0	0	0	0	0	0	0
Amino-acid_biosynthesis;L-methionine_biosynthesis_via_de_novo_pathway;O-acetyl-L-homoserine_from_L-homoserine:_step_1/1.	0	0	0	0	0	0	0	0	0	0	0	0	0	0	0	0	0	0	0	0	0	0	0	0	0	0	0	0	0.00138313	0	0	0	0	0	0	0	0	0	0	0	0	0	0	0	0	0	0	0	0
Amino-acid_biosynthesis;L-lysine_biosynthesis_via_AAA_pathway;L-lysine_from_L-alpha-aminoadipate_(Thermus_route):_step_5/5.	0	0	0	0	0	0	0	0	0	0	0	0	0	0	0	0	0	0	0	0	0	0	0	0	0	0	0	0	0	0	0	0	0	0	0	0	0	0	0	0	0	0	0	0	0	0	0	0	0
Pyrimidine_metabolism;UMP_biosynthesis_via_de_novo_pathway.	0.282016	0.28074	0.993185	1.11071	0	0	0	0.129427	0.229179	0.213744	0	0	0	0	0.0149989	0	0	0	0	0	0	0.147266	0.123188	0.216589	0.42114	0	0	0	0.0161709	0	0.0286051	0	0	0	0	0.0843392	0.0680443	0	0	0	0	0	0.00412182	0	0	0	0	0	0
Protein_modification;protein_pupylation.	0	0.469362	0.321066	0.537313	0.354787	0.719835	0	0	0	0	0	0	4.07012	0	0	0	0	0	0	0	0	0	0	0	0	0	0	0	0	0	0	0	0	0	0	0	0	0	0	3.52223	0	0	0	0	0	2.23176	0	2.13207	2.2037
Cofactor_biosynthesis;pyridoxine_5'-phosphate_biosynthesis;pyridoxine_5'-phosphate_from_D-erythrose_4-phosphate:_step_3/5.	0	0	0.0491922	0.0659995	0	0	0	0	0	0	0	0	0	0	0	0	0	0.159145	0.183521	0.167761	0.129168	0	0	0	0	0	0	0.544462	0	0	0	0	0	0	0	0	0	0	0	0	0.081913	0.149962	0	0	0	0.141471	0.256203	0	0.0501329
Secondary_metabolite_biosynthesis;pyocyanine_biosynthesis.	0	0	0	0	0	0	0	0	0	0	0	0	0	0	0	0	0	0	0	0	0	0	0	0	0	0	0	0	0	0	0	0	0	0	0	0	0	0	0	0	0	0	0	0	0	0	0	0	0
Glycan_biosynthesis;alginate_biosynthesis_[regulation].	0	0	0	0	0	0	0	0	0	0	0	0	0	0	0	0	0	0	0	0	0	0	0	0	0	0	0	0	0	0	0	0	0	0	0	0	0	0	0	0	0	0	0	0	0	0	0	0	0
Aromatic_compound_metabolism;benzoate_degradation_via_hydroxylation;3,4-dihydroxybenzoate_from_benzoate:_step_2/2.	0	0	0	0	0	0	0	0	0	0	0	0	0	0	0	0	0	0	0	0	0	0	0	0	0	0	0	0	0	0	0	0	0	0	0	0	0	0	0	0	0	0	0	0	0	0	0	0	0
Aromatic_compound_metabolism;(R)-mandelate_degradation;benzoate_from_(R)-mandelate:_step_3/4.	0	0	0	0	0	0	0	0	0	0	0	0	0	0	0	0	0	0	0	0	0	0	0	0	0	0	0	0	0	0	0	0	0	0	0	0	0	0	0	0	0	0	0	0	0	0	0	0	0
Nitrogen_metabolism;nitrate_reduction_(denitrification);dinitrogen_from_nitrate:_step_3/4.	0	0	0	0	0	0	0	0	0	0	0	0	0	0	0	0	0	0	0	0	0	0	0	0	0	0	0	0	0	0	0	0	0	0	0	0	0	0	0	0	0	0	0	0	0	0	0	0	0
Purine_metabolism.	0	0	0	0	0	0	0	0	0	0	0	0	0	0	0	0	0	0	0	0	0	0	0	0	0	0	0	0	0	0	0	0	0	0	0	0	0	0	0	0	0	0	0	0	0	0	0	0	0
Nucleotide-sugar_biosynthesis;ADP-L-glycero-beta-D-manno-heptose_biosynthesis;ADP-L-glycero-beta-D-manno-heptose_from_D-glycero-beta-D-manno-heptose_7-phosphate:_step_2/4.	0	0	0	0	0	0	0	0	0	0	0	0	0	0	0	0	0	0	0	0	0	0	0	0	0	0	0	0	0	0	0	0	0	0	0	0	0	0	0	0	0	0	0	0	0	0	0	0.792729	0
Quinol/quinone_metabolism;1,4-dihydroxy-2-naphthoate_biosynthesis;1,4-dihydroxy-2-naphthoate_from_chorismate:_step_5/7.	0	0	0	0	0	0	0	0	0	0	0	0	0	0	0	0	0	0	0	0	0	0	0	0	0	0	0	0	0	0	0	0	0	0	0	0	0	0	0	0	0	0	0	0	0	0	0	0	0
Cofactor_biosynthesis;adenosylcobalamin_biosynthesis;adenosylcobalamin_from_cob(II)yrinate_a,c-diamide:_step_5/7.	0	0	0	0	0	0	0	0	0	0	0	0	0	0	0	0	0	0	0	0	0	0	0	0	0	0	0	0	0	0	0	0	0	0	0	0	0	0	0	0	0	0	0	0	0	0	0	0	0
Siderophore_biosynthesis;pyoverdin_biosynthesis.	0	0	0	0	0	0	0	0	0	0	0	0	0	0	0	0	0	0	0	0	0	0	0	0	0	0	0	0	0	0	0	0	0	0	0	0	0	0	0	0	0	0	0	0	0	0	0	0	0
Siderophore_biosynthesis;salicylate_biosynthesis.	0	0	0	0	0	0	0	0	0	0	0	0	0	0	0	0	0	0	0	0	0	0	0	0	0	0	0	0	0	0	0	0	0	0	0	0	0	0	0	0	0	0	0	0	0	0	0	0	0
Amine_and_polyamine_biosynthesis;1,3-diaminopropane_biosynthesis;1,3-diaminopropane_from_L-aspartate_4-semialdehyde:_step_2/2.	0	0	0	0	0	0	0	0	0	0	0	0	0	0	0	0	0	0	0	0	0	0	0	0	0	0	0	0	0	0	0	0	0	0	0	0	0	0	0	0	0	0	0	0	0	0	0	0	0
Bacterial_outer_membrane_biogenesis;lipooligosaccharide_biosynthesis.	0	0	0	0	0	0	0	0	0	0	0	0	0	0	0	0	0	0	0	0	0	0	0	0	0	0	0	0	0	0	0	0	0	0	0	0	0	0	0	0	0	0	0	0	0	0	0	0	0
Glycan_metabolism;lacto-N-neotetraose_biosynthesis.	0	0	0	0	0	0	0	0	0	0	0	0	0	0	0	0	0	0	0	0	0	0	0	0	0	0	0	0	0	0	0	0	0	0	0	0	0	0	0	0	0	0	0	0	0	0	0	0	0
Amino-acid_biosynthesis;L-methionine_biosynthesis_via_de_novo_pathway;L-homocysteine_from_O-succinyl-L-homoserine:_step_1/1.	0	0	0	0	0	0	0	0	0	0	0	0	0	0	0	0	0	0	0	0	0	0	0	0	0	0	0	0	0	0	0	0	0	0	0	0	0	0	0	0	0	0	0	0	0	0	0	0	0
Amino-acid_degradation;L-histidine_degradation_into_L-glutamate_[regulation].	0	0	0	0	0	0	0	0	0	0	0	0	0	0	0	0	0	0	0	0	0	0	0	0	0	0	0	0	0	0	0	0	0	0	0	0	0	0	0	0	0	0	0	0	0	0	0	0	0
Amino-acid_degradation.	0	0	0	0	0	0	0	0	0	0	0	0	0	0	0	0	0	0	0	0	0	0	0	0	0	0	0	0	0	0	0	0	0	0	0	0	0	0	0	0	0	0	0	0	0	0	0	0	0
Aromatic_compound_metabolism;benzoate_degradation_via_hydroxylation;catechol_from_benzoate:_step_1/2.	0	0	0	0	0	0	0	0	0	0	0	0	0	0	0	0	0	0	0	0	0	0	0	0	0	0	0	0	0	0	0	0	0	0	0	0	0	0	0	0	0	0	0	0	0	0	0	0	0
Polyester_biosynthesis;polyhydroxyalkanoate_biosynthesis.	0	0	0	0	0	0	0	0	0	0	0	0	0	0	0	0	0	0	0	0	0	0	0	0	0	0	0	0	0	0	0	0	0	0	0	0	0	0	0	0	0	0	0	0	0	0	0	0	0
Amine_and_polyamine_biosynthesis;putrescine_biosynthesis_via_agmatine_pathway;N-carbamoylputrescine_from_agmatine:_step_1/1.	0	0	0	0	0	0	0	0	0	0	0	0	0	0	0	0	0	0	0	0	0	0	0	0	0	0	0	0	0	0	0	0	0	0	0	0	0	0	0	0	0	0	0	0	0	0	0	0	0
Nitrogen_metabolism;(S)-allantoin_degradation;(S)-ureidoglycolate_from_allantoate_(aminidohydrolase_route):_step_1/1.	0	0	0	0	0	0	0	0	0	0	0	0	0	0	0	0	0	0	0	0	0	0	0	0	0	0	0	0	0.00495216	0	0	0	0	0	0	0	0	0	0	0	0	0	0	0	0	0	0	0	0
Cofactor_biosynthesis;adenosylcobalamin_biosynthesis;cob(II)yrinate_a,c-diamide_from_precorrin-2_(aerobic_route):_step_7/10.	0	0	0	0	0	0	0	0	0	0	0	0	0	0	0	0	0	0	0	0	0	0	0	0	0	0	0	0	0	0	0	0	0	0	0	0	0	0	0	0	0	0	0	0	0	0	0	0	0
Aromatic_compound_metabolism;beta-ketoadipate_pathway;5-oxo-4,5-dihydro-2-furylacetate_from_3-carboxy-cis,cis-muconate:_step_1/2.	0	0	0	0	0	0	0	0	0	0	0	0	0	0	0	0	0	0	0	0	0	0	0	0	0	0	0	0	0	0	0	0	0	0	0	0	0	0	0	0	0	0	0	0	0	0	0	0	0
Aromatic_compound_metabolism;beta-ketoadipate_pathway;5-oxo-4,5-dihydro-2-furylacetate_from_catechol:_step_3/3.	0	0	0	0	0	0	0	0	0	0	0	0	0	0	0	0	0	0	0	0	0	0	0	0	0	0	0	0	0	0	0	0	0	0	0	0	0	0	0	0	0	0	0	0	0	0	0	0	0
Aromatic_compound_metabolism;beta-ketoadipate_pathway;acetyl-CoA_and_succinyl-CoA_from_3-oxoadipate:_step_2/2.	0	0	0	0	0	0	0	0	0	0	0	0	0	0	0	0	0	0	0	0	0	0	0	0	0	0	0	0	0	0	0	0	0	0	0	0	0	0	0	0	0	0	0	0	0	0	0	0	0
Cofactor_biosynthesis;adenosylcobalamin_biosynthesis;cob(II)yrinate_a,c-diamide_from_precorrin-2_(aerobic_route):_step_1/10.	0	0	0	0	0	0	0	0	0	0	0	0	0	0	0	0	0	0	0	0	0	0	0	0	0	0	0	0	0	0	0	0	0	0	0	0	0	0	0	0	0	0	0	0	0	0	0	0	0
Cofactor_biosynthesis;adenosylcobalamin_biosynthesis;cob(II)yrinate_a,c-diamide_from_precorrin-2_(aerobic_route):_step_4/10.	0	0	0	0	0	0	0	0	0	0	0	0	0	0	0	0	0	0	0	0	0	0	0	0	0	0	0	0	0	0	0	0	0	0	0	0	0	0	0	0	0	0	0	0	0	0	0	0	0
Glycan_biosynthesis;alginate_biosynthesis.	0	0	0	0	0	0	0	0	0	0	0	0	0	0	0	0	0	0	0	0	0	0	0	0	0	0	0	0	0	0	0	0	0	0	0	0	0	0	0	0	0	0	0	0	0	0	0	0	0
Cofactor_biosynthesis;adenosylcobalamin_biosynthesis;cob(II)yrinate_a,c-diamide_from_precorrin-2_(aerobic_route):_step_8/10.	0	0	0	0	0	0	0	0	0	0	0	0	0	0	0	0	0	0	0	0	0	0	0	0	0	0	0	0	0	0	0	0	0	0	0	0	0	0	0	0	0	0	0	0	0	0	0	0	0
Amino-acid_biosynthesis;L-threonine_biosynthesis;L-threonine_from_L-aspartate:_step_3/5.	0.0304752	0	0	0	0	0	0	0.10098	0.084557	0	0	0	0	0	0	0	0	0	0	0	0	0	0	0	0	0	0	0	0	0	0	0	0	0	0	0.0272768	0.110293	0.165256	0	0	0	0	0	0	0	0	0	0	0
Bacterial_outer_membrane_biogenesis;LPS_lipid_A_biosynthesis.	0.0602975	0.0430865	0.0826327	0.0844407	0.0400064	0	0	0.326488	0.359952	0	0	0	0	0	0.0960167	0.109228	0.129421	0.124919	0.0509499	0.0407636	0.0353268	0.146623	0.143611	0.138898	0.19856	0.155244	0.131498	0.0992939	0	0	0	0	0	0	0	0.408284	0.347588	0.43236	0	0.345668	0	0	0.303775	0.27615	0.277457	0.284663	0.3019	0.231086	0.416438
Hydrocarbon_metabolism;alkane_degradation.	0	0	0	0	0	0	0	0	0	0	0	0	0	0	0	0	0	0	0	0	0	0	0	0	0	0	0	0	0	0	0	0	0	0	0	0	0	0	0	0	0	0	0	0	0	0	0	0	0
Amino-acid_degradation;L-phenylalanine_degradation;acetoacetate_and_fumarate_from_L-phenylalanine:_step_5/6.	0	0	0	0	0	0	0	0	0	0	0	0	0	0	0	0	0	0	0	0	0	0	0	0	0	0	0	0	0	0	0	0	0	0	0	0	0	0	0	0	0	0	0	0	0	0	0	0	0
Carotenoid_biosynthesis;staphyloxanthin_biosynthesis;staphyloxanthin_from_farnesyl_diphosphate:_step_4/5.	0	0	0	0	0	0	0	0	0	0	0	0	0	0	0	0	0	0	0	0	0	0	0	0	0	0	0	0	0	0	0	0	0	0	0	0	0	0	0	0	0	0	0	0	0	0	0	0	0
Amino-acid_degradation;L-phenylalanine_degradation;acetoacetate_and_fumarate_from_L-phenylalanine:_step_1/6.	0	0	0	0	0	0	0	0	0	0	0	0	0	0	0	0	0	0	0	0	0	0	0	0	0	0	0	0	0	0	0	0	0	0	0	0	0	0	0	0	0	0	0	0	0	0	0	0	0
Carotenoid_biosynthesis;staphyloxanthin_biosynthesis;staphyloxanthin_from_farnesyl_diphosphate:_step_5/5.	0	0	0	0	0	0	0	0	0	0	0	0	0	0	0	0	0	0	0	0	0	0	0	0	0	0	0	0	0	0	0	0	0	0	0	0	0	0	0	0	0	0	0	0	0	0	0	0	0
Cofactor_biosynthesis;NAD(+)_biosynthesis;iminoaspartate_from_L-aspartate_(dehydrogenase_route):_step_1/1.	0	0	0	0	0	0	0	0	0	0	0	0	0	0	0	0	0	0	0	0	0	0	0	0	0	0	0	0	0	0	0	0	0	0	0	0	0	0	0	0	0	0	0	0	0	0	0	0	0
Cofactor_biosynthesis;adenosylcobalamin_biosynthesis;cob(II)yrinate_a,c-diamide_from_precorrin-2_(aerobic_route):_step_9/10.	0	0	0	0	0	0	0	0	0	0	0	0	0	0	0	0	0	0	0	0	0	0	0	0	0	0	0	0	0	0	0	0	0	0	0	0	0	0	0	0	0	0	0	0	0	0	0	0	0
Amino-acid_degradation;L-phenylalanine_degradation;acetoacetate_and_fumarate_from_L-phenylalanine:_step_4/6.	0	0	0	0	0	0	0	0	0	0	0	0	0	0	0	0	0	0	0	0	0	0	0	0	0	0	0	0	0	0	0	0	0	0	0	0	0	0	0	0	0	0	0	0	0	0	0	0	0
Amino-acid_degradation;L-valine_degradation.	0	0	0	0	0	0	0	0	0	0	0	0	0	0	0	0	0	0	0	0	0	0	0	0	0	0	0	0	0.00299033	0	0	0	0	0	0	0	0	0	0	0	0	0	0	0	0	0	0	0	0
Carotenoid_biosynthesis;staphyloxanthin_biosynthesis;staphyloxanthin_from_farnesyl_diphosphate:_step_3/5.	0	0	0	0	0	0	0	0	0	0	0	0	0	0	0	0	0	0	0	0	0	0	0	0	0	0	0	0	0	0	0	0	0	0	0	0	0	0	0	0	0	0	0	0	0	0	0	0	0
Carotenoid_biosynthesis;staphyloxanthin_biosynthesis;staphyloxanthin_from_farnesyl_diphosphate:_step_2/5.	0	0	0	0	0	0	0	0	0	0	0	0	0	0	0	0	0	0	0	0	0	0	0	0	0	0	0	0	0	0	0	0	0	0	0	0	0	0	0	0	0	0	0	0	0	0	0	0	0
Cell_wall_biogenesis;poly(glycerol_phosphate)_teichoic_acid_biosynthesis.	0	0	0	0	0	0	0	0	0	0	0	0	0	0	0	0	0	0	0	0	0	0	0	0	0	0	0	0	0	0	0	0	0	0	0	0	0	0	0	0	0	0	0	0	0	0	0	0	0
Carotenoid_biosynthesis;staphyloxanthin_biosynthesis;staphyloxanthin_from_farnesyl_diphosphate:_step_1/5.	0	0	0	0	0	0	0	0	0	0	0	0	0	0	0	0	0	0	0	0	0	0	0	0	0	0	0	0	0	0	0	0	0	0	0	0	0	0	0	0	0	0	0	0	0	0	0	0	0
Amino-acid_degradation;L-phenylalanine_degradation;acetoacetate_and_fumarate_from_L-phenylalanine:_step_3/6.	0	0	0	0	0	0	0	0	0	0	0	0	0	0	0	0	0	0	0	0	0	0	0	0	0	0	0	0	0	0	0	0	0	0	0	0	0	0	0	0	0	0	0	0	0	0	0	0	0
Capsule_biogenesis;capsule_polysaccharide_biosynthesis.	0	0	0	0	0	0	0	0	0	0	0	0	0	0	0	0	0	0.0103611	0	0	0	0	0	0	0	0	0	0	0	0	0	0	0	0	0	0.0128114	0	0	0	0	0	0	0	0	0	0	0	0	0
Carbohydrate_degradation;pentose_phosphate_pathway.	0	0	0	0	0	0	0	0	0	0	0	0	0	0	0	0	0	0	0	0	0	0	0	0	0	0	0	0	0	0	0	0	0	0	0	0	0	0	0	0	0	0	0	0	0	0	0	0	0
Nucleotide-sugar_biosynthesis;GDP-alpha-D-mannose_biosynthesis;GDP-alpha-D-mannose_from_alpha-D-mannose_1-phosphate_(GTP_route):_step_1/1.	0	0	0	0	0	0	0	0	0	0	0	0	0	0	0	0	0	0	0	0	0	0	0	0	0	0	0	0	0	0	0	0	0	0	0	0.012077	0	0	0	0	0	0	0	0	0	0	0	0	0
Metabolic_intermediate_metabolism;propanoyl-CoA_degradation;succinyl-CoA_from_propanoyl-CoA:_step_3/3.	0	0	0	0	0	0	0	0	0	0	0	0	0	0	0.00407557	0	0	0	0	0	0	0	0	0	0	0	0	0	0	0	0	0	0	0	0	0	0	0	0	0	0	0	0	0	0	0	0	0	0
Ketone_degradation;acetoin_degradation.	0	0	0	0	0	0	0	0	0	0	0	0	0	0	0	0	0	0	0	0	0	0	0	0	0	0	0	0	0	0	0	0	0	0	0	0	0	0	0	0	0	0	0	0	0	0	0	0	0
Carbohydrate_degradation;pentose_phosphate_pathway;D-ribulose_5-phosphate_from_D-glucose_6-phosphate_(oxidative_stage):_step_3/3.	0	0	0	0	0	0	0	0.0590183	0.0354513	0.118423	0.0689655	0	0	0	0.152981	0.181746	0.0637699	0.0812548	0.11839	0	0.344276	0	0	0	0	0	0	0	0	0.003586	0	0	0	0	0	0.0118209	0.0381923	0.143037	0.0951197	0.290818	0	0	0	0	0	0	0	0	0
Polyol_metabolism;1,2-propanediol_degradation.	0	0	0	0	0	0	0	0	0	0	0	0	0	0	0	0	0	0	0	0	0	0	0	0	0	0	0	0	0	0	0	0	0	0	0	0	0.268476	0	0	0	0	0	0	0	0	0	0	0	0
Nitrogen_metabolism;urea_cycle;L-ornithine_and_urea_from_L-arginine:_step_1/1.	0	0	0	0	0	0	0	0	0	0	0	0	0	0	0	0	0	0	0	0	0	0	0	0	0	0	0	0	0.00497486	0.00826041	0	0	0	0	0	0	0	0	0	0	0	0	0	0	0	0	0	0	0
Amino-acid_biosynthesis;L-lysine_biosynthesis_via_DAP_pathway;LL-2,6-diaminopimelate_from_(S)-tetrahydrodipicolinate_(aminotransferase_route):_step_1/1.	0.102573	0.127547	0.0990713	0	0	0	0	2.34554	2.5708	2.93694	2.58188	2.72249	2.71814	3.12974	0.703519	0.715567	0.747054	0.802945	0.664127	0.617813	0.77383	1.57824	1.57942	1.5269	1.61216	1.49926	1.83801	1.82032	0.0280342	0.0294899	0.0421483	0.0619811	0.0460126	0.0502316	0	1.22261	1.14576	1.54595	1.61605	1.52177	1.11352	1.37807	0.295551	0.305392	0.265887	0.308382	0.315386	0.25793	0.135644
Nucleotide-sugar_biosynthesis;GDP-alpha-D-mannose_biosynthesis;alpha-D-mannose_1-phosphate_from_D-fructose_6-phosphate:_step_1/2.	0	0	0	0	0	0	0	0	0	0	0	0	0	0	0	0	0	0	0	0	0	0	0	0	0	0	0	0	0.00557708	0	0	0	0	0	0	0	0	0	0	0	0	0	0	0	0	0	0	0	0
Protein_degradation;proteasomal_Pup-dependent_pathway.	0.164983	0	0	0	0	0	0	1.29326	1.35298	1.60344	1.60156	1.1181	0	0.841419	0.106618	0.100078	0.106026	0.127186	0.0889847	0.114892	0.272761	0	0	0	0	0	0	0	1.52524	1.60235	1.50286	1.57695	1.75205	1.86379	1.7408	1.16683	1.13429	1.89321	1.14975	0	2.27764	4.33836	0.551253	0.578046	0.528116	0	0.58299	0	0
Glycan_metabolism;L-arabinan_degradation.	0.171631	0.107746	0.0734158	0.0657019	0.218642	0.109788	0	1.35878	1.43552	1.29079	1.17499	1.3881	1.81591	0.845032	0.12069	0.117416	0.142062	0.114163	0.142845	0.0877344	0.106787	0.132004	0.107537	0.141948	0.172997	0.269586	0	0.439057	1.63389	1.64059	1.83955	1.41363	1.81847	1.93692	1.35519	0.838243	0.889592	1.25383	0.827379	0.971524	0.869056	1.78978	0.225622	0.224234	0.164769	0.191582	0.124802	0.174033	0.19966
Purine_metabolism;AMP_biosynthesis_via_de_novo_pathway;AMP_from_IMP:_step_2/2.	0.225822	0.143935	0.0517053	0	0.231052	0	0	0.444802	0.481478	0.618895	0.259504	0	0	0	0	0	0	0	0	0	0	0.88464	0.924393	0.988242	0.816002	0.55534	0.203075	0.834352	0	0	1.49654	1.73502	1.37208	0.997918	1.21522	0	0	0	0.206537	0.216742	0.459062	0	0	0	0	0	0	0	0
Cofactor_biosynthesis;tetrahydrofolate_biosynthesis;2-amino-4-hydroxy-6-hydroxymethyl-7,8-dihydropteridine_diphosphate_from_7,8-dihydroneopterin_triphosphate:_step_1/4.	0.745704	1.21391	0	0	0	0	0	1.05096	0.518003	0	0	0	0	0	0.0735788	0	0	0	0	0	0	0	0	0	0	0	0	0	0	0	0	0	0	0	0	0.3342	0.810939	2.02474	0	0	0	0	0	0	0	0	0	0	0
Amino-acid_biosynthesis;L-arginine_biosynthesis.	0.795926	1.03125	0	0	0	0	0	0	0	0	0	0	0	0	3.53515	3.24902	3.55027	3.98635	3.01703	4.22247	6.53988	9.46486	9.11072	10.675	10.4807	6.87999	7.52802	10.2694	0	0	0	0	0	0	0	3.91671	4.41809	4.12011	6.35315	3.11708	6.51875	2.58979	3.20344	3.08444	2.90272	3.83278	2.73024	1.88377	2.2695
Polyol_metabolism;(R,R)-butane-2,3-diol_biosynthesis;(R,R)-butane-2,3-diol_from_pyruvate:_step_2/3.	0.229349	0.502728	0	0	0	0	0	1.47182	1.12071	0.906244	1.8197	0.614981	0	0	0.0264689	0.0274199	0.0848786	0	0	0	0	2.7061	2.49364	3.60197	0.945547	4.04856	0	4.82696	2.92853	2.93788	2.74047	2.08878	2.90239	2.12773	4.87715	0.312311	0.89539	1.03674	0.547279	0	0	0	0.0969148	0.0968649	0.189986	0.0659853	0	0	0
Amino-acid_biosynthesis;L-lysine_biosynthesis_via_DAP_pathway;DL-2,6-diaminopimelate_from_(S)-tetrahydrodipicolinate:_step_1/1.	0.628711	0.37554	0	0	0	0	0	0	0	0	0	0	0	0	1.87735	1.77873	2.19882	1.50102	2.03446	0.756056	0.425886	4.50593	4.87514	5.53904	4.54564	6.58013	7.17665	7.34981	0	0	0	0	0	0	0	0.913526	0.818342	0.938646	0	0	1.62569	0	4.11416	4.23873	4.73647	3.45785	3.29067	2.08594	0
Carbohydrate_degradation;L-fucose_degradation;L-lactaldehyde_and_glycerone_phosphate_from_L-fucose:_step_1/3.	0.148804	0.0603374	0	0	0.0625871	0	0	0	0	0	0	0	0	0	0.040743	0.0393582	0.0472186	0.0556705	0.013532	0.0417851	0	0.100217	0.0890296	0.0366443	0.104907	0.0253206	0	0	0.0183432	0	0	0	0	0	0	0	0	0	0	0	0	0	0.258263	0.21258	0.235055	0.221306	0.138371	0.22138	0.114259
Amino-acid_biosynthesis;L-phenylalanine_biosynthesis;phenylpyruvate_from_prephenate:_step_1/1.	0	0.0291957	0	0	0	0	0	0.0221685	0	0	0	0	0	0	0	0	0	0	0	0	0	0.00836113	0	0	0	0	0	0	0	0	0	0	0	0	0	0.0240558	0.0259679	0.0972546	0.129171	0	0	0	0	0	0	0	0	0	0
Nucleotide-sugar_biosynthesis;CMP-3-deoxy-D-manno-octulosonate_biosynthesis;CMP-3-deoxy-D-manno-octulosonate_from_3-deoxy-D-manno-octulosonate_and_CTP:_step_1/1.	0.0150959	0.0140324	0	0.0302459	0	0	0	0.000888173	0.00148744	0	0	0	0	0	0	0	0	0	0	0	0	0.0436339	0.0412774	0.0492468	0.0286558	0.0509751	0	0.0454849	0	0	0	0	0	0	0	0	0	0	0	0.0237594	0	0	0	0	0	0	0	0	0.0616377
Quinol/quinone_metabolism;1,4-dihydroxy-2-naphthoate_biosynthesis;1,4-dihydroxy-2-naphthoate_from_chorismate:_step_2/7.	0	0	0	2.92068	0	2.92865	3.06662	0	0	0	0	0.138023	0.133665	0.216984	0	0	0	0	0	0	0	0	0	0	0	0	0	0	0	0	0	0	0	0	0	0	0	0	0	0	0	0	0	0	0	0	0	0	0
Antibiotic_biosynthesis;nisin_biosynthesis.	0	0	0	0	0	0	0	0	0	0	0	0	0	0	0	0	0	0	0	0	0	0	0	0	0	0	0	0	0	0	0	0	0	0	0	0.122942	0.19888	0	0	0	0	0	0	0	0	0	0	0	0
Glycan_degradation;xylan_degradation.	0	0	0	0	0	0	0	0	0	0	0	0	0	0	0.00910988	0.0095551	0.0176698	0.0106201	0.0154983	0.0248152	0.0402805	0.018066	0.00436555	0.02504	0.0182628	0.0258288	0	0	0	0	0	0	0	0	0	0.00122096	0	0	0	0	0	0	0.00287666	0.00489999	0.0182849	0.00237155	0.00356783	0.00711446	0
Lipid_metabolism;bile_acid_degradation.	0	0	0	0	0	0	0	1.19044	1.02739	0	1.1879	0	0	0	0	0	0	0	0	0	0	0	0	0	0	0	0	0	0	0	0	0	0	0	0	0	0	0	0	0	0	0	0	0	0	0	0	0	0
Protein_modification;protein_neddylation.	0	0	0	0	0	0	0	0.0167043	0.0279752	0	0	0	0	0	0	0	0	0	0	0	0	0	0	0	0	0	0	0	0.00908117	0	0	0	0	0	0	0	0	0	0	0	0	0	0	0	0	0	0	0	0
Cofactor_biosynthesis;NAD(+)_biosynthesis.	0	0	0	0	0	0	0	0	0	0	0	0	0	0	0	0	0	0	0	0	0	0	0	0	0	0	0	0	0	0	0	0	0	0	0	0	0	0	0	0	0	0	0	0	0	0	0	0	0
Glucan_metabolism;xyloglucan_degradation.	0	0	0	0	0	0	0	0	0	0	0	0	0	0	0.812255	0.887457	1.05964	0.978583	0.874901	0.484178	1.05077	1.5105	1.5596	2.05887	1.92919	1.67387	1.99423	1.47636	0	0	0	0	0	0	0	0.238006	0.210275	0	0	0	0	0	0.437805	0.444659	0.453529	0.631239	0.667493	0.537453	0.516177
Aromatic_compound_metabolism;4-hydroxyphenylacetate_degradation;pyruvate_and_succinate_semialdehyde_from_4-hydroxyphenylacetate:_step_7/7.	0	0	0	0	0	0	0	0	0	0	0	0	0	0	0.491159	0.41398	0.769074	0.653239	0.628368	0	0	0	0	0	0	0	0	0	0	0	0	0	0	0	0	0	0	0	0	0	0	0	0	0	0	0	0	0	0
Aromatic_compound_metabolism;4-hydroxyphenylacetate_degradation;pyruvate_and_succinate_semialdehyde_from_4-hydroxyphenylacetate:_step_4/7.	0	0	0	0	0	0	0	0	0	0	0	0	0	0	0.418944	0.526028	0.700636	0.396774	0.434269	0	0	0	0	0	0	0	0	0	0	0	0	0	0	0	0	0	0	0	0	0	0	0	0	0	0	0	0	0	0
Aromatic_compound_metabolism;4-hydroxyphenylacetate_degradation;pyruvate_and_succinate_semialdehyde_from_4-hydroxyphenylacetate:_step_5/7.	0	0	0	0	0	0	0	0	0	0	0	0	0	0	0.418944	0.526028	0.700636	0.396774	0.434269	0	0	0	0	0	0	0	0	0	0	0	0	0	0	0	0	0	0	0	0	0	0	0	0	0	0	0	0	0	0
Glycan_degradation;starch_degradation.	0	0	0	0	0	0	0	0	0	0	0	0	0	0	0.510885	0.506176	0.569792	0.480655	0.400125	0.472595	0.589236	0	0	0	0	0	0	0	0	0	0	0	0	0	0	1.04438	1.12672	2.29524	0.956595	0.564572	0	0	0.620819	0.637821	0.716124	0.699255	0.477058	0.419107	0.320773
Siderophore_biosynthesis;aerobactin_biosynthesis.	0	0	0	0	0	0	0	0	0	0	0	0	0	0	0.458396	0.528525	0.546854	0.325254	0.886074	0.670099	2.01194	0	0	0	0	0	0	0	0	0	0	0	0	0	0	0.0971609	0.268367	0	0	0	0	0	0	0	0	0	0.0718528	0	0
Aromatic_compound_metabolism;4-hydroxyphenylacetate_degradation;pyruvate_and_succinate_semialdehyde_from_4-hydroxyphenylacetate:_step_1/7.	0	0	0	0	0	0	0	0	0	0	0	0	0	0	0.193506	0.197259	0.298671	0.318926	0.19539	0	0.619433	0	0	0	0	0	0	0	0	0	0	0	0	0	0	0.0470333	0.0760844	0	0	0	0	0	0	0	0	0	0	0	0
Protein_modification;sulfatase_oxidation.	0	0	0	0	0	0	0	0	0	0	0	0	0	0	0.118137	0.135612	0.145768	0.020654	0.177978	0.124349	0.349246	0	0	0	0	0	0	0	0	0	0	0	0	0	0	0.318868	0.207314	0.51762	0.343745	0	0	0	0.13761	0.127986	0.127297	0.0819896	0.185358	0	0.339404
Nucleotide-sugar_biosynthesis;GDP-D-glycero-alpha-D-manno-heptose_biosynthesis;GDP-D-glycero-alpha-D-manno-heptose_from_D-glycero-alpha-D-manno-heptose_7-phosphate:_step_2/3.	0	0	0	0	0	0	0	0	0	0	0	0	0	0	0.0735889	0.0700604	0	0	0	0.212091	0	0	0	0	0	0	0	0	0	0	0	0	0	0	0	0	0	0	0	0	0	0	0	0	0	0	0	0	0
Amino-acid_biosynthesis;L-glutamate_biosynthesis_via_GLT_pathway;L-glutamate_from_2-oxoglutarate_and_L-glutamine_(NADP(+)_route):_step_1/1.	0	0	0	0	0	0	0	0	0	0	0	0	0	0	0	0	0	0	0	0	0.301928	0	0	0	0	0	0	0	0	0	0	0	0	0	0	0	0	0	0	0	0	0	0	0	0	0	0	0	0
Cofactor_biosynthesis;riboflavin_biosynthesis;5-amino-6-(D-ribitylamino)uracil_from_GTP:_step_2/4.	0	0	0	0	0	0	0	0	0	0	0	0	0	0	0	0	0	0.094777	0	0	0.100445	0	0	0	0	0	0	0	0.00819115	0	0	0	0	0	0	0	0	0	0	0	0	0	0	0	0	0	0	0	0
Amino-acid_biosynthesis;L-arginine_biosynthesis;carbamoyl_phosphate_from_bicarbonate:_step_1/1.	0	0	0	0	0	0	0	0	0	0	0	0	0	0	0	0	0	0	0	0	0	0	0	0.325491	0.297633	0.389291	0.224181	0.301598	0.698203	0	0	0	0	0	0	0	0	0	0	0	0	0	0	0	0	0	0	0	0
Amino-acid_biosynthesis;glycine_biosynthesis;glycine_from_L-allo-threonine:_step_1/1.	0	0	0	0	0	0	0	0	0	0	0	0	0	0	0	0	0	0	0	0	0	0	0	0	0	0	0	0	0.307234	0.437264	0	0	0	0	0	0	0	0	0	0	0	0	0	0	0	0	0	0	0
Fermentation;ethanol_fermentation.	0	0	0	0	0	0	0	0	0	0	0	0	0	0	0	0	0	0	0	0	0	0	0	0	0	0	0	0	0.0577239	0.236947	0	0	0	0	0	0	0	0	0	0	0	0	0	0	0	0	0	0	0
Amino-acid_biosynthesis;L-lysine_biosynthesis_via_AAA_pathway;L-alpha-aminoadipate_from_2-oxoglutarate:_step_4/5.	0	0	0	0	0	0	0	0	0	0	0	0	0	0	0	0	0	0	0	0	0	0	0	0	0	0	0	0	0.115179	0.191246	0	0	0	0	0	0	0	0	0	0	0	0	0	0	0	0	0	0	0
Amino-acid_degradation;L-threonine_degradation_via_aldolase_pathway;acetaldehyde_and_glycine_from_L-threonine:_step_1/1.	0	0	0	0	0	0	0	0	0	0	0	0	0	0	0	0	0	0	0	0	0	0	0	0	0	0	0	0	0.102411	0.145755	0	0	0	0	0	0	0	0	0	0	0	0	0	0	0	0	0	0	0
Pyrimidine_metabolism;UMP_biosynthesis_via_salvage_pathway;uracil_from_cytosine:_step_1/1.	0	0	0	0	0	0	0	0	0	0	0	0	0	0	0	0	0	0	0	0	0	0	0	0	0	0	0	0	0.0680506	0.112993	0	0	0	0	0	0	0	0	0	0	0	0	0	0	0	0	0	0	0
Steroid_metabolism;ergosterol_biosynthesis;ergosterol_from_zymosterol:_step_2/5.	0	0	0	0	0	0	0	0	0	0	0	0	0	0	0	0	0	0	0	0	0	0	0	0	0	0	0	0	0	0.0945601	0	0	0	0	0	0	0	0	0	0	0	0	0	0	0	0	0	0	0
Carbohydrate_degradation;pentose_phosphate_pathway;D-xylulose_5-phosphate_from_D-ribulose_5-phosphate_(non-oxidative_stage):_step_1/1.	0	0	0	0	0	0	0	0	0	0	0	0	0	0	0	0	0	0	0	0	0	0	0	0	0	0	0	0	0.10461	0.0868873	0	0	0	0	0	0	0	0	0	0	0	0	0	0	0	0	0	0	0
Nitrogen_metabolism;urea_degradation;CO(2)_and_NH(3)_from_urea_(allophanate_route):_step_1/2.	0	0	0	0	0	0	0	0	0	0	0	0	0	0	0	0	0	0	0	0	0	0	0	0	0	0	0	0	0.0166126	0.0686899	0	0	0	0	0	0	0	0	0	0	0	0	0	0	0	0	0	0	0
Nitrogen_metabolism;urea_degradation;CO(2)_and_NH(3)_from_urea_(allophanate_route):_step_2/2.	0	0	0	0	0	0	0	0	0	0	0	0	0	0	0	0	0	0	0	0	0	0	0	0	0	0	0	0	0.0166126	0.0686899	0	0	0	0	0	0	0	0	0	0	0	0	0	0	0	0	0	0	0
Cofactor_biosynthesis;tetrahydrofolylpolyglutamate_biosynthesis.	0	0	0	0	0	0	0	0	0	0	0	0	0	0	0	0	0	0	0	0	0	0	0	0	0	0	0	0	0.0645958	0.0658184	0	0	0	0	0	0	0	0	0	0	0	0	0	0	0	0	0	0	0
Nucleotide-sugar_biosynthesis;UDP-N-acetyl-alpha-D-glucosamine_biosynthesis;alpha-D-glucosamine_6-phosphate_from_D-fructose_6-phosphate:_step_1/1.	0	0	0	0	0	0	0	0	0	0	0	0	0	0	0	0	0	0	0	0	0	0	0	0	0	0	0	0	0.0693125	0.0471115	0	0	0	0	0	0	0	0	0	0	0	0	0	0	0	0	0	0	0
Polyol_metabolism;glycerol_fermentation;glycerone_phosphate_from_glycerol_(oxidative_route):_step_2/2.	0	0	0	0	0	0	0	0	0	0	0	0	0	0	0	0	0	0	0	0	0	0	0	0	0	0	0	0	0.0207968	0.046035	0	0	0	0	0	0	0	0	0	0	0	0	0	0	0	0	0	0	0
Membrane_lipid_metabolism;sphingolipid_biosynthesis.	0	0	0	0	0	0	0	0	0	0	0	0	0	0	0	0	0	0	0	0	0	0	0	0	0	0	0	0	0	0.0410315	0	0	0	0	0	0	0	0	0	0	0	0	0	0	0	0	0	0	0
Amino-acid_biosynthesis;L-lysine_biosynthesis_via_AAA_pathway;L-lysine_from_L-alpha-aminoadipate_(fungal_route):_step_3/3.	0	0	0	0	0	0	0	0	0	0	0	0	0	0	0	0	0	0	0	0	0	0	0	0	0	0	0	0	0	0.0380132	0	0	0	0	0	0	0	0	0	0	0	0	0	0	0	0	0	0	0
Phospholipid_metabolism;phosphatidylethanolamine_biosynthesis;phosphatidylethanolamine_from_ethanolamine:_step_2/3.	0	0	0	0	0	0	0	0	0	0	0	0	0	0	0	0	0	0	0	0	0	0	0	0	0	0	0	0	0	0.0359818	0	0	0	0	0	0	0	0	0	0	0	0	0	0	0	0	0	0	0
Nucleotide-sugar_biosynthesis;UDP-N-acetyl-alpha-D-glucosamine_biosynthesis;N-acetyl-alpha-D-glucosamine_1-phosphate_from_alpha-D-glucosamine_6-phosphate_(route_I):_step_1/2.	0	0	0	0	0	0	0	0	0	0	0	0	0	0	0	0	0	0	0	0	0	0	0	0	0	0	0	0	0.0169543	0.0281515	0	0	0	0	0	0	0	0	0	0	0	0	0	0	0	0	0	0	0
Steroid_biosynthesis;zymosterol_biosynthesis;zymosterol_from_lanosterol:_step_5/6.	0	0	0	0	0	0	0	0	0	0	0	0	0	0	0	0	0	0	0	0	0	0	0	0	0	0	0	0	0.016594	0.0275532	0	0	0	0	0	0	0	0	0	0	0	0	0	0	0	0	0	0	0
Carbohydrate_degradation;L-arabinose_degradation_via_L-arabinitol;D-xylulose_5-phosphate_from_L-arabinose_(fungal_route):_step_4/5.	0	0	0	0	0	0	0	0	0	0	0	0	0	0	0	0	0	0	0	0	0	0	0	0	0	0	0	0	0.0322151	0.0267454	0	0	0	0	0	0	0	0	0	0	0	0	0	0	0	0	0	0	0
Steroid_metabolism;ergosterol_biosynthesis;ergosterol_from_zymosterol:_step_1/5.	0	0	0	0	0	0	0	0	0	0	0	0	0	0	0	0	0	0	0	0	0	0	0	0	0	0	0	0	0.0222081	0.0245222	0	0	0	0	0	0	0	0	0	0	0	0	0	0	0	0	0	0	0
Isoprenoid_biosynthesis;isopentenyl_diphosphate_biosynthesis_via_mevalonate_pathway;isopentenyl_diphosphate_from_(R)-mevalonate:_step_2/3.	0	0	0	0	0	0	0	0	0	0	0	0	0	0	0	0	0	0	0	0	0	0	0	0	0	0	0	0	0	0.0244493	0	0	0	0	0	0	0	0	0	0	0	0	0	0	0	0	0	0	0
Phospholipid_metabolism;phosphatidylcholine_biosynthesis;phosphatidylcholine_from_phosphocholine:_step_1/2.	0	0	0	0	0	0	0	0	0	0	0	0	0	0	0	0	0	0	0	0	0	0	0	0	0	0	0	0	0	0.0218859	0	0	0	0	0	0	0	0	0	0	0	0	0	0	0	0	0	0	0
Purine_metabolism;IMP_biosynthesis_via_de_novo_pathway;5-amino-1-(5-phospho-D-ribosyl)imidazole-4-carboxylate_from_5-amino-1-(5-phospho-D-ribosyl)imidazole_(carboxylase_route):_step_1/1.	0	0	0	0	0	0	0	0	0	0	0	0	0	0	0	0	0	0	0	0	0	0	0	0	0	0	0	0	0	0.0209262	0	0	0	0	0	0	0	0	0	0	0	0	0	0	0	0	0	0	0
Nucleotide-sugar_biosynthesis;UDP-N-acetyl-alpha-D-glucosamine_biosynthesis;N-acetyl-alpha-D-glucosamine_1-phosphate_from_alpha-D-glucosamine_6-phosphate_(route_I):_step_2/2.	0	0	0	0	0	0	0	0	0	0	0	0	0	0	0	0	0	0	0	0	0	0	0	0	0	0	0	0	0	0.0193957	0	0	0	0	0	0	0	0	0	0	0	0	0	0	0	0	0	0	0
Terpene_metabolism;lanosterol_biosynthesis;lanosterol_from_farnesyl_diphosphate:_step_3/3.	0	0	0	0	0	0	0	0	0	0	0	0	0	0	0	0	0	0	0	0	0	0	0	0	0	0	0	0	0	0.0180591	0	0	0	0	0	0	0	0	0	0	0	0	0	0	0	0	0	0	0
Amino-acid_degradation;L-alanine_degradation_via_transaminase_pathway;pyruvate_from_L-alanine:_step_1/1.	0	0	0	0	0	0	0	0	0	0	0	0	0	0	0	0	0	0	0	0	0	0	0	0	0	0	0	0	0.0184181	0.0161349	0	0	0	0	0	0	0	0	0	0	0	0	0	0	0	0	0	0	0
Terpene_metabolism;lanosterol_biosynthesis;lanosterol_from_farnesyl_diphosphate:_step_1/3.	0	0	0	0	0	0	0	0	0	0	0	0	0	0	0	0	0	0	0	0	0	0	0	0	0	0	0	0	0.00834601	0.013858	0	0	0	0	0	0	0	0	0	0	0	0	0	0	0	0	0	0	0
Isoprenoid_biosynthesis;isopentenyl_diphosphate_biosynthesis_via_mevalonate_pathway;isopentenyl_diphosphate_from_(R)-mevalonate:_step_1/3.	0	0	0	0	0	0	0	0	0	0	0	0	0	0	0	0	0	0	0	0	0	0	0	0	0	0	0	0	0	0.0125038	0	0	0	0	0	0	0	0	0	0	0	0	0	0	0	0	0	0	0
Terpene_metabolism;lanosterol_biosynthesis;lanosterol_from_farnesyl_diphosphate:_step_2/3.	0	0	0	0	0	0	0	0	0	0	0	0	0	0	0	0	0	0	0	0	0	0	0	0	0	0	0	0	0.00737511	0.0122459	0	0	0	0	0	0	0	0	0	0	0	0	0	0	0	0	0	0	0
Amino-acid_biosynthesis;L-lysine_biosynthesis_via_AAA_pathway;L-lysine_from_L-alpha-aminoadipate_(fungal_route):_step_1/3.	0	0	0	0	0	0	0	0	0	0	0	0	0	0	0	0	0	0	0	0	0	0	0	0	0	0	0	0	0.0220824	0.0122276	0	0	0	0	0	0	0	0	0	0	0	0	0	0	0	0	0	0	0
Phospholipid_metabolism;phosphatidylethanolamine_biosynthesis;phosphatidylethanolamine_from_ethanolamine:_step_1/3.	0	0	0	0	0	0	0	0	0	0	0	0	0	0	0	0	0	0	0	0	0	0	0	0	0	0	0	0	0	0.0112864	0	0	0	0	0	0	0	0	0	0	0	0	0	0	0	0	0	0	0
Purine_metabolism;AMP_biosynthesis_via_salvage_pathway;AMP_from_adenosine:_step_1/1.	0	0	0	0	0	0	0	0	0	0	0	0	0	0	0	0	0	0	0	0	0	0	0	0	0	0	0	0	0	0.0105689	0	0	0	0	0	0	0	0	0	0	0	0	0	0	0	0	0	0	0
Amino-acid_degradation;L-proline_degradation_into_L-glutamate;L-glutamate_from_L-proline:_step_1/2.	0	0	0	0	0	0	0	0	0	0	0	0	0	0	0	0	0	0	0	0	0	0	0	0	0	0	0	0	0	0.00961458	0	0	0	0	0	0	0	0	0	0	0	0	0	0	0	0	0	0	0
tRNA_modification;5-methoxycarbonylmethyl-2-thiouridine-tRNA_biosynthesis.	0	0	0	0	0	0	0	0	0	0	0	0	0	0	0	0	0	0	0	0	0	0	0	0	0	0	0	0	0.0113195	0.00916844	0	0	0	0	0	0	0	0	0	0	0	0	0	0	0	0	0	0	0
Cofactor_biosynthesis;riboflavin_biosynthesis.	0	0	0	0	0	0	0	0	0	0	0	0	0	0	0	0	0	0	0	0	0	0	0	0	0	0	0	0	0.00507181	0.00842138	0	0	0	0	0	0	0	0	0	0	0	0	0	0	0	0	0	0	0
Glycan_metabolism;N-glycan_metabolism.	0	0	0	0	0	0	0	0	0	0	0	0	0	0	0	0	0	0	0	0	0	0	0	0	0	0	0	0	0.00204904	0.00680457	0	0	0	0	0	0	0	0	0	0	0	0	0	0	0	0	0	0	0
Glycolipid_biosynthesis;glycosylphosphatidylinositol-anchor_biosynthesis.	0	0	0	0	0	0	0	0	0	0	0	0	0	0	0	0	0	0	0	0	0	0	0	0	0	0	0	0	0.015466	0.00480525	0	0	0	0	0	0	0	0	0	0	0	0	0	0	0	0	0	0	0
Protein_modification;protein_ubiquitination.	0	0	0	0	0	0	0	0	0	0	0	0	0	0	0	0	0	0	0	0	0	0	0	0	0	0	0	0	0.00288808	0.00480472	0	0	0	0	0	0	0	0	0	0	0	0	0	0	0	0	0	0	0
Cofactor_biosynthesis;FAD_biosynthesis;FAD_from_FMN:_step_1/1.	0	0	0	0	0	0	0	0	0	0	0	0	0	0	0	0	0	0	0	0	0	0	0	0	0	0	0	0	0	0.00435666	0	0	0	0	0	0	0.0568952	0	0	0	0	0	0	0	0	0	0	0	0
Glycan_metabolism;N-glycan_degradation.	0	0	0	0	0	0	0	0	0	0	0	0	0	0	0	0	0	0	0	0	0	0	0	0	0	0	0	0	0	0.00392738	0	0	0	0	0	0	0	0	0	0	0	0	0	0	0	0	0	0	0
Protein_modification;protein_glycosylation.	0	0	0	0	0	0	0	0	0	0	0	0	0	0	0	0	0	0	0	0	0	0	0	0	0	0	0	0	0.00490976	0.00368143	0	0	0	0	0	0	0	0	0	0	0	0	0	0	0	0	0	0	0
Metabolic_intermediate_biosynthesis;(R)-mevalonate_biosynthesis;(R)-mevalonate_from_acetyl-CoA:_step_3/3.	0	0	0	0	0	0	0	0	0	0	0	0	0	0	0	0	0	0	0	0	0	0	0	0	0	0	0	0	0.00108658	0.00363127	0	0	0	0	0	0	0	0	0	0	0	0	0	0	0	0	0	0	0
Lipid_metabolism;sphingolipid_metabolism.	0	0	0	0	0	0	0	0	0	0	0	0	0	0	0	0	0	0	0	0	0	0	0	0	0	0	0	0	0.00717768	0.00322402	0	0	0	0	0	0	0	0	0	0	0	0	0	0	0	0	0	0	0
Protein_modification;protein_sumoylation.	0	0	0	0	0	0	0	0	0	0	0	0	0	0	0	0	0	0	0	0	0	0	0	0	0	0	0	0	0.0015414	0.00313449	0	0	0	0	0	0	0	0	0	0	0	0	0	0	0	0	0	0	0
Porphyrin-containing_compound_metabolism;siroheme_biosynthesis;siroheme_from_sirohydrochlorin:_step_1/1.	0	0	0	0	0	0	0	0	0	0	0	0	0	0	0	0	0	0	0	0	0	0	0	0	0	0	0	0	0	0.002813	0	0	0	0	0	0	0	0	0	0	0	0	0	0	0	0	0	0	0
Lipid_metabolism;fatty_acid_metabolism.	0	0	0	0	0	0	0	0	0	0	0	0	0	0	0	0	0	0	0	0	0	0	0	0	0	0	0	0	0.00154978	0.00257331	0	0	0	0	0	0	0	0	0	0	0	0	0	0	0	0	0	0	0
Protein_modification;eIF5A_hypusination.	0	0	0	0	0	0	0	0	0	0	0	0	0	0	0	0	0	0	0	0	0	0	0	0	0	0	0	0	0.001075	0.00178497	0	0	0	0	0	0	0	0	0	0	0	0	0	0	0	0	0	0	0
Protein_modification;peptidyl-diphthamide_biosynthesis.	0	0	0	0	0	0	0	0	0	0	0	0	0	0	0	0	0	0	0	0	0	0	0	0	0	0	0	0	0.00320962	0.00152354	0	0	0	0	0	0	0	0	0	0	0	0	0	0	0	0	0	0	0
Phospholipid_metabolism;CDP-diacylglycerol_biosynthesis;CDP-diacylglycerol_from_sn-glycerol_3-phosphate:_step_1/3.	0	0	0	0	0	0	0	0	0	0	0	0	0	0	0	0	0	0	0	0	0	0	0	0	0	0	0	0	0.00168783	0.00081477	0	0	0	0	0	0	0	0	0	0	0	0	0	0	0	0	0	0	0
Organosulfur_degradation;alkanesulfonate_degradation.	0	0	0	0	0	0	0	0	0	0	0	0	0	0	0	0	0	0	0	0	0	0	0	0	0	0	0	0	0.122566	0	0	0	0	0	0	0	0	0	0	0	0	0	0	0	0	0	0	0	0
Amino-acid_biosynthesis;L-lysine_biosynthesis_via_AAA_pathway;L-alpha-aminoadipate_from_2-oxoglutarate:_step_5/5.	0	0	0	0	0	0	0	0	0	0	0	0	0	0	0	0	0	0	0	0	0	0	0	0	0	0	0	0	0.0985839	0	0	0	0	0	0	0	0	0	0	0	0	0	0	0	0	0	0	0	0
Amino-acid_biosynthesis;L-methionine_biosynthesis_via_salvage_pathway;L-methionine_from_S-methyl-5-thio-alpha-D-ribose_1-phosphate:_step_6/6.	0	0	0	0	0	0	0	0	0	0	0	0	0	0	0	0	0	0	0	0	0	0	0	0	0	0	0	0	0.0906131	0	0	0	0	0	0	0	0	0	0	0	0	0	0	0	0	0	0	0	0
Amino-acid_biosynthesis;L-lysine_biosynthesis_via_AAA_pathway;L-alpha-aminoadipate_from_2-oxoglutarate:_step_2/5.	0	0	0	0	0	0	0	0	0	0	0	0	0	0	0	0	0	0	0	0	0	0	0	0	0	0	0	0	0.0699115	0	0	0	0	0	0	0	0	0	0	0	0	0	0	0	0	0	0	0	0
Amino-acid_degradation;Ehrlich_pathway.	0	0	0	0	0	0	0	0	0	0	0	0	0	0	0	0	0	0	0	0	0	0	0	0	0	0	0	0	0.0577239	0	0	0	0	0	0	0	0	0	0	0	0	0	0	0	0	0	0	0	0
Glycan_metabolism;beta-glucan_biosynthesis.	0	0	0	0	0	0	0	0	0	0	0	0	0	0	0	0	0	0	0	0	0	0	0	0	0	0	0	0	0.0545406	0	0	0	0	0	0	0	0	0	0	0	0	0	0	0	0	0	0	0	0
Cofactor_degradation;B6_vitamer_degradation;pyridoxal_from_pyridoxine_(dehydrogenase_route):_step_1/1.	0	0	0	0	0	0	0	0	0	0	0	0	0	0	0	0	0	0	0	0	0	0	0	0	0	0	0	0	0.0456463	0	0	0	0	0	0	0	0	0	0	0	0	0	0	0	0	0	0	0	0
Steroid_biosynthesis;zymosterol_biosynthesis;zymosterol_from_lanosterol:_step_4/6.	0	0	0	0	0	0	0	0	0	0	0	0	0	0	0	0	0	0	0	0	0	0	0	0	0	0	0	0	0.01978	0	0	0	0	0	0	0	0	0	0	0	0	0	0	0	0	0	0	0	0
Amino-acid_biosynthesis;L-lysine_biosynthesis_via_AAA_pathway;L-lysine_from_L-alpha-aminoadipate_(fungal_route):_step_2/3.	0	0	0	0	0	0	0	0	0	0	0	0	0	0	0	0	0	0	0	0	0	0	0	0	0	0	0	0	0.0186839	0	0	0	0	0	0	0	0	0	0	0	0	0	0	0	0	0	0	0	0
Cofactor_biosynthesis;thiamine_diphosphate_biosynthesis;thiamine_diphosphate_from_thiamine:_step_1/1.	0	0	0	0	0	0	0	0	0	0	0	0	0	0	0	0	0	0	0	0	0	0	0	0	0	0	0	0	0.0183149	0	0	0	0	0	0	0	0	0	0	0	0	0	0	0	0	0	0	0	0
Amino-acid_biosynthesis;L-cysteine_biosynthesis;L-cysteine_from_L-homocysteine_and_L-serine:_step_1/2.	0	0	0	0	0	0	0	0	0	0	0	0	0	0	0	0	0	0	0	0	0	0	0	0	0	0	0	0	0.0161955	0	0	0	0	0	0	0	0	0	0	0	0	0	0	0	0	0	0	0	0
tRNA_modification;wybutosine-tRNA(Phe)_biosynthesis.	0	0	0	0	0	0	0	0	0	0	0	0	0	0	0	0	0	0	0	0	0	0	0	0	0	0	0	0	0.00986946	0	0	0	0	0	0	0	0	0	0	0	0	0	0	0	0	0	0	0	0
Phospholipid_metabolism;phosphatidylcholine_biosynthesis;phosphatidylcholine_from_phosphocholine:_step_2/2.	0	0	0	0	0	0	0	0	0	0	0	0	0	0	0	0	0	0	0	0	0	0	0	0	0	0	0	0	0.0096394	0	0	0	0	0	0	0	0	0	0	0	0	0	0	0	0	0	0	0	0
Lipid_metabolism;leukotriene_B4_biosynthesis.	0	0	0	0	0	0	0	0	0	0	0	0	0	0	0	0	0	0	0	0	0	0	0	0	0	0	0	0	0.00715516	0	0	0	0	0	0	0	0	0	0	0	0	0	0	0	0	0	0	0	0
Polyol_metabolism;myo-inositol_biosynthesis;myo-inositol_from_D-glucose_6-phosphate:_step_1/2.	0	0	0	0	0	0	0	0	0	0	0	0	0	0	0	0	0	0	0	0	0	0	0	0	0	0	0	0	0.00656202	0	0	0	0	0	0	0	0	0	0	0	0	0	0	0	0	0	0	0	0
Cofactor_biosynthesis;D-erythroascorbate_biosynthesis;dehydro-D-arabinono-1,4-lactone_from_D-arabinose:_step_2/2.	0	0	0	0	0	0	0	0	0	0	0	0	0	0	0	0	0	0	0	0	0	0	0	0	0	0	0	0	0.00622014	0	0	0	0	0	0	0	0	0	0	0	0	0	0	0	0	0	0	0	0
Purine_metabolism;IMP_biosynthesis_via_salvage_pathway;IMP_from_AMP:_step_1/1.	0	0	0	0	0	0	0	0	0	0	0	0	0	0	0	0	0	0	0	0	0	0	0	0	0	0	0	0	0.00481215	0	0	0	0	0	0	0	0	0	0	0	0	0	0	0	0	0	0	0	0
Cofactor_biosynthesis;NAD(+)_biosynthesis;NAD(+)_from_deamido-NAD(+)_(L-Gln_route):_step_1/1.	0	0	0	0	0	0	0	0	0	0	0	0	0	0	0	0	0	0	0	0	0	0	0	0	0	0	0	0	0.00371433	0	0	0	0	0	0	0	0	0	0	0	0	0	0	0	0	0	0	0	0
Isoprenoid_biosynthesis;geranyl_diphosphate_biosynthesis;geranyl_diphosphate_from_dimethylallyl_diphosphate_and_isopentenyl_diphosphate:_step_1/1.	0	0	0	0	0	0	0	0	0	0	0	0	0	0	0	0	0	0	0	0	0	0	0	0	0	0	0	0	0.00370505	0	0	0	0	0	0	0	0	0	0	0	0	0	0	0	0	0	0	0	0
Alcohol_metabolism;ethanol_degradation;acetate_from_ethanol:_step_2/2.	0	0	0	0	0	0	0	0	0	0	0	0	0	0	0	0	0	0	0	0	0	0	0	0	0	0	0	0	0.00328936	0	0	0	0	0	0	0	0	0	0	0	0	0	0	0	0	0	0	0	0
Amino-acid_biosynthesis;L-methionine_biosynthesis_via_de_novo_pathway;L-homoserine_from_L-aspartate:_step_1/3.	0	0	0	0	0	0	0	0	0	0	0	0	0	0	0	0	0	0	0	0	0	0	0	0	0	0	0	0	0.00253504	0	0	0	0	0	0	0	0	0	0	0	0	0	0	0	0	0	0	0	0
Carbohydrate_metabolism;tricarboxylic_acid_cycle;fumarate_from_succinate_(eukaryal_route):_step_1/1.	0	0	0	0	0	0	0	0	0	0	0	0	0	0	0	0	0	0	0	0	0	0	0	0	0	0	0	0	0.000965445	0	0	0	0	0	0	0	0	0	0	0	0	0	0	0	0	0	0	0	0
Amino-acid_biosynthesis;glycine_biosynthesis;glycine_from_glyoxylate:_step_1/1.	0	0	0	0	0	0	0	0	0	0	0	0	0	0	0	0	0	0	0	0	0	0	0	0	0	0	0	0	0	0	0	0	0	0	0	0	0	0	0	0	0	0	0	0	0	0	0	0	0
Amino-acid_biosynthesis;L-cysteine_biosynthesis;L-cysteine_from_L-homocysteine_and_L-serine:_step_2/2.	0	0	0	0	0	0	0	0	0	0	0	0	0	0	0	0	0	0	0	0	0	0	0	0	0	0	0	0	0	0	0	0	0	0	0	0	0	0	0	0	0	0	0	0	0	0	0	0	0
Steroid_biosynthesis;zymosterol_biosynthesis;zymosterol_from_lanosterol:_step_2/6.	0	0	0	0	0	0	0	0	0	0	0	0	0	0	0	0	0	0	0	0	0	0	0	0	0	0	0	0	0	0	0	0	0	0	0	0	0	0	0	0	0	0	0	0	0	0	0	0	0
Amino-acid_biosynthesis;L-lysine_biosynthesis_via_AAA_pathway;L-alpha-aminoadipate_from_2-oxoglutarate:_step_1/5.	0	0	0	0	0	0	0	0	0	0	0	0	0	0	0	0	0	0	0	0	0	0	0	0	0	0	0	0	0	0	0	0	0	0	0	0	0	0	0	0	0	0	0	0	0	0	0	0	0
Polyol_metabolism;myo-inositol_biosynthesis;myo-inositol_from_D-glucose_6-phosphate:_step_2/2.	0	0	0	0	0	0	0	0	0	0	0	0	0	0	0	0	0	0	0	0	0	0	0	0	0	0	0	0	0	0	0	0	0	0	0	0	0	0	0	0	0	0	0	0	0	0	0	0	0
Phospholipid_metabolism;phosphatidylethanolamine_biosynthesis;phosphatidylethanolamine_from_ethanolamine:_step_3/3.	0	0	0	0	0	0	0	0	0	0	0	0	0	0	0	0	0	0	0	0	0	0	0	0	0	0	0	0	0	0	0	0	0	0	0	0	0	0	0	0	0	0	0	0	0	0	0	0	0
Cofactor_biosynthesis;adenosylcobalamin_biosynthesis;cob(II)yrinate_a,c-diamide_from_sirohydrochlorin_(anaerobic_route):_step_10/10.	0	0	0	0	0	0	0	0	0	0	0	0	0	0	0	0	0	0	0	0	0	0	0	0	0	0	0	0	0	0	0	0	0	0	0	0.0253736	0.0082038	0	0	0	0	0	0	0	0	0	0	0	0
Cofactor_biosynthesis;NAD(+)_biosynthesis;quinolinate_from_L-kynurenine:_step_1/3.	0	0	0	0	0	0	0	0	0	0	0	0	0	0	0	0	0	0	0	0	0	0	0	0	0	0	0	0	0	0	0	0	0	0	0	0	0	0	0	0	0	0	0	0	0	0	0	0	0
Amino-acid_biosynthesis;glycine_biosynthesis;glycine_from_L-serine:_step_1/1.	0	0	0	0	0	0	0	0	0	0	0	0	0	0	0	0	0	0	0	0	0	0	0	0	0	0	0	0	0	0	0	0	0	0	0	0.368483	0.350134	0.319283	0	0	0	0	0	0	0	0	0	0	0
One-carbon_metabolism;methanogenesis_from_CO(2);5,10-methylene-5,6,7,8-tetrahydromethanopterin_from_5,10-methenyl-5,6,7,8-tetrahydromethanopterin_(coenzyme_F420_route):_step_1/1.	0	0	0	0	0	0	0	0	0	0	0	0	0	0	0	0	0	0	0	0	0	0	0	0	0	0	0	0	0	0	0	0	0	0	0	0.19054	0.184993	0.230944	0	0	0	0	0	0	0	0	0	0	0
Cofactor_biosynthesis;coenzyme_F420_biosynthesis.	0	0	0	0	0	0	0	0	0	0	0	0	0	0	0	0	0	0	0	0	0	0	0	0	0	0	0	0	0	0	0	0	0	0	0	0.0178613	0.0110832	0.0276724	0	0.0550053	0	0	0	0	0	0	0	0	0
Cofactor_biosynthesis;B6_vitamer_interconversion;pyridoxal_5'-phosphate_from_pyridoxamine_5'-phosphate:_step_1/1.	0	0	0	0	0	0	0	0	0	0	0	0	0	0	0	0	0	0	0	0	0	0	0	0	0	0	0	0	0	0	0	0	0	0	0	0	0	0.00761386	0	0	0	0	0	0	0	0	0	0.00750411	0
Metabolic_intermediate_biosynthesis;chorismate_biosynthesis.	0	0	0	0	0	0	0	0	0	0	0	0	0	0	0	0	0	0	0	0	0	0	0	0	0	0	0	0	0	0	0	0	0	0	0	0.0173319	0.0490654	0	0	0	0	0	0	0	0	0	0	0	0
Cofactor_biosynthesis;methanofuran_biosynthesis.	0	0	0	0	0	0	0	0	0	0	0	0	0	0	0	0	0	0	0	0	0	0	0	0	0	0	0	0	0	0	0	0	0	0	0	0.0461514	0.0373289	0	0	0.284243	0	0	0	0	0	0	0	0	0
tRNA_modification;archaeosine-tRNA_biosynthesis.	0	0	0	0	0	0	0	0	0	0	0	0	0	0	0	0	0	0	0	0	0	0	0	0	0	0	0	0	0	0	0	0	0	0	0	0.0561181	0.0339826	0	0	0	0	0	0	0	0	0	0	0	0
Cofactor_biosynthesis;coenzyme_F0_biosynthesis.	0	0	0	0	0	0	0	0	0	0	0	0	0	0	0	0	0	0	0	0	0	0	0	0	0	0	0	0	0	0	0	0	0	0	0	0.00631816	0.0102207	0	0	0	0	0	0	0	0	0	0	0	0
Cofactor_biosynthesis;adenosylcobalamin_biosynthesis;sirohydrochlorin_from_precorrin-2:_step_1/1.	0	0	0	0	0	0	0	0	0	0	0	0	0	0	0	0	0	0	0	0	0	0	0	0	0	0	0	0	0	0	0	0	0	0	0	0.0739026	0	0	0	0	0	0	0	0.110321	0	0	0	0	0
Cofactor_biosynthesis;adenosylcobalamin_biosynthesis;cob(II)yrinate_a,c-diamide_from_sirohydrochlorin_(anaerobic_route):_step_8/10.	0	0	0	0	0	0	0	0	0	0	0	0	0	0	0	0	0	0	0	0	0	0	0	0	0	0	0	0	0	0	0	0	0	0	0	0.0702304	0	0	0	0	0	0	0	0	0	0	0	0	0
Cofactor_biosynthesis;FMN_biosynthesis;FMN_from_riboflavin_(CTP_route):_step_1/1.	0	0	0	0	0	0	0	0	0	0	0	0	0	0	0	0	0	0	0	0	0	0	0	0	0	0	0	0	0	0	0	0	0	0	0	0.0215373	0	0	0	0.265294	0	0	0	0	0	0	0	0	0
Purine_metabolism;IMP_biosynthesis_via_de_novo_pathway;5-formamido-1-(5-phospho-D-ribosyl)imidazole-4-carboxamide_from_5-amino-1-(5-phospho-D-ribosyl)imidazole-4-carboxamide_(formate_route):_step_1/1.	0	0	0	0	0	0	0	0	0	0	0	0	0	0	0	0	0	0	0	0	0	0	0	0	0	0	0	0	0	0	0	0	0	0	0	0.00649802	0	0	0	0	0	0	0	0	0	0	0	0	0
Amino-acid_biosynthesis;L-phenylalanine_biosynthesis;L-phenylalanine_from_phenylpyruvate_(ArAT_route):_step_1/1.	0	0	0	0	0	0	0	0	0	0	0	0	0	0	0	0	0	0	0	0	0	0	0	0	0	0	0	0	0	0	0	0	0	0	0	0	0	0	0	0	0	0	0	0	0.503315	0	0	0	0
Amino-acid_biosynthesis;L-arginine_biosynthesis;L-ornithine_and_N-acetyl-L-glutamate_from_L-glutamate_and_N(2)-acetyl-L-ornithine_(cyclic):_step_1/1.	0	0	0	0	0	0	0	0	0	0	0	0	0	0	0	0	0	0	0	0	0	0	0	0	0	0	0	0	0	0	0	0	0	0	0	0	0	0	0	0	0	0	0	0	0	0	0	0	0.0635776
Organosulfur_degradation;taurine_degradation_via_aerobic_pathway;acetyl_phosphate_and_sulfite_from_taurine:_step_1/2.	0	0	0	0	0	0	0	0	0	0	0	0	0	0	0	0	0	0	0	0	0	0	0	0	0	0	0	0	0	0	0	0	0	0	0	0	0	0	0	0	0	0	0	0	0	0	0	0	0
Amino-acid_degradation;L-glutamate_degradation_via_mesaconate_pathway;acetate_and_pyruvate_from_L-glutamate:_step_2/4.	0	0	0	0	0	0	0	0	0	0	0	0	0	0	0	0	0	0	0	0	0	0	0	0	0	0	0	0	0	0	0	0	0	0	0	0	0	0	0	0	0	0	0	0	0	0	0	0	0
Amino-acid_degradation;L-glutamate_degradation_via_hydroxyglutarate_pathway;crotonoyl-CoA_from_L-glutamate:_step_4/5.	0	0	0	0	0	0	0	0	0	0	0	0	0	0	0	0	0	0	0	0	0	0	0	0	0	0	0	0	0	0	0	0	0	0	0	0	0	0	0	0	0	0	0	0	0	0	0	0	0
Amino-acid_degradation;L-glutamate_degradation_via_hydroxyglutarate_pathway;crotonoyl-CoA_from_L-glutamate:_step_3/5.	0	0	0	0	0	0	0	0	0	0	0	0	0	0	0	0	0	0	0	0	0	0	0	0	0	0	0	0	0	0	0	0	0	0	0	0	0	0	0	0	0	0	0	0	0	0	0	0	0
Amino-acid_degradation;L-glutamate_degradation_via_hydroxyglutarate_pathway;crotonoyl-CoA_from_L-glutamate:_step_1/5.	0	0	0	0	0	0	0	0	0	0	0	0	0	0	0	0	0	0	0	0	0	0	0	0	0	0	0	0	0	0	0	0	0	0	0	0	0	0	0	0	0	0	0	0	0	0	0	0	0
Amino-acid_degradation;L-glutamate_degradation_via_mesaconate_pathway;acetate_and_pyruvate_from_L-glutamate:_step_1/4.	0	0	0	0	0	0	0	0	0	0	0	0	0	0	0	0	0	0	0	0	0	0	0	0	0	0	0	0	0	0	0	0	0	0	0	0	0	0	0	0	0	0	0	0	0	0	0	0	0
Amino-acid_degradation;L-glutamate_degradation_via_hydroxyglutarate_pathway;crotonoyl-CoA_from_L-glutamate:_step_5/5.	0	0	0	0	0	0	0	0	0	0	0	0	0	0	0	0	0	0	0	0	0	0	0	0	0	0	0	0	0	0	0	0	0	0	0	0	0	0	0	0	0	0	0	0	0	0	0	0	0
Purine_metabolism;IMP_biosynthesis_via_de_novo_pathway;5-formamido-1-(5-phospho-D-ribosyl)imidazole-4-carboxamide_from_5-amino-1-(5-phospho-D-ribosyl)imidazole-4-carboxamide_(10-formyl_THF_route):_step_1/1.	0	0	0	0	0	0	0	0	0	0	0	0	0	0	0	0	0	0	0	0	0	0	0	0	0	0	0	0	0	0	0	0	0	0	0	0	0	0	0	0	0	0	0	0	0	0	0	0	0
Isoprenoid_biosynthesis;dimethylallyl_diphosphate_biosynthesis;dimethylallyl_diphosphate_from_(2E)-4-hydroxy-3-methylbutenyl_diphosphate:_step_1/1.	0	0	0	0	0	0	0	0	0	0	0	0	0	0	0	0	0	0	0	0	0	0	0	0	0	0	0	0	0	0	0	0	0	0	0	0	0	0	0	0	0	0	0	0	0	0	0	0	0
[truncated: 21 more columns]
