# Supplementary material for: Metagenomic Information Recovery from Human Stool Samples Is Influenced by Sequencing Depth and Profiling Method
Source: Genes (Basel). 2020 Nov 21;11(11):1380. doi: 10.3390/genes11111380 (PMC7700633; doi:10.3390/genes11111380)
Supplement: Supplementary file 1 [file genes-11-01380-s001.zip › Supplementary Dataset 6_Group_Significance_Species.xlsx]

## Sheet: Cover page
Tab	Description
Group_Significance_All	Group significance analyses of all samples using marker gene and alignment methods at various sequencing depths
Marker gene	Group significance analyses of all samples using marker gene method at various sequencing depths
Alignment	Group significance analyses of all samples using alignment method at various sequencing depths

## Sheet: Group_Significance_All
OTU	Test-Statistic	P	FDR_P	Bonferroni_P	Marker gene_5Gb_mean	Marker gene_3Gb_mean	Marker gene_1Gb_mean	Marker gene_0.75Gb_mean	Marker gene_0.5Gb_mean	Marker gene_0.25Gb_mean	Marker gene_0.1Gb_mean	Alignment_5Gb_mean	Alignment_3Gb_mean	Alignment_1Gb_mean	Alignment_0.75Gb_mean	Alignment_0.5Gb_mean	Alignment_0.25Gb_mean	Alignment_0.1Gb_mean
Holdemanella_biformis	119.462	2.57217e-19	1.47751e-18	3.72964e-17	0	0	0	0	0	0	0	0.00371261	0.00370658	0.00369473	0.00370006	0.00370331	0.00376286	0.00376192
Faecalitalea_cylindroides	119.254	2.82672e-19	1.47751e-18	4.09874e-17	0	0	0	0	0	0	0	0.00048233	0.000483522	0.000472068	0.000470259	0.000472532	0.00047692	0.000512503
Subdoligranulum_unclassified	119.251	2.83101e-19	1.47751e-18	4.10496e-17	0.0420145	0.0420744	0.0448058	0.0436249	0.0454033	0.0454879	0.0513485	0	0	0	0	0	0	0
Intestinimonas_butyriciproducens	119.244	2.83944e-19	1.47751e-18	4.11719e-17	0	0	0	0	0	0	0	0.00041266	0.000414722	0.000421866	0.000421765	0.000420621	0.000421577	0.000421477
Tyzzerella_nexilis	119.244	2.83979e-19	1.47751e-18	4.11769e-17	0	0	0	0	0	0	0	0.000472881	0.000469755	0.000473073	0.000472648	0.000460839	0.000456779	0.000451981
Blautia_sp._Marseille-P3087	119.23	2.85742e-19	1.47751e-18	4.14326e-17	0	0	0	0	0	0	0	0.00284364	0.00284211	0.00283085	0.00283895	0.00284228	0.00282606	0.00278444
Clostridium_sp._AT4	119.219	2.87245e-19	1.47751e-18	4.16505e-17	0	0	0	0	0	0	0	0.000352894	0.000351151	0.000342636	0.000339423	0.000335898	0.000334277	0.000334969
Gemmiger_formicilis	119.21	2.88427e-19	1.47751e-18	4.18218e-17	0	0	0	0	0	0	0	0.0228596	0.0228643	0.0228276	0.022827	0.0227996	0.0227105	0.0227385
Coprobacillus_sp._8_1_38FAA	119.204	2.89211e-19	1.47751e-18	4.19356e-17	0	0	0	0	0	0	0	0.00577198	0.00577516	0.0057953	0.00580242	0.00580532	0.00579669	0.00582279
Blautia_sp._Marseille-P2398	119.201	2.89504e-19	1.47751e-18	4.1978e-17	0	0	0	0	0	0	0	0.00234185	0.00233684	0.00232896	0.00232236	0.00233533	0.00236866	0.00239073
Roseburia_faecis	119.201	2.89542e-19	1.47751e-18	4.19836e-17	0	0	0	0	0	0	0	0.000487104	0.0004868	0.000487339	0.000488382	0.000489292	0.000489919	0.000476645
Unclassified	119.201	2.89558e-19	1.47751e-18	4.1986e-17	0	0	0	0	0	0	0	0.278508	0.278538	0.278416	0.278411	0.278392	0.278592	0.279028
Anaeromassilibacillus_sp._Marseille-P3371	119.196	2.90273e-19	1.47751e-18	4.20896e-17	0	0	0	0	0	0	0	0.00132975	0.00132792	0.00131999	0.00132186	0.00131185	0.00129218	0.00126933
Clostridium_glycyrrhizinilyticum	119.194	2.9055e-19	1.47751e-18	4.21297e-17	0	0	0	0	0	0	0	0.000462069	0.000461668	0.000463304	0.000462094	0.000457937	0.000463862	0.000490355
Ruminococcus_obeum	119.189	2.91136e-19	1.47751e-18	4.22147e-17	0.0342117	0.0343016	0.0351858	0.0350305	0.0360765	0.0381502	0.0419463	0	0	0	0	0	0	0
Fusicatenibacter_saccharivorans	119.184	2.91762e-19	1.47751e-18	4.23055e-17	0	0	0	0	0	0	0	0.0301458	0.0301573	0.0301345	0.0301247	0.030144	0.0302902	0.0302005
Blautia_massiliensis	119.182	2.9202e-19	1.47751e-18	4.23429e-17	0	0	0	0	0	0	0	0.00480013	0.00480056	0.00480725	0.00479707	0.00479144	0.004775	0.00479591
Blautia_sp._SF-50	119.182	2.9202e-19	1.47751e-18	4.23429e-17	0	0	0	0	0	0	0	0.00431276	0.00431883	0.00430735	0.00430076	0.00430241	0.00429368	0.0043129
bacterium_LF-3	119.176	2.92944e-19	1.47751e-18	4.24769e-17	0	0	0	0	0	0	0	0.020354	0.0203717	0.0204033	0.0204074	0.0204196	0.0203774	0.0202593
Bifidobacterium_breve	119.175	2.9298e-19	1.47751e-18	4.24822e-17	0	0	0	0	0	0	0	0.00057142	0.000571489	0.000570779	0.000569195	0.000566442	0.000578745	0.000585782
Mordavella_sp._Marseille-P3756	119.17	2.9363e-19	1.47751e-18	4.25763e-17	0	0	0	0	0	0	0	0.000430152	0.000434045	0.000436557	0.000437301	0.000440268	0.000458753	0.000478885
Clostridiales_bacterium_KLE1615	119.17	2.93678e-19	1.47751e-18	4.25833e-17	0	0	0	0	0	0	0	0.000651522	0.00065067	0.000658211	0.000657019	0.000656591	0.00064442	0.000628255
Ruminococcus_faecis	119.167	2.94131e-19	1.47751e-18	4.2649e-17	0	0	0	0	0	0	0	0.00123197	0.00122597	0.00123571	0.00123488	0.00124517	0.00125123	0.00122292
Eubacterium_sp._3_1_31	119.166	2.94187e-19	1.47751e-18	4.26571e-17	0	0	0	0	0	0	0	0.000326619	0.000326036	0.000331432	0.000333712	0.000337392	0.000341775	0.000344397
Blautia_sp._KLE_1732	119.165	2.94391e-19	1.47751e-18	4.26867e-17	0	0	0	0	0	0	0	0.00489921	0.00489349	0.00489557	0.00488949	0.00488037	0.0048669	0.00486553
Coprococcus_sp._HPP0074	119.164	2.94442e-19	1.47751e-18	4.2694e-17	0	0	0	0	0	0	0	0.000451464	0.000450964	0.000454503	0.000457473	0.00046059	0.000470396	0.000464667
Blautia_wexlerae	119.164	2.94521e-19	1.47751e-18	4.27056e-17	0	0	0	0	0	0	0	0.012754	0.0127724	0.012765	0.0127551	0.0127432	0.0127257	0.0127217
Blautia_obeum	119.162	2.94689e-19	1.47751e-18	4.27299e-17	0	0	0	0	0	0	0	0.0298119	0.029803	0.0298229	0.0298474	0.0297979	0.0298638	0.0297879
Romboutsia_timonensis	119.156	2.95502e-19	1.47751e-18	4.28478e-17	0	0	0	0	0	0	0	0.00167596	0.00168038	0.00168519	0.00168226	0.00167595	0.00167332	0.00167692
Subdoligranulum_variabile	118.249	4.46284e-19	2.08746e-18	6.47111e-17	1.31e-06	0	0	0	0	0	0	0.000388591	0.000391221	0.000393031	0.000393008	0.000396673	0.000396718	0.000393004
Clostridium_clostridioforme	117.892	5.24963e-19	2.37874e-18	7.61197e-17	7.74e-06	2.98e-06	0	0	0	0	0	0.000619656	0.000619126	0.000617844	0.000619034	0.000614146	0.000616804	0.000610816
Sellimonas_intestinalis	116.703	9.00745e-19	3.73138e-18	1.30608e-16	0	0	0	0	0	0	0	0.000597838	0.000597868	0.000591804	0.000588604	0.000593111	0.000602551	0.000608115
Clostridium_sp._SS2/1	116.636	9.28387e-19	3.73138e-18	1.34616e-16	0	0	0	0	0	0	0	0.00104769	0.00104883	0.00103699	0.00103965	0.00103221	0.00104797	0.00100785
Anaerotignum_lactatifermentans	116.634	9.29295e-19	3.73138e-18	1.34748e-16	0	0	0	0	0	0	0	0.000415982	0.000416903	0.00041809	0.00042011	0.000422112	0.000405985	0.000409717
Collinsella_sp._TF06-26	116.602	9.42829e-19	3.73138e-18	1.3671e-16	0	0	0	0	0	0	0	0.00451644	0.00451465	0.00451858	0.0045224	0.00454249	0.00457404	0.00450006
Collinsella_sp._4_8_47FAA	116.58	9.52145e-19	3.73138e-18	1.38061e-16	0	0	0	0	0	0	0	0.00351881	0.00351918	0.0035218	0.00351751	0.00350244	0.00351043	0.00353943
Anaerotruncus_colihominis	114.427	2.52689e-18	9.64208e-18	3.66399e-16	2.84e-05	1.244e-05	0	0	0	0	0	0.000510644	0.000507825	0.000505388	0.000501819	0.000500265	0.000504161	0.000496963
Gordonibacter_urolithinfaciens	114.236	2.7544e-18	1.02407e-17	3.99388e-16	0	0	0	0	0	0	0	0.00098009	0.000984203	0.000986466	0.000988547	0.000989341	0.000989972	0.000987017
Monoglobus_pectinilyticus	111.603	9.0616e-18	3.28483e-17	1.31393e-15	0	0	0	0	0	0	0	0.00335868	0.00335849	0.00336666	0.00337359	0.00338741	0.00340747	0.00342436
Megasphaera_sp._MJR8396C	111.432	9.78827e-18	3.4617e-17	1.4193e-15	0	0	0	0	0	0	0	0.000651193	0.000649801	0.000641274	0.000634578	0.000645446	0.000652612	0.000630884
Bacteroides_sp._9_1_42FAA	108.938	3.01459e-17	1.04075e-16	4.37116e-15	0	0	0	0	0	0	0	0.000485314	0.000484525	0.000487457	0.000485062	0.00048912	0.000493671	0.000512278
Bifidobacterium_kashiwanohense	104.126	2.62052e-16	8.83663e-16	3.79975e-14	0	0	0	0	0	0	0	0.00143097	0.00143155	0.00143152	0.00144002	0.00144405	0.0014182	0.00140173
Candidatus_Stoquefichus_sp._KLE1796	102.376	5.73806e-16	1.89095e-15	8.32018e-14	0	0	0	0	0	0	0	0.000522672	0.00052215	0.000531695	0.000532294	0.00053384	0.000523234	0.000529603
Ruminococcus_bicirculans	102.18	6.26573e-16	2.01896e-15	9.0853e-14	0	0	0	0	0	0	0	0.00118452	0.00117654	0.00116626	0.00117215	0.00116705	0.00116874	0.0011754
Senegalimassilia_anaerobia	97.3488	5.40474e-15	1.70367e-14	7.83687e-13	0	0	0	0	0	0	0	0.000819584	0.000817777	0.000828022	0.000825234	0.000823251	0.000827696	0.000831769
Eggerthella_unclassified	96.2224	8.91616e-15	2.75073e-14	1.29284e-12	0.00284006	0.00277085	0.00264367	0.00247612	0.00256667	0.00220804	0.00166574	0	0	0	0	0	0	0
Eubacterium_eligens	94.0064	2.38223e-14	7.19632e-14	3.45424e-12	0.00014272	0.00012067	6.862e-05	4.223e-05	0	0	0	0.000707194	0.000704237	0.000708116	0.000712426	0.000719257	0.00071922	0.000727656
Eggerthella_lenta	90.9638	9.13946e-14	2.70453e-13	1.32522e-11	0.00013385	0.00013483	0.00013531	9.574e-05	8.664e-05	1.762e-05	0	0.000892427	0.000893312	0.000895093	0.000895355	0.000890073	0.000895701	0.000917669
Roseburia_inulinivorans	88.549	2.64583e-13	7.67291e-13	3.83646e-11	0.00034266	0.00031879	0.00021325	0.0001797	5.646e-05	0	0	0.000825862	0.000827327	0.000816663	0.000815247	0.000816154	0.000831458	0.000826642
Turicibacter_sanguinis	85.2464	1.1251e-12	3.19881e-12	1.63139e-10	4.001e-05	3.309e-05	9.99e-06	0	0	0	0	0.000341198	0.000340794	0.000340474	0.000338035	0.000339763	0.000349274	0.000342765
Coprococcus_catus	83.7243	2.18666e-12	6.0974e-12	3.17065e-10	0.00324311	0.00313957	0.00301055	0.0029295	0.00287711	0.00246476	0.00150614	0	0	0	0	0	0	0
Flavonifractor_plautii	83.2125	2.733e-12	7.47708e-12	3.96285e-10	0.00010018	8.442e-05	0.00010324	5.574e-05	5.491e-05	7.185e-05	0	0.000546855	0.000548046	0.000552556	0.000549332	0.000554262	0.000556461	0.000539852
Ruminococcus_sp_5_1_39BFAA	79.1524	1.59221e-11	4.27539e-11	2.30871e-09	0.0696585	0.0699015	0.070468	0.070424	0.0691698	0.0636869	0.0228035	0	0	0	0	0	0	0
Alistipes_ihumii	78.8532	1.81204e-11	4.77719e-11	2.62745e-09	0	0	0	0	0	0	0	0.000490945	0.00048834	0.000486559	0.000485852	0.000488193	0.000492034	0.000486674
Collinsella_stercoris	77.2681	3.59109e-11	9.29837e-11	5.20708e-09	0.00031016	0.00029885	0.00026842	0.00027491	0.00026177	0.00023116	0.00018269	0.000785061	0.000782964	0.000779977	0.000775795	0.00077808	0.00078391	0.000774778
Clostridium_spiroforme	76.5878	4.8132e-11	1.22441e-10	6.97914e-09	0.00305035	0.00255115	0	0	0	0	0	0.00245098	0.00244603	0.00244943	0.00245541	0.00245704	0.00245937	0.00248491
Clostridium_disporicum	74.2095	1.3357e-10	3.33925e-10	1.93676e-08	0	0	0	0	0	0	0	0.000504344	0.000506721	0.000494952	0.000493003	0.000496213	0.000496382	0.000513538
Ruminococcus_lactaris	73.4324	1.86228e-10	4.5768e-10	2.70031e-08	0.0035925	0.0037477	0.00371759	0.00369728	0.00377322	0.00355908	0.0035863	0.00240139	0.0024051	0.00239739	0.00238947	0.00239798	0.00240669	0.00240754
Bifidobacterium_gallinarum	73.0406	2.20158e-10	5.32048e-10	3.19229e-08	0	0	0	0	0	0	0	0.00164338	0.00164008	0.00162971	0.00162764	0.00163404	0.00161088	0.00164214
Lachnospiraceae_bacterium_7_1_58FAA	67.3164	2.49417e-09	5.92876e-09	3.61654e-07	0.00023083	0.00021985	0.0001421	0.0001695	0.00013706	6.338e-05	0	0.000276773	0.000277961	0.000279166	0.000279952	0.000283935	0.000283817	0.000278097
Coprococcus_eutactus	64.8696	6.96255e-09	1.62834e-08	1.00957e-06	0.00204044	0.00203398	0.00199129	0.00193885	0.00185031	0.00180466	0.00161761	0.00224456	0.00223557	0.00223097	0.00222815	0.00222451	0.00220347	0.00216012
Clostridium_bolteae	63.824	1.07731e-08	2.47952e-08	1.5621e-06	0.00110527	0.00022166	0.00011348	0.00013743	8.317e-05	4.48e-05	0	0.0001833	0.000183423	0.000183159	0.00018331	0.000181027	0.000183171	0.000181133
Slackia_piriformis	62.5653	1.81865e-08	4.12037e-08	2.63704e-06	0.00056495	0.00058917	0.00053965	0.00051263	0.00044397	0.00042558	0.00058534	0.000382537	0.000380679	0.000377021	0.000377151	0.000377774	0.000379173	0.000390893
Clostridium_bartlettii	58.548	9.53782e-08	2.12767e-07	1.38298e-05	0.00101848	0.00101475	0.00086712	0.00085417	0.00066903	0.00069509	4.071e-05	0	0	0	0	0	0	0
Lactococcus_lactis	58.2437	1.0803e-07	2.37339e-07	1.56643e-05	0.00037198	0.00032549	0.00017963	0.00023696	4.954e-05	0	0	0.000379298	0.000379101	0.000378419	0.000377506	0.000377768	0.000362216	0.000384263
Streptococcus_mutans	58.1218	1.13554e-07	2.45752e-07	1.64654e-05	5.557e-05	4.954e-05	2.829e-05	0	0	0	0	5.70843e-05	5.66849e-05	5.69731e-05	5.69004e-05	5.66428e-05	5.86052e-05	5.83172e-05
Lachnospiraceae_bacterium_9_1_43BFAA	57.3516	1.55536e-07	3.31658e-07	2.25528e-05	0.00025531	0.0002138	0.00021978	0.00018488	0.00020307	6.572e-05	0	0.000433821	0.000433046	0.000438621	0.000435552	0.000431271	0.000440388	0.000443914
Holdemania_filiformis	54.7443	4.48059e-07	9.41573e-07	6.49685e-05	0.00035802	0.0003597	0.0002725	0.00016841	5.646e-05	0	0	0.000308438	0.000308147	0.000310738	0.000310944	0.000313617	0.000310292	0.000319401
Alistipes_finegoldii	54.0854	5.84371e-07	1.21048e-06	8.47338e-05	0.00038559	0.00036626	0.0003125	0.00035207	0.00026373	0.00014694	0	0.00302758	0.00303262	0.0030308	0.00302454	0.00303486	0.00302038	0.0030302
Eubacterium_siraeum	51.5194	1.63227e-06	3.33351e-06	0.000236679	0.00102723	0.00099481	0.00092993	0.00091418	0.00099068	0.00109853	0.00082388	0.000683922	0.00068074	0.000681113	0.00067519	0.00067252	0.000675574	0.000691907
Coprobacillus_unclassified	49.722	3.32732e-06	6.65103e-06	0.000482461	0.00053569	0.00078891	0.00077711	0.00076232	0.00062282	0.00041337	0.00041661	0	0	0	0	0	0	0
Oscillibacter_unclassified	49.7059	3.34845e-06	6.65103e-06	0.000485525	0.00133367	0.00134108	0.00118975	0.00123633	0.00126861	0.00086977	0.00062259	0	0	0	0	0	0	0
Eubacterium_sp_3_1_31	47.7623	7.17977e-06	1.40685e-05	0.00104107	0.00056555	0.00055548	0.00043119	0.00038721	0.00035262	0.00032194	0	0	0	0	0	0	0	0
Collinsella_intestinalis	44.1755	2.86998e-05	5.54863e-05	0.00416147	0.00142577	0.00157209	0.00149762	0.00154278	0.00139085	0.00133354	0.00116309	0.00156405	0.00156074	0.00155763	0.00156955	0.00156996	0.00154893	0.00155832
Roseburia_unclassified	43.6348	3.52728e-05	6.72969e-05	0.00511456	0.00038914	0.00040967	0.0008735	0.00085052	0.00088936	0.00151187	0.00178094	0	0	0	0	0	0	0
Lachnospiraceae_bacterium_3_1_46FAA	42.7573	4.92126e-05	9.2673e-05	0.00713582	0.0006066	0.00057047	0.0004672	0.0004389	0.00043257	0.00022307	0	0.000170928	0.000170065	0.000171483	0.000169757	0.000172389	0.000171942	0.000168967
Anaerostipes_hadrus	40.0285	0.000136781	0.000254273	0.0198333	0.00358964	0.00387946	0.0035057	0.00408179	0.00415033	0.00362197	0.00304213	0.0244704	0.0244796	0.0244838	0.024521	0.0245629	0.0245965	0.024388
Escherichia_unclassified	39.5958	0.000160534	0.000294651	0.0232774	0.0001979	0.00029432	0.0003109	0.00019281	2.031e-05	0.00082077	0.00028431	0	0	0	0	0	0	0
Eubacterium_ventriosum	37.5573	0.000338632	0.000613771	0.0491016	0.00050306	0.00049521	0.00045711	0.00037693	0.0002731	0.0002775	0	0.000588024	0.000586886	0.000580075	0.00057732	0.000583914	0.000575812	0.000581027
Bacteroides_intestinalis	36.4876	0.000498239	0.000891909	0.0722446	0.00028936	0.00027539	0.00026364	0.00019066	0.00018152	0.00014098	1.03e-05	0.00015985	0.000159428	0.000160456	0.000160838	0.000160479	0.000158823	0.000160371
Bacteroides_eggerthii	35.8848	0.000618273	0.00109329	0.0896496	0.00115032	0.00110754	0.00105022	0.00099764	0.00091561	0.00095156	0.0007944	0.000842031	0.000846663	0.000849247	0.000847476	0.000837814	0.000840881	0.000836872
Streptococcus_parasanguinis	34.2702	0.00109488	0.00191123	0.158758	0.00071922	0.00065304	0.00051449	0.00047815	0.00033338	0.00020203	0	0.000190319	0.000190433	0.000191494	0.000191246	0.000195067	0.000180382	0.000178667
Peptostreptococcaceae_noname_unclassified	34.2383	0.0011072	0.00191123	0.160543	0.00094087	0.00073126	0.00073673	0.00118633	0.00108579	0.00123894	0.00214473	0	0	0	0	0	0	0
Ruminococcus_bromii	34.1888	0.00112659	0.00192182	0.163355	0.051163	0.051157	0.051833	0.0516787	0.0525136	0.052247	0.0547251	0	0	0	0	0	0	0
Subdoligranulum_sp_4_3_54A2FAA	32.3167	0.00215573	0.00363466	0.312581	0.0012815	0.00101895	0	0	0	0	0	0	0	0	0	0	0	0
Bifidobacterium_catenulatum	30.3562	0.00418348	0.00697246	0.606604	0.00884999	0.00857082	0.00903986	0.00829783	0.00891033	0.00906154	0.0097894	0.0061141	0.00611091	0.00614984	0.00614511	0.0061377	0.00615753	0.00616188
Lachnospiraceae_bacterium_8_1_57FAA	28.3899	0.00798143	0.0131512	1	0.00010332	0.00142651	0.00336593	0.00349044	0.0040441	0.00567675	0.00371973	2.3922e-06	2.4337e-06	2.8502e-06	2.6458e-06	3.078e-06	3.729e-06	6.445e-06
Bacillus_cereus	28.1491	0.00862619	0.0140539	1	0	0	0	0	0	0	0	2.2024e-07	1.96e-07	2.911e-07	2.477e-07	2.953e-07	1.6e-07	0
Dorea_unclassified	27.2636	0.0114465	0.0184416	1	0.00022624	0.00015552	0.00104289	0.00083258	0.00022076	0.000961	0.00188695	0	0	0	0	0	0	0
Clostridium_leptum	26.7409	0.0134973	0.0215067	1	0.00156142	0.00150842	0.00129269	0.00138331	0.00104242	0.00069333	0.00022761	0.00124916	0.00124784	0.00125046	0.00124798	0.00125931	0.00127687	0.0012863
Streptococcus_salivarius	26.5942	0.0141324	0.0222739	1	0.00154346	0.00153191	0.00134806	0.00125294	0.00124822	0.00098338	0.00019823	0.00028604	0.000285294	0.000288473	0.00028764	0.000283505	0.00027858	0.000287788
Roseburia_intestinalis	25.0207	0.0229395	0.0357659	1	0.00156742	0.00157121	0.00142921	0.00140292	0.00125881	0.00104974	0.00077112	0.0016213	0.00161919	0.00162045	0.00162571	0.00163507	0.00164619	0.00165309
Rhodobacter_sphaeroides	24.781	0.0246612	0.0380412	1	0	0	0	0	0	0	0	1.95952e-06	1.8918e-06	1.703e-06	1.731e-06	1.5693e-06	1.604e-06	1.091e-06
Alistipes_shahii	23.7727	0.0332865	0.0508057	1	0.00133918	0.00130837	0.00123564	0.00124995	0.00129853	0.00095688	0.00081445	0.00113087	0.00113245	0.00112921	0.00113036	0.00114043	0.00115231	0.00113677
Collinsella_aerofaciens	23.7206	0.0337996	0.0510514	1	0.04102	0.0409144	0.0413008	0.0421824	0.0413193	0.0425306	0.0431963	0.0197873	0.0197921	0.019772	0.0197659	0.0197688	0.0196374	0.0196879
Parabacteroides_merdae	23.1936	0.0394105	0.0589126	1	0.00171296	0.00167579	0.00154099	0.00167455	0.00162119	0.00143332	0.00126887	0.00152659	0.00152502	0.00152256	0.00152113	0.0015244	0.00153873	0.00155191
Roseburia_hominis	23.1445	0.0399742	0.0591456	1	0.00122633	0.00118939	0.00102802	0.00099692	0.00098239	0.00075964	0.00040248	0.00102525	0.0010224	0.00101795	0.00102205	0.00102289	0.00102232	0.0010123
Anaerostipes_unclassified	22.2161	0.0521033	0.0763129	1	0.00031651	0.00062995	0.00058227	0.00056333	0.00055668	0.00053294	0.00016966	0	0	0	0	0	0	0
Blautia_hydrogenotrophica	20.5392	0.0825577	0.119709	1	0.00225298	0.00226579	0.00214923	0.00207554	0.00205878	0.00172664	0.00152195	0.0015403	0.00154116	0.00154021	0.00154414	0.00155344	0.00156195	0.00154709
Bifidobacterium_adolescentis	20.0528	0.0939006	0.134808	1	0.0390505	0.0391741	0.0404644	0.0395033	0.0392312	0.0403357	0.0434451	0.028893	0.0288975	0.0289464	0.0289596	0.0290228	0.0290933	0.0292518
Lachnospiraceae_bacterium_1_1_57FAA	19.9116	0.0974356	0.138511	1	0.0042637	0.00448863	0.00277534	0.0019253	0.00236199	0.00086461	0.0001254	3.253e-06	2.906e-06	2.765e-06	2.636e-06	2.444e-06	2.8e-06	3.402e-06
Bacteroides_finegoldii	19.0464	0.121673	0.171288	1	0.0008542	0.00084257	0.00078064	0.00078471	0.00071229	0.00066229	0.0001769	0.000636698	0.000634574	0.000631375	0.000629554	0.00062718	0.000624202	0.00061663
Gordonibacter_pamelaeae	18.978	0.123787	0.172587	1	0.00190283	0.00187063	0.00164424	0.00174683	0.00153358	0.00144455	0.00108429	0.00136758	0.00136685	0.00137078	0.00137141	0.00137532	0.0013507	0.00135898
Parabacteroides_unclassified	17.3499	0.183798	0.253816	1	0.00108157	0.00115537	0.00116032	0.00067185	0.00090216	0.00105948	0.00083271	0	0	0	0	0	0	0
Bifidobacterium_pseudocatenulatum	16.6114	0.21768	0.29777	1	0.0111096	0.0105903	0.0106279	0.0104997	0.0109321	0.009618	0.010875	0.0141964	0.0142034	0.0141712	0.0141789	0.0141406	0.0141322	0.0141914
Parabacteroides_distasonis	16.3151	0.232535	0.315117	1	0.00128833	0.00121834	0.00118361	0.00135749	0.00128923	0.00145731	0.00074809	0.000279412	0.000278778	0.000276874	0.000276472	0.000276833	0.00027804	0.000265832
Bifidobacterium_bifidum	15.9079	0.25414	0.341207	1	0.05421	0.0548639	0.054205	0.0544814	0.0554668	0.0567062	0.057938	0.0297174	0.0297146	0.0297353	0.029732	0.0296696	0.0295922	0.029457
Desulfovibrio_fairfieldensis	14.5332	0.337393	0.448825	1	0	0	0	0	0	0	0	0.000365655	0.000365477	0.000363553	0.000365153	0.000367047	0.000365526	0.000379025
Eubacterium_ramulus	13.5665	0.405066	0.533951	1	0.00426733	0.00414642	0.00406337	0.00413709	0.00388043	0.00390806	0.0028201	0.00386096	0.00385421	0.00384584	0.00384164	0.00384872	0.00386784	0.00382376
Bacteroides_vulgatus	13.3574	0.420599	0.549431	1	0.00188842	0.0016135	0.00154828	0.00164415	0.00141479	0.00268919	0.00498281	0.00231523	0.00231014	0.00230882	0.00229791	0.00228858	0.00228121	0.00226411
Lachnospiraceae_bacterium_5_1_63FAA	13.2052	0.432087	0.559399	1	0.0127645	0.0124789	0.0130736	0.0135227	0.0126094	0.0127451	0.0126313	0.00115986	0.00115785	0.00115757	0.00115396	0.00115459	0.00116166	0.00119305
Clostridium_beijerinckii	13	0.447812	0.574626	1	0	0	0	0	0	0	0	1.57e-08	0	0	0	0	0	0
Prevotella_copri	12.8697	0.457926	0.582449	1	0.00387988	0.00391563	0.00391597	0.00418155	0.00411969	0.00396481	0.00398941	0.00397617	0.00396695	0.00394451	0.00394662	0.0039753	0.00398393	0.00398829
Dorea_formicigenerans	12.0719	0.52176	0.657872	1	0.0179987	0.017944	0.0172642	0.0174404	0.017744	0.0171074	0.0166324	0.00905158	0.00905642	0.00907768	0.00908119	0.00906693	0.00907611	0.00891618
Bacteroides_thetaiotaomicron	11.3242	0.583675	0.729594	1	0.00158148	0.0016193	0.00162772	0.00151342	0.00152451	0.0013534	0.00087487	0.00117164	0.00116884	0.00116404	0.00116653	0.00116993	0.0011822	0.00122422
Bacteroides_stercoris	9.89468	0.702523	0.867817	1	0.0052133	0.00513876	0.00511634	0.00504317	0.00473521	0.00459226	0.00440148	0.0036381	0.00364606	0.00363704	0.0036326	0.0036244	0.00359919	0.0036332
Staphylococcus_epidermidis	9.84912	0.706223	0.867817	1	0	0	0	0	0	0	0	1.413e-07	4.7e-08	7.84e-08	9.4e-08	1.42e-07	2.76e-07	7.01e-07
Ruminococcus_gnavus	9.68329	0.719605	0.876829	1	0.00642263	0.00636669	0.00645156	0.00620619	0.00633637	0.00616327	0.00573072	0.00478991	0.00479699	0.00481384	0.00482038	0.00482582	0.00481162	0.00480558
Lachnospiraceae_bacterium_1_4_56FAA	9.08412	0.766561	0.926261	1	0.00187995	0.00184941	0.00170804	0.00175773	0.00163697	0.00143577	0.00099218	0.00048157	0.000478693	0.000467019	0.000466617	0.000467953	0.000469676	0.000453376
Escherichia_coli	8.94729	0.776912	0.931011	1	0.00112873	0.00114157	0.00086025	0.00116725	0.00122611	0.00131165	0.00050429	5.32594e-05	5.37773e-05	5.46676e-05	5.46369e-05	5.60577e-05	5.55291e-05	5.90487e-05
Ruminococcus_torques	7.54263	0.872069	1	1	0.0153861	0.0155578	0.0158162	0.0132593	0.0133579	0.0106916	0.0150904	0.0105712	0.0105619	0.010564	0.010556	0.0105694	0.0106172	0.0106477
Bacteroides_cellulosilyticus	7.44182	0.877971	1	1	0.00251405	0.00248305	0.00237339	0.00242199	0.002262	0.00234298	0.00189402	0.00137033	0.00137477	0.00137155	0.00137347	0.00137088	0.00136627	0.00138138
Collinsella_unclassified	7.32144	0.884835	1	1	0.00104216	0.00082587	0.00103839	0.00106138	0.00104071	0.00113207	0.00129199	0	0	0	0	0	0	0
Eubacterium_biforme	7.32144	0.884835	1	1	0.00692576	0.00700637	0.00690428	0.00710578	0.00710152	0.00673679	0.00836404	0	0	0	0	0	0	0
Streptococcus_thermophilus	7.23466	0.889657	1	1	0.0101875	0.0100248	0.00989427	0.00988353	0.0102817	0.00942916	0.00959407	0.00763949	0.00766236	0.00762977	0.00761165	0.0076161	0.0075709	0.00742939
Alistipes_onderdonkii	7.10965	0.896412	1	1	0.00187532	0.00187451	0.00198999	0.00162147	0.00210269	0.00197332	0.00173052	0.000115184	0.000115772	0.000115995	0.000114685	0.000111726	0.000114361	0.000112161
Eubacterium_hallii	6.91112	0.906673	1	1	0.0887179	0.0891599	0.0889215	0.0893333	0.0898048	0.0909613	0.0962512	0.0607779	0.0607651	0.0608778	0.060852	0.0607707	0.0607312	0.0607823
Bacteroides_fragilis	6.49514	0.926265	1	1	0.0030245	0.00327849	0.00362174	0.00336154	0.00347284	0.00348921	0.00279645	0.00108192	0.00108579	0.00109596	0.00109026	0.00109474	0.00109436	0.00108325
Akkermansia_muciniphila	6.37422	0.931467	1	1	0.0614104	0.0619823	0.0618567	0.0627181	0.0624021	0.0623615	0.0775345	0.0430296	0.0430136	0.043008	0.0430283	0.043097	0.0431247	0.0431459
Adlercreutzia_equolifaciens	5.79548	0.953281	1	1	0.00430658	0.00435747	0.00432801	0.00390891	0.00390116	0.0035132	0.00262112	0.00352857	0.00352637	0.00353153	0.00353686	0.00356203	0.00354167	0.00348073
Faecalibacterium_prausnitzii	5.23408	0.969672	1	1	0.0259522	0.0256218	0.0262588	0.0263228	0.0265353	0.0275534	0.0278352	0.0310371	0.0310386	0.0311024	0.0311461	0.0311397	0.0312172	0.0312469
Bifidobacterium_longum	4.85283	0.978291	1	1	0.0683426	0.0689253	0.068804	0.0712775	0.0699593	0.0711083	0.0747616	0.0345586	0.034539	0.034533	0.0345456	0.03459	0.0346349	0.0345836
Eubacterium_rectale	4.19977	0.988875	1	1	0.136894	0.137093	0.138044	0.137292	0.140246	0.142391	0.152327	0.0802851	0.0802693	0.08028	0.0802589	0.080279	0.0801124	0.0802097
Alistipes_putredinis	3.84905	0.992694	1	1	0.00519629	0.0052008	0.0049954	0.00487969	0.00461613	0.0045055	0.00287263	0.00361844	0.00361969	0.00362323	0.00363304	0.00364306	0.00366246	0.00362463
Bacteroides_dorei	3.76957	0.993405	1	1	0.00195635	0.00212839	0.00212241	0.00370489	0.0037491	0.00454644	0.00384107	0.000553785	0.000552996	0.000550761	0.000552777	0.000554653	0.000557243	0.000560836
Lactobacillus_gasseri	3.71885	0.993831	1	1	0.00014718	0.00015525	0.00010696	0.00014704	6.562e-05	3.807e-05	0	9.98277e-05	9.85089e-05	0.000102146	0.000100534	9.94609e-05	9.40337e-05	0.000103381
Bacteroides_uniformis	3.05873	0.997714	1	1	0.0152803	0.0152301	0.0159532	0.0188287	0.0156718	0.0191857	0.020558	0.00291021	0.00292197	0.00290947	0.00290955	0.00290766	0.00288553	0.00293311
Barnesiella_intestinihominis	3.04098	0.997783	1	1	0.0019428	0.00190368	0.00183731	0.00158004	0.00155979	0.00146647	0.00091382	0.00121258	0.00121273	0.00120489	0.00119938	0.00119534	0.00119819	0.00118719
Bacteroides_caccae	2.30912	0.999495	1	1	0.0133321	0.0132636	0.0132291	0.0131057	0.0132141	0.013303	0.0133952	0.00792628	0.00792539	0.00792272	0.00792574	0.00792259	0.00793543	0.00793066
Coprococcus_comes	1.64769	0.999925	1	1	0.0116964	0.0116523	0.0112282	0.0113962	0.0112236	0.0112475	0.0105205	0.00976177	0.00975235	0.00977733	0.00977515	0.0097829	0.00975076	0.00974552
Bacteroides_ovatus	1.39123	0.999972	1	1	0.00328757	0.00327162	0.00315551	0.00315139	0.00328881	0.00289467	0.00263266	0.00149715	0.00149585	0.00150386	0.00150264	0.00149171	0.00147353	0.00148297
Dialister_invisus	1.07378	0.999994	1	1	0.0153698	0.0153301	0.0156392	0.0150052	0.0151949	0.0152628	0.0156916	0.00969668	0.00969087	0.00969014	0.00967765	0.00965345	0.00958702	0.00957752
Dorea_longicatena	0.154196	1	1	1	0.0334904	0.0333046	0.0337139	0.0333391	0.0342705	0.033749	0.0331253	0.029771	0.0297612	0.0296802	0.0296457	0.0295615	0.0295609	0.0294769
Bacillus_cereus_thuringiensis	nan	nan	1	nan	0	0	0	0	0	0	0	0	0	0	0	0	0	0

## Sheet: Marker gene
OTU	Test-Statistic	P	FDR_P	Bonferroni_P	Marker gene_5Gb_mean	Marker gene_3Gb_mean	Marker gene_1Gb_mean	Marker gene_0.75Gb_mean	Marker gene_0.5Gb_mean	Marker gene_0.25Gb_mean	Marker gene_0.1Gb_mean
Clostridium_spiroforme	25.7814	0.000244513	0.0216452	0.0354543	0.00305035	0.00255115	0	0	0	0	0
Lactococcus_lactis	25.3146	0.000298555	0.0216452	0.0432904	0.00037198	0.00032549	0.00017963	0.00023696	4.954e-05	0	0
Roseburia_inulinivorans	23.6773	0.000598664	0.0268586	0.0868063	0.00034266	0.00031879	0.00021325	0.0001797	5.646e-05	0	0
Lachnospiraceae_bacterium_3_1_46FAA	23.1718	0.000740926	0.0268586	0.107434	0.0006066	0.00057047	0.0004672	0.0004389	0.00043257	0.00022307	0
Anaerotruncus_colihominis	22.1762	0.00112499	0.0326246	0.163123	2.84e-05	1.244e-05	0	0	0	0	0
Eggerthella_lenta	20.6933	0.00208242	0.035545	0.301951	0.00013385	0.00013483	0.00013531	9.574e-05	8.664e-05	1.762e-05	0
Clostridium_bolteae	20.6438	0.00212541	0.035545	0.308184	0.00110527	0.00022166	0.00011348	0.00013743	8.317e-05	4.48e-05	0
Streptococcus_parasanguinis	20.5735	0.00218791	0.035545	0.317246	0.00071922	0.00065304	0.00051449	0.00047815	0.00033338	0.00020203	0
Lachnospiraceae_bacterium_7_1_58FAA	20.273	0.00247583	0.035545	0.358995	0.00023083	0.00021985	0.0001421	0.0001695	0.00013706	6.338e-05	0
Holdemania_filiformis	20.1509	0.00260316	0.035545	0.377458	0.00035802	0.0003597	0.0002725	0.00016841	5.646e-05	0	0
Eubacterium_eligens	20.065	0.00269652	0.035545	0.390995	0.00014272	0.00012067	6.862e-05	4.223e-05	0	0	0
Clostridium_leptum	19.4128	0.00352046	0.0425389	0.510467	0.00156142	0.00150842	0.00129269	0.00138331	0.00104242	0.00069333	0.00022761
Turicibacter_sanguinis	18.7369	0.00463187	0.0516631	0.67162	4.001e-05	3.309e-05	9.99e-06	0	0	0	0
Lachnospiraceae_bacterium_8_1_57FAA	15.2851	0.0181511	0.187994	1	0.00010332	0.00142651	0.00336593	0.00349044	0.0040441	0.00567675	0.00371973
Subdoligranulum_sp_4_3_54A2FAA	13.9877	0.0297737	0.287813	1	0.0012815	0.00101895	0	0	0	0	0
Streptococcus_salivarius	13.032	0.0425302	0.38543	1	0.00154346	0.00153191	0.00134806	0.00125294	0.00124822	0.00098338	0.00019823
Clostridium_bartlettii	12.5573	0.0506294	0.431839	1	0.00101848	0.00101475	0.00086712	0.00085417	0.00066903	0.00069509	4.071e-05
Lachnospiraceae_bacterium_1_1_57FAA	10.2682	0.113803	0.916745	1	0.0042637	0.00448863	0.00277534	0.0019253	0.00236199	0.00086461	0.0001254
Ruminococcus_sp_5_1_39BFAA	9.06679	0.169856	1	1	0.0696585	0.0699015	0.070468	0.070424	0.0691698	0.0636869	0.0228035
Eubacterium_sp_3_1_31	9.04664	0.170972	1	1	0.00056555	0.00055548	0.00043119	0.00038721	0.00035262	0.00032194	0
Gordonibacter_pamelaeae	8.85694	0.181785	1	1	0.00190283	0.00187063	0.00164424	0.00174683	0.00153358	0.00144455	0.00108429
Eubacterium_siraeum	8.6272	0.195655	1	1	0.00102723	0.00099481	0.00092993	0.00091418	0.00099068	0.00109853	0.00082388
Blautia_hydrogenotrophica	8.35196	0.213435	1	1	0.00225298	0.00226579	0.00214923	0.00207554	0.00205878	0.00172664	0.00152195
Streptococcus_mutans	8.05595	0.234033	1	1	5.557e-05	4.954e-05	2.829e-05	0	0	0	0
Eubacterium_ventriosum	7.36964	0.288011	1	1	0.00050306	0.00049521	0.00045711	0.00037693	0.0002731	0.0002775	0
Coprobacillus_unclassified	7.2946	0.29446	1	1	0.00053569	0.00078891	0.00077711	0.00076232	0.00062282	0.00041337	0.00041661
Oscillibacter_unclassified	6.91241	0.329024	1	1	0.00133367	0.00134108	0.00118975	0.00123633	0.00126861	0.00086977	0.00062259
Escherichia_unclassified	6.81016	0.338761	1	1	0.0001979	0.00029432	0.0003109	0.00019281	2.031e-05	0.00082077	0.00028431
Subdoligranulum_variabile	6	0.42319	1	1	1.31e-06	0	0	0	0	0	0
Eggerthella_unclassified	5.72937	0.454179	1	1	0.00284006	0.00277085	0.00264367	0.00247612	0.00256667	0.00220804	0.00166574
Flavonifractor_plautii	5.64356	0.464278	1	1	0.00010018	8.442e-05	0.00010324	5.574e-05	5.491e-05	7.185e-05	0
Roseburia_intestinalis	5.54508	0.476025	1	1	0.00156742	0.00157121	0.00142921	0.00140292	0.00125881	0.00104974	0.00077112
Ruminococcus_gnavus	5.31258	0.504392	1	1	0.00642263	0.00636669	0.00645156	0.00620619	0.00633637	0.00616327	0.00573072
Dorea_unclassified	5.25791	0.511185	1	1	0.00022624	0.00015552	0.00104289	0.00083258	0.00022076	0.000961	0.00188695
Adlercreutzia_equolifaciens	5.15209	0.52446	1	1	0.00430658	0.00435747	0.00432801	0.00390891	0.00390116	0.0035132	0.00262112
Clostridium_clostridioforme	5.07391	0.534369	1	1	7.74e-06	2.98e-06	0	0	0	0	0
Streptococcus_thermophilus	5.02647	0.540423	1	1	0.0101875	0.0100248	0.00989427	0.00988353	0.0102817	0.00942916	0.00959407
Alistipes_finegoldii	5.01978	0.541279	1	1	0.00038559	0.00036626	0.0003125	0.00035207	0.00026373	0.00014694	0
Bacteroides_cellulosilyticus	4.49302	0.61027	1	1	0.00251405	0.00248305	0.00237339	0.00242199	0.002262	0.00234298	0.00189402
Coprococcus_catus	4.42274	0.619666	1	1	0.00324311	0.00313957	0.00301055	0.0029295	0.00287711	0.00246476	0.00150614
Roseburia_hominis	4.30616	0.635321	1	1	0.00122633	0.00118939	0.00102802	0.00099692	0.00098239	0.00075964	0.00040248
Lachnospiraceae_bacterium_9_1_43BFAA	4.23566	0.644819	1	1	0.00025531	0.0002138	0.00021978	0.00018488	0.00020307	6.572e-05	0
Roseburia_unclassified	4.20634	0.648776	1	1	0.00038914	0.00040967	0.0008735	0.00085052	0.00088936	0.00151187	0.00178094
Alistipes_shahii	3.94345	0.684329	1	1	0.00133918	0.00130837	0.00123564	0.00124995	0.00129853	0.00095688	0.00081445
Escherichia_coli	3.88531	0.692194	1	1	0.00112873	0.00114157	0.00086025	0.00116725	0.00122611	0.00131165	0.00050429
Lachnospiraceae_bacterium_1_4_56FAA	3.76793	0.708047	1	1	0.00187995	0.00184941	0.00170804	0.00175773	0.00163697	0.00143577	0.00099218
Eubacterium_ramulus	3.42957	0.753315	1	1	0.00426733	0.00414642	0.00406337	0.00413709	0.00388043	0.00390806	0.0028201
Alistipes_onderdonkii	3.41111	0.755756	1	1	0.00187532	0.00187451	0.00198999	0.00162147	0.00210269	0.00197332	0.00173052
Barnesiella_intestinihominis	2.45145	0.873861	1	1	0.0019428	0.00190368	0.00183731	0.00158004	0.00155979	0.00146647	0.00091382
Alistipes_putredinis	2.44141	0.874967	1	1	0.00519629	0.0052008	0.0049954	0.00487969	0.00461613	0.0045055	0.00287263
Bacteroides_vulgatus	2.43292	0.875898	1	1	0.00188842	0.0016135	0.00154828	0.00164415	0.00141479	0.00268919	0.00498281
Ruminococcus_torques	2.06008	0.914091	1	1	0.0153861	0.0155578	0.0158162	0.0132593	0.0133579	0.0106916	0.0150904
Bacteroides_finegoldii	1.99492	0.920165	1	1	0.0008542	0.00084257	0.00078064	0.00078471	0.00071229	0.00066229	0.0001769
Bacteroides_fragilis	1.77544	0.93915	1	1	0.0030245	0.00327849	0.00362174	0.00336154	0.00347284	0.00348921	0.00279645
Bacteroides_dorei	1.74425	0.941654	1	1	0.00195635	0.00212839	0.00212241	0.00370489	0.0037491	0.00454644	0.00384107
Anaerostipes_unclassified	1.59196	0.953153	1	1	0.00031651	0.00062995	0.00058227	0.00056333	0.00055668	0.00053294	0.00016966
Anaerostipes_hadrus	1.4769	0.961014	1	1	0.00358964	0.00387946	0.0035057	0.00408179	0.00415033	0.00362197	0.00304213
Parabacteroides_distasonis	1.40309	0.96567	1	1	0.00128833	0.00121834	0.00118361	0.00135749	0.00128923	0.00145731	0.00074809
Bacteroides_thetaiotaomicron	1.31126	0.971033	1	1	0.00158148	0.0016193	0.00162772	0.00151342	0.00152451	0.0013534	0.00087487
Coprococcus_eutactus	1.2756	0.972986	1	1	0.00204044	0.00203398	0.00199129	0.00193885	0.00185031	0.00180466	0.00161761
Lactobacillus_gasseri	1.09325	0.981829	1	1	0.00014718	0.00015525	0.00010696	0.00014704	6.562e-05	3.807e-05	0
Parabacteroides_merdae	0.992306	0.985902	1	1	0.00171296	0.00167579	0.00154099	0.00167455	0.00162119	0.00143332	0.00126887
Parabacteroides_unclassified	0.968399	0.986782	1	1	0.00108157	0.00115537	0.00116032	0.00067185	0.00090216	0.00105948	0.00083271
Bacteroides_ovatus	0.916712	0.988573	1	1	0.00328757	0.00327162	0.00315551	0.00315139	0.00328881	0.00289467	0.00263266
Bacteroides_intestinalis	0.823834	0.991419	1	1	0.00028936	0.00027539	0.00026364	0.00019066	0.00018152	0.00014098	1.03e-05
Akkermansia_muciniphila	0.76507	0.992978	1	1	0.0614104	0.0619823	0.0618567	0.0627181	0.0624021	0.0623615	0.0775345
Bacteroides_caccae	0.733335	0.993743	1	1	0.0133321	0.0132636	0.0132291	0.0131057	0.0132141	0.013303	0.0133952
Bifidobacterium_pseudocatenulatum	0.709834	0.994276	1	1	0.0111096	0.0105903	0.0106279	0.0104997	0.0109321	0.009618	0.010875
Bacteroides_eggerthii	0.586653	0.996619	1	1	0.00115032	0.00110754	0.00105022	0.00099764	0.00091561	0.00095156	0.0007944
Faecalibacterium_prausnitzii	0.481438	0.998057	1	1	0.0259522	0.0256218	0.0262588	0.0263228	0.0265353	0.0275534	0.0278352
Bifidobacterium_catenulatum	0.455016	0.998344	1	1	0.00884999	0.00857082	0.00903986	0.00829783	0.00891033	0.00906154	0.0097894
Peptostreptococcaceae_noname_unclassified	0.445009	0.998445	1	1	0.00094087	0.00073126	0.00073673	0.00118633	0.00108579	0.00123894	0.00214473
Dorea_formicigenerans	0.418585	0.998693	1	1	0.0179987	0.017944	0.0172642	0.0174404	0.017744	0.0171074	0.0166324
Subdoligranulum_unclassified	0.362656	0.999132	1	1	0.0420145	0.0420744	0.0448058	0.0436249	0.0454033	0.0454879	0.0513485
Coprococcus_comes	0.241947	0.99973	1	1	0.0116964	0.0116523	0.0112282	0.0113962	0.0112236	0.0112475	0.0105205
Bacteroides_uniformis	0.170824	0.999903	1	1	0.0152803	0.0152301	0.0159532	0.0188287	0.0156718	0.0191857	0.020558
Eubacterium_hallii	0.165634	0.999911	1	1	0.0887179	0.0891599	0.0889215	0.0893333	0.0898048	0.0909613	0.0962512
Ruminococcus_obeum	0.148732	0.999935	1	1	0.0342117	0.0343016	0.0351858	0.0350305	0.0360765	0.0381502	0.0419463
Bifidobacterium_longum	0.0910265	0.999985	1	1	0.0683426	0.0689253	0.068804	0.0712775	0.0699593	0.0711083	0.0747616
Eubacterium_rectale	0.0895884	0.999986	1	1	0.136894	0.137093	0.138044	0.137292	0.140246	0.142391	0.152327
Bacteroides_stercoris	0.0874548	0.999987	1	1	0.0052133	0.00513876	0.00511634	0.00504317	0.00473521	0.00459226	0.00440148
Dorea_longicatena	0.0827513	0.999989	1	1	0.0334904	0.0333046	0.0337139	0.0333391	0.0342705	0.033749	0.0331253
Collinsella_aerofaciens	0.0512373	0.999997	1	1	0.04102	0.0409144	0.0413008	0.0421824	0.0413193	0.0425306	0.0431963
Collinsella_intestinalis	0.0385876	0.999999	1	1	0.00142577	0.00157209	0.00149762	0.00154278	0.00139085	0.00133354	0.00116309
Bifidobacterium_bifidum	0.0308667	0.999999	1	1	0.05421	0.0548639	0.054205	0.0544814	0.0554668	0.0567062	0.057938
Collinsella_stercoris	0.0249435	1	1	1	0.00031016	0.00029885	0.00026842	0.00027491	0.00026177	0.00023116	0.00018269
Collinsella_unclassified	0.0249435	1	1	1	0.00104216	0.00082587	0.00103839	0.00106138	0.00104071	0.00113207	0.00129199
Slackia_piriformis	0.0249435	1	1	1	0.00056495	0.00058917	0.00053965	0.00051263	0.00044397	0.00042558	0.00058534
Prevotella_copri	0.0249435	1	1	1	0.00387988	0.00391563	0.00391597	0.00418155	0.00411969	0.00396481	0.00398941
Ruminococcus_lactaris	0.0249435	1	1	1	0.0035925	0.0037477	0.00371759	0.00369728	0.00377322	0.00355908	0.0035863
Eubacterium_biforme	0.0249435	1	1	1	0.00692576	0.00700637	0.00690428	0.00710578	0.00710152	0.00673679	0.00836404
Dialister_invisus	0.0235175	1	1	1	0.0153698	0.0153301	0.0156392	0.0150052	0.0151949	0.0152628	0.0156916
Ruminococcus_bromii	0.0190922	1	1	1	0.051163	0.051157	0.051833	0.0516787	0.0525136	0.052247	0.0547251
Lachnospiraceae_bacterium_5_1_63FAA	0.016581	1	1	1	0.0127645	0.0124789	0.0130736	0.0135227	0.0126094	0.0127451	0.0126313
Bifidobacterium_adolescentis	0.0138519	1	1	1	0.0390505	0.0391741	0.0404644	0.0395033	0.0392312	0.0403357	0.0434451
Bacillus_cereus_thuringiensis	nan	nan	1	nan	0	0	0	0	0	0	0
Staphylococcus_epidermidis	nan	nan	1	nan	0	0	0	0	0	0	0
Clostridium_beijerinckii	nan	nan	1	nan	0	0	0	0	0	0	0
Rhodobacter_sphaeroides	nan	nan	1	nan	0	0	0	0	0	0	0
Unclassified	nan	nan	1	nan	0	0	0	0	0	0	0
Bacillus_cereus	nan	nan	1	nan	0	0	0	0	0	0	0
Blautia_massiliensis	nan	nan	1	nan	0	0	0	0	0	0	0
Gemmiger_formicilis	nan	nan	1	nan	0	0	0	0	0	0	0
Coprobacillus_sp._8_1_38FAA	nan	nan	1	nan	0	0	0	0	0	0	0
Ruminococcus_bicirculans	nan	nan	1	nan	0	0	0	0	0	0	0
Blautia_obeum	nan	nan	1	nan	0	0	0	0	0	0	0
Fusicatenibacter_saccharivorans	nan	nan	1	nan	0	0	0	0	0	0	0
Alistipes_ihumii	nan	nan	1	nan	0	0	0	0	0	0	0
Anaeromassilibacillus_sp._Marseille-P3371	nan	nan	1	nan	0	0	0	0	0	0	0
Anaerotignum_lactatifermentans	nan	nan	1	nan	0	0	0	0	0	0	0
bacterium_LF-3	nan	nan	1	nan	0	0	0	0	0	0	0
Bacteroides_sp._9_1_42FAA	nan	nan	1	nan	0	0	0	0	0	0	0
Bifidobacterium_breve	nan	nan	1	nan	0	0	0	0	0	0	0
Bifidobacterium_gallinarum	nan	nan	1	nan	0	0	0	0	0	0	0
Bifidobacterium_kashiwanohense	nan	nan	1	nan	0	0	0	0	0	0	0
Blautia_sp._KLE_1732	nan	nan	1	nan	0	0	0	0	0	0	0
Blautia_sp._Marseille-P2398	nan	nan	1	nan	0	0	0	0	0	0	0
Blautia_sp._Marseille-P3087	nan	nan	1	nan	0	0	0	0	0	0	0
Blautia_sp._SF-50	nan	nan	1	nan	0	0	0	0	0	0	0
Blautia_wexlerae	nan	nan	1	nan	0	0	0	0	0	0	0
Candidatus_Stoquefichus_sp._KLE1796	nan	nan	1	nan	0	0	0	0	0	0	0
Clostridiales_bacterium_KLE1615	nan	nan	1	nan	0	0	0	0	0	0	0
Clostridium_disporicum	nan	nan	1	nan	0	0	0	0	0	0	0
Clostridium_glycyrrhizinilyticum	nan	nan	1	nan	0	0	0	0	0	0	0
Clostridium_sp._AT4	nan	nan	1	nan	0	0	0	0	0	0	0
Clostridium_sp._SS2/1	nan	nan	1	nan	0	0	0	0	0	0	0
Collinsella_sp._4_8_47FAA	nan	nan	1	nan	0	0	0	0	0	0	0
Collinsella_sp._TF06-26	nan	nan	1	nan	0	0	0	0	0	0	0
Coprococcus_sp._HPP0074	nan	nan	1	nan	0	0	0	0	0	0	0
Desulfovibrio_fairfieldensis	nan	nan	1	nan	0	0	0	0	0	0	0
Eubacterium_sp._3_1_31	nan	nan	1	nan	0	0	0	0	0	0	0
Faecalitalea_cylindroides	nan	nan	1	nan	0	0	0	0	0	0	0
Gordonibacter_urolithinfaciens	nan	nan	1	nan	0	0	0	0	0	0	0
Holdemanella_biformis	nan	nan	1	nan	0	0	0	0	0	0	0
Intestinimonas_butyriciproducens	nan	nan	1	nan	0	0	0	0	0	0	0
Megasphaera_sp._MJR8396C	nan	nan	1	nan	0	0	0	0	0	0	0
Monoglobus_pectinilyticus	nan	nan	1	nan	0	0	0	0	0	0	0
Mordavella_sp._Marseille-P3756	nan	nan	1	nan	0	0	0	0	0	0	0
Romboutsia_timonensis	nan	nan	1	nan	0	0	0	0	0	0	0
Roseburia_faecis	nan	nan	1	nan	0	0	0	0	0	0	0
Ruminococcus_faecis	nan	nan	1	nan	0	0	0	0	0	0	0
Sellimonas_intestinalis	nan	nan	1	nan	0	0	0	0	0	0	0
Senegalimassilia_anaerobia	nan	nan	1	nan	0	0	0	0	0	0	0
Tyzzerella_nexilis	nan	nan	1	nan	0	0	0	0	0	0	0

## Sheet: Alignment
OTU	Test-Statistic	P	FDR_P	Bonferroni_P	Alignment_5Gb_mean	Alignment_3Gb_mean	Alignment_1Gb_mean	Alignment_0.75Gb_mean	Alignment_0.5Gb_mean	Alignment_0.25Gb_mean	Alignment_0.1Gb_mean
Clostridium_beijerinckii	6	0.42319	1	1	1.57e-08	0	0	0	0	0	0
Bacillus_cereus	5.36525	0.49789	1	1	2.2024e-07	1.96e-07	2.911e-07	2.477e-07	2.953e-07	1.6e-07	0
Streptococcus_mutans	2.36588	0.883165	1	1	5.70843e-05	5.66849e-05	5.69731e-05	5.69004e-05	5.66428e-05	5.86052e-05	5.83172e-05
Rhodobacter_sphaeroides	2.17255	0.903165	1	1	1.95952e-06	1.8918e-06	1.703e-06	1.731e-06	1.5693e-06	1.604e-06	1.091e-06
Lachnospiraceae_bacterium_1_1_57FAA	1.63585	0.949966	1	1	3.253e-06	2.906e-06	2.765e-06	2.636e-06	2.444e-06	2.8e-06	3.402e-06
Bifidobacterium_pseudocatenulatum	1.53108	0.957403	1	1	0.0141964	0.0142034	0.0141712	0.0141789	0.0141406	0.0141322	0.0141914
Megasphaera_sp._MJR8396C	1.28377	0.972545	1	1	0.000651193	0.000649801	0.000641274	0.000634578	0.000645446	0.000652612	0.000630884
Prevotella_copri	1.26773	0.973407	1	1	0.00397617	0.00396695	0.00394451	0.00394662	0.0039753	0.00398393	0.00398829
Lachnospiraceae_bacterium_8_1_57FAA	1.23653	0.975042	1	1	2.3922e-06	2.4337e-06	2.8502e-06	2.6458e-06	3.078e-06	3.729e-06	6.445e-06
Holdemanella_biformis	1.09344	0.981821	1	1	0.00371261	0.00370658	0.00369473	0.00370006	0.00370331	0.00376286	0.00376192
Clostridium_disporicum	1.03025	0.984439	1	1	0.000504344	0.000506721	0.000494952	0.000493003	0.000496213	0.000496382	0.000513538
Lactobacillus_gasseri	0.818336	0.991573	1	1	9.98277e-05	9.85089e-05	0.000102146	0.000100534	9.94609e-05	9.40337e-05	0.000103381
Candidatus_Stoquefichus_sp._KLE1796	0.747292	0.993413	1	1	0.000522672	0.00052215	0.000531695	0.000532294	0.00053384	0.000523234	0.000529603
Desulfovibrio_fairfieldensis	0.710269	0.994267	1	1	0.000365655	0.000365477	0.000363553	0.000365153	0.000367047	0.000365526	0.000379025
Staphylococcus_epidermidis	0.694984	0.994599	1	1	1.413e-07	4.7e-08	7.84e-08	9.4e-08	1.42e-07	2.76e-07	7.01e-07
Slackia_piriformis	0.602978	0.996351	1	1	0.000382537	0.000380679	0.000377021	0.000377151	0.000377774	0.000379173	0.000390893
Collinsella_intestinalis	0.577847	0.996758	1	1	0.00156405	0.00156074	0.00155763	0.00156955	0.00156996	0.00154893	0.00155832
Collinsella_stercoris	0.49835	0.997859	1	1	0.000785061	0.000782964	0.000779977	0.000775795	0.00077808	0.00078391	0.000774778
Bacteroides_eggerthii	0.48139	0.998058	1	1	0.000842031	0.000846663	0.000849247	0.000847476	0.000837814	0.000840881	0.000836872
Akkermansia_muciniphila	0.461897	0.998272	1	1	0.0430296	0.0430136	0.043008	0.0430283	0.043097	0.0431247	0.0431459
Bacteroides_vulgatus	0.44668	0.998428	1	1	0.00231523	0.00231014	0.00230882	0.00229791	0.00228858	0.00228121	0.00226411
Roseburia_inulinivorans	0.380523	0.999004	1	1	0.000825862	0.000827327	0.000816663	0.000815247	0.000816154	0.000831458	0.000826642
Faecalitalea_cylindroides	0.374245	0.99905	1	1	0.00048233	0.000483522	0.000472068	0.000470259	0.000472532	0.00047692	0.000512503
Bacteroides_sp._9_1_42FAA	0.361035	0.999143	1	1	0.000485314	0.000484525	0.000487457	0.000485062	0.00048912	0.000493671	0.000512278
Streptococcus_thermophilus	0.34672	0.999237	1	1	0.00763949	0.00766236	0.00762977	0.00761165	0.0076161	0.0075709	0.00742939
Tyzzerella_nexilis	0.338994	0.999285	1	1	0.000472881	0.000469755	0.000473073	0.000472648	0.000460839	0.000456779	0.000451981
Intestinimonas_butyriciproducens	0.336839	0.999298	1	1	0.00041266	0.000414722	0.000421866	0.000421765	0.000420621	0.000421577	0.000421477
Roseburia_intestinalis	0.301811	0.999488	1	1	0.0016213	0.00161919	0.00162045	0.00162571	0.00163507	0.00164619	0.00165309
Blautia_sp._Marseille-P3087	0.29167	0.999536	1	1	0.00284364	0.00284211	0.00283085	0.00283895	0.00284228	0.00282606	0.00278444
Alistipes_onderdonkii	0.282824	0.999576	1	1	0.000115184	0.000115772	0.000115995	0.000114685	0.000111726	0.000114361	0.000112161
Clostridium_sp._AT4	0.25159	0.999698	1	1	0.000352894	0.000351151	0.000342636	0.000339423	0.000335898	0.000334277	0.000334969
Streptococcus_parasanguinis	0.248692	0.999708	1	1	0.000190319	0.000190433	0.000191494	0.000191246	0.000195067	0.000180382	0.000178667
Lachnospiraceae_bacterium_9_1_43BFAA	0.246416	0.999716	1	1	0.000433821	0.000433046	0.000438621	0.000435552	0.000431271	0.000440388	0.000443914
Lachnospiraceae_bacterium_3_1_46FAA	0.237103	0.999746	1	1	0.000170928	0.000170065	0.000171483	0.000169757	0.000172389	0.000171942	0.000168967
Dialister_invisus	0.23136	0.999763	1	1	0.00969668	0.00969087	0.00969014	0.00967765	0.00965345	0.00958702	0.00957752
Sellimonas_intestinalis	0.226362	0.999778	1	1	0.000597838	0.000597868	0.000591804	0.000588604	0.000593111	0.000602551	0.000608115
Senegalimassilia_anaerobia	0.226112	0.999779	1	1	0.000819584	0.000817777	0.000828022	0.000825234	0.000823251	0.000827696	0.000831769
Lachnospiraceae_bacterium_7_1_58FAA	0.220813	0.999793	1	1	0.000276773	0.000277961	0.000279166	0.000279952	0.000283935	0.000283817	0.000278097
Gemmiger_formicilis	0.220201	0.999795	1	1	0.0228596	0.0228643	0.0228276	0.022827	0.0227996	0.0227105	0.0227385
Bifidobacterium_gallinarum	0.220137	0.999795	1	1	0.00164338	0.00164008	0.00162971	0.00162764	0.00163404	0.00161088	0.00164214
Eubacterium_ramulus	0.218753	0.999799	1	1	0.00386096	0.00385421	0.00384584	0.00384164	0.00384872	0.00386784	0.00382376
Eggerthella_lenta	0.208612	0.999825	1	1	0.000892427	0.000893312	0.000895093	0.000895355	0.000890073	0.000895701	0.000917669
Parabacteroides_merdae	0.205963	0.999831	1	1	0.00152659	0.00152502	0.00152256	0.00152113	0.0015244	0.00153873	0.00155191
Coprobacillus_sp._8_1_38FAA	0.199437	0.999847	1	1	0.00577198	0.00577516	0.0057953	0.00580242	0.00580532	0.00579669	0.00582279
Blautia_sp._Marseille-P2398	0.19171	0.999863	1	1	0.00234185	0.00233684	0.00232896	0.00232236	0.00233533	0.00236866	0.00239073
Streptococcus_salivarius	0.191231	0.999864	1	1	0.00028604	0.000285294	0.000288473	0.00028764	0.000283505	0.00027858	0.000287788
Unclassified	0.190262	0.999866	1	1	0.278508	0.278538	0.278416	0.278411	0.278392	0.278592	0.279028
Roseburia_faecis	0.189661	0.999868	1	1	0.000487104	0.0004868	0.000487339	0.000488382	0.000489292	0.000489919	0.000476645
Barnesiella_intestinihominis	0.186307	0.999874	1	1	0.00121258	0.00121273	0.00120489	0.00119938	0.00119534	0.00119819	0.00118719
Gordonibacter_pamelaeae	0.179418	0.999887	1	1	0.00136758	0.00136685	0.00137078	0.00137141	0.00137532	0.0013507	0.00135898
Adlercreutzia_equolifaciens	0.179155	0.999888	1	1	0.00352857	0.00352637	0.00353153	0.00353686	0.00356203	0.00354167	0.00348073
Anaeromassilibacillus_sp._Marseille-P3371	0.171429	0.999902	1	1	0.00132975	0.00132792	0.00131999	0.00132186	0.00131185	0.00129218	0.00126933
Dorea_formicigenerans	0.167565	0.999908	1	1	0.00905158	0.00905642	0.00907768	0.00908119	0.00906693	0.00907611	0.00891618
Collinsella_sp._TF06-26	0.167082	0.999909	1	1	0.00451644	0.00451465	0.00451858	0.0045224	0.00454249	0.00457404	0.00450006
Clostridium_glycyrrhizinilyticum	0.163101	0.999915	1	1	0.000462069	0.000461668	0.000463304	0.000462094	0.000457937	0.000463862	0.000490355
Bacteroides_stercoris	0.162886	0.999915	1	1	0.0036381	0.00364606	0.00363704	0.0036326	0.0036244	0.00359919	0.0036332
Ruminococcus_bicirculans	0.162295	0.999916	1	1	0.00118452	0.00117654	0.00116626	0.00117215	0.00116705	0.00116874	0.0011754
Clostridium_bolteae	0.160805	0.999918	1	1	0.0001833	0.000183423	0.000183159	0.00018331	0.000181027	0.000183171	0.000181133
Bifidobacterium_bifidum	0.155702	0.999926	1	1	0.0297174	0.0297146	0.0297353	0.029732	0.0296696	0.0295922	0.029457
Lactococcus_lactis	0.153078	0.999929	1	1	0.000379298	0.000379101	0.000378419	0.000377506	0.000377768	0.000362216	0.000384263
Holdemania_filiformis	0.146441	0.999938	1	1	0.000308438	0.000308147	0.000310738	0.000310944	0.000313617	0.000310292	0.000319401
Blautia_hydrogenotrophica	0.143785	0.999941	1	1	0.0015403	0.00154116	0.00154021	0.00154414	0.00155344	0.00156195	0.00154709
Anaerotignum_lactatifermentans	0.139924	0.999946	1	1	0.000415982	0.000416903	0.00041809	0.00042011	0.000422112	0.000405985	0.000409717
Bacteroides_ovatus	0.135093	0.999951	1	1	0.00149715	0.00149585	0.00150386	0.00150264	0.00149171	0.00147353	0.00148297
Dorea_longicatena	0.134245	0.999952	1	1	0.029771	0.0297612	0.0296802	0.0296457	0.0295615	0.0295609	0.0294769
Fusicatenibacter_saccharivorans	0.132314	0.999954	1	1	0.0301458	0.0301573	0.0301345	0.0301247	0.030144	0.0302902	0.0302005
Bifidobacterium_catenulatum	0.130173	0.999956	1	1	0.0061141	0.00611091	0.00614984	0.00614511	0.0061377	0.00615753	0.00616188
Coprococcus_eutactus	0.129899	0.999957	1	1	0.00224456	0.00223557	0.00223097	0.00222815	0.00222451	0.00220347	0.00216012
Turicibacter_sanguinis	0.128771	0.999958	1	1	0.000341198	0.000340794	0.000340474	0.000338035	0.000339763	0.000349274	0.000342765
Collinsella_aerofaciens	0.126519	0.99996	1	1	0.0197873	0.0197921	0.019772	0.0197659	0.0197688	0.0196374	0.0196879
Blautia_massiliensis	0.125553	0.999961	1	1	0.00480013	0.00480056	0.00480725	0.00479707	0.00479144	0.004775	0.00479591
Blautia_sp._SF-50	0.125553	0.999961	1	1	0.00431276	0.00431883	0.00430735	0.00430076	0.00430241	0.00429368	0.0043129
Alistipes_shahii	0.125268	0.999961	1	1	0.00113087	0.00113245	0.00112921	0.00113036	0.00114043	0.00115231	0.00113677
Bacteroides_finegoldii	0.115042	0.99997	1	1	0.000636698	0.000634574	0.000631375	0.000629554	0.00062718	0.000624202	0.00061663
Anaerostipes_hadrus	0.113964	0.99997	1	1	0.0244704	0.0244796	0.0244838	0.024521	0.0245629	0.0245965	0.024388
Bifidobacterium_kashiwanohense	0.110532	0.999973	1	1	0.00143097	0.00143155	0.00143152	0.00144002	0.00144405	0.0014182	0.00140173
Alistipes_putredinis	0.103441	0.999978	1	1	0.00361844	0.00361969	0.00362323	0.00363304	0.00364306	0.00366246	0.00362463
bacterium_LF-3	0.101408	0.999979	1	1	0.020354	0.0203717	0.0204033	0.0204074	0.0204196	0.0203774	0.0202593
Clostridium_leptum	0.098875	0.999981	1	1	0.00124916	0.00124784	0.00125046	0.00124798	0.00125931	0.00127687	0.0012863
Bifidobacterium_breve	0.0983938	0.999981	1	1	0.00057142	0.000571489	0.000570779	0.000569195	0.000566442	0.000578745	0.000585782
Lachnospiraceae_bacterium_5_1_63FAA	0.0925972	0.999984	1	1	0.00115986	0.00115785	0.00115757	0.00115396	0.00115459	0.00116166	0.00119305
Clostridium_clostridioforme	0.0922334	0.999984	1	1	0.000619656	0.000619126	0.000617844	0.000619034	0.000614146	0.000616804	0.000610816
Eubacterium_ventriosum	0.0888531	0.999986	1	1	0.000588024	0.000586886	0.000580075	0.00057732	0.000583914	0.000575812	0.000581027
Roseburia_hominis	0.0880096	0.999986	1	1	0.00102525	0.0010224	0.00101795	0.00102205	0.00102289	0.00102232	0.0010123
Anaerotruncus_colihominis	0.0878873	0.999986	1	1	0.000510644	0.000507825	0.000505388	0.000501819	0.000500265	0.000504161	0.000496963
Eubacterium_eligens	0.0859587	0.999987	1	1	0.000707194	0.000704237	0.000708116	0.000712426	0.000719257	0.00071922	0.000727656
Mordavella_sp._Marseille-P3756	0.0835412	0.999988	1	1	0.000430152	0.000434045	0.000436557	0.000437301	0.000440268	0.000458753	0.000478885
Clostridiales_bacterium_KLE1615	0.0812489	0.999989	1	1	0.000651522	0.00065067	0.000658211	0.000657019	0.000656591	0.00064442	0.000628255
Clostridium_sp._SS2/1	0.080766	0.999989	1	1	0.00104769	0.00104883	0.00103699	0.00103965	0.00103221	0.00104797	0.00100785
Bacteroides_caccae	0.0793173	0.99999	1	1	0.00792628	0.00792539	0.00792272	0.00792574	0.00792259	0.00793543	0.00793066
Subdoligranulum_variabile	0.0762978	0.999991	1	1	0.000388591	0.000391221	0.000393031	0.000393008	0.000396673	0.000396718	0.000393004
Flavonifractor_plautii	0.0748491	0.999992	1	1	0.000546855	0.000548046	0.000552556	0.000549332	0.000554262	0.000556461	0.000539852
Faecalibacterium_prausnitzii	0.0734004	0.999992	1	1	0.0310371	0.0310386	0.0311024	0.0311461	0.0311397	0.0312172	0.0312469
Ruminococcus_faecis	0.070503	0.999993	1	1	0.00123197	0.00122597	0.00123571	0.00123488	0.00124517	0.00125123	0.00122292
Eubacterium_sp._3_1_31	0.0690543	0.999993	1	1	0.000326619	0.000326036	0.000331432	0.000333712	0.000337392	0.000341775	0.000344397
Ruminococcus_lactaris	0.0680885	0.999994	1	1	0.00240139	0.0024051	0.00239739	0.00238947	0.00239798	0.00240669	0.00240754
Blautia_sp._KLE_1732	0.0637425	0.999995	1	1	0.00489921	0.00489349	0.00489557	0.00488949	0.00488037	0.0048669	0.00486553
Lachnospiraceae_bacterium_1_4_56FAA	0.0616912	0.999995	1	1	0.00048157	0.000478693	0.000467019	0.000466617	0.000467953	0.000469676	0.000453376
Coprococcus_sp._HPP0074	0.0603643	0.999996	1	1	0.000451464	0.000450964	0.000454503	0.000457473	0.00046059	0.000470396	0.000464667
Bacteroides_uniformis	0.0603622	0.999996	1	1	0.00291021	0.00292197	0.00290947	0.00290955	0.00290766	0.00288553	0.00293311
Blautia_wexlerae	0.0603622	0.999996	1	1	0.012754	0.0127724	0.012765	0.0127551	0.0127432	0.0127257	0.0127217
Bacteroides_intestinalis	0.0596434	0.999996	1	1	0.00015985	0.000159428	0.000160456	0.000160838	0.000160479	0.000158823	0.000160371
Escherichia_coli	0.0560357	0.999996	1	1	5.32594e-05	5.37773e-05	5.46676e-05	5.46369e-05	5.60577e-05	5.55291e-05	5.90487e-05
Blautia_obeum	0.0560161	0.999996	1	1	0.0298119	0.029803	0.0298229	0.0298474	0.0297979	0.0298638	0.0297879
Ruminococcus_torques	0.0545674	0.999997	1	1	0.0105712	0.0105619	0.010564	0.010556	0.0105694	0.0106172	0.0106477
Eubacterium_hallii	0.0526358	0.999997	1	1	0.0607779	0.0607651	0.0608778	0.060852	0.0607707	0.0607312	0.0607823
Alistipes_finegoldii	0.0480533	0.999998	1	1	0.00302758	0.00303262	0.0030308	0.00302454	0.00303486	0.00302038	0.0030302
Gordonibacter_urolithinfaciens	0.0415299	0.999999	1	1	0.00098009	0.000984203	0.000986466	0.000988547	0.000989341	0.000989972	0.000987017
Collinsella_sp._4_8_47FAA	0.0415292	0.999999	1	1	0.00351881	0.00351918	0.0035218	0.00351751	0.00350244	0.00351043	0.00353943
Bacteroides_thetaiotaomicron	0.0414121	0.999999	1	1	0.00117164	0.00116884	0.00116404	0.00116653	0.00116993	0.0011822	0.00122422
Bacteroides_cellulosilyticus	0.0408019	0.999999	1	1	0.00137033	0.00137477	0.00137155	0.00137347	0.00137088	0.00136627	0.00138138
Eubacterium_rectale	0.0400805	0.999999	1	1	0.0802851	0.0802693	0.08028	0.0802589	0.080279	0.0801124	0.0802097
Parabacteroides_distasonis	0.0386318	0.999999	1	1	0.000279412	0.000278778	0.000276874	0.000276472	0.000276833	0.00027804	0.000265832
Bacteroides_fragilis	0.0372065	0.999999	1	1	0.00108192	0.00108579	0.00109596	0.00109026	0.00109474	0.00109436	0.00108325
Ruminococcus_gnavus	0.0342857	0.999999	1	1	0.00478991	0.00479699	0.00481384	0.00482038	0.00482582	0.00481162	0.00480558
Romboutsia_timonensis	0.0339241	0.999999	1	1	0.00167596	0.00168038	0.00168519	0.00168226	0.00167595	0.00167332	0.00167692
Coprococcus_comes	0.0333199	0.999999	1	1	0.00976177	0.00975235	0.00977733	0.00977515	0.0097829	0.00975076	0.00974552
Bifidobacterium_longum	0.0293365	0.999999	1	1	0.0345586	0.034539	0.034533	0.0345456	0.03459	0.0346349	0.0345836
Eubacterium_siraeum	0.0283712	1	1	1	0.000683922	0.00068074	0.000681113	0.00067519	0.00067252	0.000675574	0.000691907
Clostridium_spiroforme	0.0183565	1	1	1	0.00245098	0.00244603	0.00244943	0.00245541	0.00245704	0.00245937	0.00248491
Monoglobus_pectinilyticus	0.0178685	1	1	1	0.00335868	0.00335849	0.00336666	0.00337359	0.00338741	0.00340747	0.00342436
Bifidobacterium_adolescentis	0.0172454	1	1	1	0.028893	0.0288975	0.0289464	0.0289596	0.0290228	0.0290933	0.0292518
Alistipes_ihumii	0.0153094	1	1	1	0.000490945	0.00048834	0.000486559	0.000485852	0.000488193	0.000492034	0.000486674
Bacteroides_dorei	0.00289738	1	1	1	0.000553785	0.000552996	0.000550761	0.000552777	0.000554653	0.000557243	0.000560836
Collinsella_unclassified	nan	nan	1	nan	0	0	0	0	0	0	0
Eggerthella_unclassified	nan	nan	1	nan	0	0	0	0	0	0	0
Parabacteroides_unclassified	nan	nan	1	nan	0	0	0	0	0	0	0
Bacillus_cereus_thuringiensis	nan	nan	1	nan	0	0	0	0	0	0	0
Eubacterium_sp_3_1_31	nan	nan	1	nan	0	0	0	0	0	0	0
Anaerostipes_unclassified	nan	nan	1	nan	0	0	0	0	0	0	0
Ruminococcus_obeum	nan	nan	1	nan	0	0	0	0	0	0	0
Coprococcus_catus	nan	nan	1	nan	0	0	0	0	0	0	0
Dorea_unclassified	nan	nan	1	nan	0	0	0	0	0	0	0
Roseburia_unclassified	nan	nan	1	nan	0	0	0	0	0	0	0
Oscillibacter_unclassified	nan	nan	1	nan	0	0	0	0	0	0	0
Clostridium_bartlettii	nan	nan	1	nan	0	0	0	0	0	0	0
Peptostreptococcaceae_noname_unclassified	nan	nan	1	nan	0	0	0	0	0	0	0
Ruminococcus_bromii	nan	nan	1	nan	0	0	0	0	0	0	0
Ruminococcus_sp_5_1_39BFAA	nan	nan	1	nan	0	0	0	0	0	0	0
Subdoligranulum_sp_4_3_54A2FAA	nan	nan	1	nan	0	0	0	0	0	0	0
Subdoligranulum_unclassified	nan	nan	1	nan	0	0	0	0	0	0	0
Coprobacillus_unclassified	nan	nan	1	nan	0	0	0	0	0	0	0
Eubacterium_biforme	nan	nan	1	nan	0	0	0	0	0	0	0
Escherichia_unclassified	nan	nan	1	nan	0	0	0	0	0	0	0
