# Supplementary material for: Metagenomic Information Recovery from Human Stool Samples Is Influenced by Sequencing Depth and Profiling Method
Source: Genes (Basel). 2020 Nov 21;11(11):1380. doi: 10.3390/genes11111380 (PMC7700633; doi:10.3390/genes11111380)
Supplement: Supplementary file 1 [file genes-11-01380-s001.zip › Supplementary Dataset 10_Group Significance Pathways UniProt.xlsx]

## Sheet: Supplementary Dataset 10_Group 
Function	Test-Statistic	P	FDR_P	Bonferroni_P	Stool_5Gb_mean	Stool_3Gb_mean	Stool_1Gb_mean	Stool_0.75Gb_mean	Stool_0.5Gb_mean	Stool_0.25Gb_mean	Stool_0.1Gb_mean
Pyrimidine_metabolism;UMP_biosynthesis_via_de_novo_pathway.	26.493	0.000180154	0.119082	0.119082	0.0732004	0.0741337	0.155569	0.161482	0.00182887	0.0015283	0.00064782
Amino-acid_degradation;L-arginine_degradation_via_ADI_pathway;carbamoyl_phosphate_from_L-arginine:_step_1/2.	21.9155	0.00125433	0.414556	0.829112	0.0819816	0.097822	0.104951	0.036453	0.0268367	0.0251393	0.0255676
Cofactor_biosynthesis;tetrahydrofolate_biosynthesis;2-amino-4-hydroxy-6-hydroxymethyl-7,8-dihydropteridine_diphosphate_from_7,8-dihydroneopterin_triphosphate:_step_1/4.	19.8405	0.00295636	0.651384	1	0.227802	0.266544	0.238235	0	0	0	0
Carbohydrate_metabolism;lactose_degradation;D-galactose_6-phosphate_and_beta-D-glucose_from_lactose_6-phosphate:_step_1/1.	17.8058	0.00673636	1	1	0.999969	0.910529	0.827084	0.975749	1.19394	0.228118	0.261063
Carbohydrate_metabolism;D-galactose_6-phosphate_degradation;D-tagatose_6-phosphate_from_D-galactose_6-phosphate:_step_1/1.	16.8434	0.00987627	1	1	0.140294	0.0985651	0.136477	0.050534	0.0784316	0.0358072	0.0366899
Polyol_metabolism;glycerol_degradation.	13.5159	0.0355367	1	1	0.431233	0.595171	0.255349	0.452977	0.729515	0.168545	0.0963134
Porphyrin-containing_compound_metabolism;protoporphyrin-IX_biosynthesis.	13.2687	0.0389627	1	1	0.0786644	0.0701147	0.0252271	0.0364335	0.124273	0.0236377	0.0164666
Amino-acid_biosynthesis;L-methionine_biosynthesis_via_de_novo_pathway;L-homocysteine_from_L-cystathionine:_step_1/1.	12.4784	0.0521096	1	1	0.0833405	0.0990519	0.0216583	0.0345982	0.203016	0.0408955	0.0171318
Amino-acid_biosynthesis;L-phenylalanine_biosynthesis;phenylpyruvate_from_prephenate:_step_1/1.	12.3861	0.0538893	1	1	0.00800835	0.00885695	0.00972546	0.0129171	0	0	0
Cofactor_biosynthesis;FAD_biosynthesis;FAD_from_FMN:_step_1/1.	12.1739	0.0581996	1	1	0	0.00612518	0	0	0	0	0
Amino-acid_biosynthesis;L-phenylalanine_biosynthesis;L-phenylalanine_from_phenylpyruvate_(ArAT_route):_step_1/1.	12.1739	0.0581996	1	1	0	0	0.0623873	0	0	0	0
Cofactor_biosynthesis;pyridoxine_5'-phosphate_biosynthesis;pyridoxine_5'-phosphate_from_D-erythrose_4-phosphate:_step_3/5.	12.114	0.0594728	1	1	0	0	0.00491922	0.0366615	0.0439724	0.0249674	0.0955297
Glycan_biosynthesis;sucrose_metabolism.	11.7074	0.0688235	1	1	0.00816741	0.00876952	0.00615949	0.00182733	0.00695181	0.00230965	0.00122438
Carbohydrate_metabolism;D-tagatose_6-phosphate_degradation;D-glyceraldehyde_3-phosphate_and_glycerone_phosphate_from_D-tagatose_6-phosphate:_step_1/2.	11.6243	0.0708945	1	1	0.0748092	0.0661466	0.0453196	0.0604205	0.0373276	0.0292306	0.0236845
Carbohydrate_metabolism;L-rhamnose_metabolism.	10.996	0.0885009	1	1	0.295643	0.259944	0.213845	0.27668	0.162767	0.0850324	0.0441747
Amino-acid_degradation;L-histidine_degradation_into_L-glutamate;N-formimidoyl-L-glutamate_from_L-histidine:_step_1/3.	9.7204	0.136931	1	1	0.0360414	0.0389521	0.0338919	0.0293178	0.0402567	0.0247827	0.0182251
Polyol_metabolism;(R,R)-butane-2,3-diol_biosynthesis;(R,R)-butane-2,3-diol_from_pyruvate:_step_2/3.	9.71779	0.137051	1	1	0.800264	0.824541	0.884066	0.562107	0.80211	0.227765	0.970411
Carbohydrate_biosynthesis;dTDP-L-rhamnose_biosynthesis.	9.64558	0.140393	1	1	0.221718	0.213344	0.2638	0.226861	0.228827	0.214813	0.0877447
Amine_and_polyamine_metabolism;spermidine_metabolism.	9.27325	0.158784	1	1	0.0161919	0.0162059	0.0284488	0.0248933	0.0104116	0.000567449	0
Carbohydrate_degradation;glycolysis;pyruvate_from_D-glyceraldehyde_3-phosphate:_step_5/5.	9.18043	0.163682	1	1	0.0199305	0.0226095	0.0296827	0.0297578	0.0120893	0.017319	0.0256494
Nucleotide-sugar_biosynthesis;GDP-alpha-D-mannose_biosynthesis;alpha-D-mannose_1-phosphate_from_D-fructose_6-phosphate:_step_1/2.	8.9203	0.17811	1	1	0.00413045	0.00347295	0	0	0	0	0
Cofactor_biosynthesis;(R)-pantothenate_biosynthesis;(R)-pantoate_from_3-methyl-2-oxobutanoate:_step_2/2.	8.81949	0.183987	1	1	0.0739297	0.0691205	0.0753155	0.0666818	0.0764811	0.0213393	0.0234601
Protein_modification;protein_neddylation.	8.78699	0.185917	1	1	0.00257855	0.00279752	0	0	0	0	0
Amine_and_polyamine_biosynthesis;putrescine_biosynthesis_via_agmatine_pathway;putrescine_from_N-carbamoylputrescine_(transferase_route):_step_1/1.	8.46509	0.20597	1	1	0.0506755	0.0555761	0.0385348	0.0547092	0.0306983	0.0138634	0.00793144
Bacterial_outer_membrane_biogenesis;lipopolysaccharide_metabolism.	8.39265	0.210724	1	1	0.0230504	0.000339758	0.001014	0.00108603	0	0	0
Purine_metabolism;xanthosine_degradation.	8.27341	0.218749	1	1	0.208679	0.231365	0.0770399	0.179196	0.36718	0.0930045	0.0386974
Carbohydrate_metabolism;D-ribose_degradation;D-ribose_5-phosphate_from_beta-D-ribopyranose:_step_1/2.	7.95758	0.241228	1	1	0.0817606	0.100049	0.120217	0.114403	0.135593	0.056119	0.0390719
Carbohydrate_metabolism;galactose_metabolism_[regulation].	7.53728	0.274	1	1	1.28362	1.34582	0.743523	1.48391	1.05058	0.909291	0.517316
Purine_metabolism;IMP_biosynthesis_via_de_novo_pathway;5-amino-1-(5-phospho-D-ribosyl)imidazole-4-carboxylate_from_5-amino-1-(5-phospho-D-ribosyl)imidazole_(N5-CAIR_route):_step_2/2.	7.53056	0.27455	1	1	0.0424131	0.0421203	0.0728058	0.0378263	0.0344761	0.0174583	0.0152278
Carbohydrate_degradation;pentose_phosphate_pathway;D-ribulose_5-phosphate_from_D-glucose_6-phosphate_(oxidative_stage):_step_3/3.	7.45453	0.280848	1	1	0.0244783	0.0270736	0.0342217	0.0256859	0.0417702	0.000810649	0.0355327
Purine_metabolism;purine_nucleoside_salvage.	7.38659	0.28657	1	1	0.0140532	0.0146555	0.00629688	0.0117643	0.0218423	0.00720291	0.00461778
Protein_modification;protein_lipoylation_via_exogenous_pathway;protein_N(6)-(lipoyl)lysine_from_lipoate:_step_2/2.	7.18816	0.303796	1	1	0.0086619	0.0098529	0.00807115	0.0113732	0.00218563	0.00239231	0.00383302
Amino-acid_biosynthesis;L-asparagine_biosynthesis;L-asparagine_from_L-aspartate_(L-Gln_route):_step_1/1.	7.17591	0.304885	1	1	0.00547833	0.00526785	0.00651489	0.00655386	0.00158465	0.0113845	0.000731831
Amino-acid_biosynthesis;L-tryptophan_biosynthesis;L-tryptophan_from_chorismate:_step_1/5.	7.16784	0.305604	1	1	0.0281918	0.029351	0.0219192	0.0221982	0.034159	0.0181296	0.0210852
Amino-acid_biosynthesis;L-arginine_biosynthesis;L-ornithine_from_N(2)-acetyl-L-ornithine_(linear):_step_1/1.	7.09724	0.311949	1	1	0.247147	0.212667	0.373039	0.335261	0.1526	0.242494	0.0454803
Amino-acid_biosynthesis;L-valine_biosynthesis;L-valine_from_pyruvate:_step_1/4.	7.02051	0.318955	1	1	0.0953073	0.0825483	0.0852153	0.0873405	0.0959419	0.10575	0.0316843
Amino-acid_biosynthesis;L-serine_biosynthesis;L-serine_from_3-phospho-D-glycerate:_step_2/3.	6.87465	0.332595	1	1	0.264589	0.275205	0.274366	0.199716	0.182878	0.207593	0.143989
Amino-sugar_metabolism;N-acetylneuraminate_degradation;D-fructose_6-phosphate_from_N-acetylneuraminate:_step_3/5.	6.79883	0.339852	1	1	0.0635288	0.0691108	0.071476	0.0540548	0.0437113	0.0294829	0.0172946
Glycolipid_biosynthesis;KDO(2)-lipid_A_biosynthesis;KDO(2)-lipid_A_from_CMP-3-deoxy-D-manno-octulosonate_and_lipid_IV(A):_step_3/4.	6.73736	0.34582	1	1	0.21934	0.245501	0.182406	0.197089	0.119339	0.0793865	0.0491297
Amino-acid_biosynthesis;L-threonine_biosynthesis;L-threonine_from_L-aspartate:_step_3/5.	6.69375	0.350099	1	1	0.0319426	0.037661	0.0316339	0.0164693	0.0121024	0.0110073	0.0142368
Cell_wall_biogenesis;lipoteichoic_acid_biosynthesis.	6.67484	0.351967	1	1	0.44535	0.479693	0.472169	0.407521	0.216028	0.516398	0.507153
Carbohydrate_biosynthesis;3-deoxy-D-manno-octulosonate_biosynthesis;3-deoxy-D-manno-octulosonate_from_D-ribulose_5-phosphate:_step_1/3.	6.60474	0.358951	1	1	0.227964	0.314402	0.211843	0.291321	0.199332	0.0952115	0.0581477
Amino-acid_biosynthesis;L-tyrosine_biosynthesis;L-tyrosine_from_(4-hydroxyphenyl)pyruvate:_step_1/1.	6.59085	0.360346	1	1	0.0659187	0.0767583	0.0497675	0.078695	0.0476913	0.0172727	0.0241859
Amine_and_polyamine_degradation;putrescine_degradation_[regulation].	6.5796	0.36148	1	1	0.162201	0.142739	0.214294	0.0469753	0.06877	0.0747787	0.0395811
Purine_metabolism;IMP_biosynthesis_via_de_novo_pathway;5-amino-1-(5-phospho-D-ribosyl)imidazole_from_N(2)-formyl-N(1)-(5-phospho-D-ribosyl)glycinamide:_step_1/2.	6.53336	0.366161	1	1	0.0139401	0.0153739	0.0190018	0.0146934	0.0180926	0.0097732	0.0104582
Polyol_metabolism;glycerol_degradation_via_glycerol_kinase_pathway;glycerone_phosphate_from_sn-glycerol_3-phosphate_(anaerobic_route):_step_1/1.	6.52964	0.36654	1	1	0.106682	0.107746	0.0969884	0.0568516	0.0835138	0.0773059	0.0347068
Amino-acid_biosynthesis;L-lysine_biosynthesis_via_DAP_pathway;LL-2,6-diaminopimelate_from_(S)-tetrahydrodipicolinate_(succinylase_route):_step_1/3.	6.51341	0.368195	1	1	0.227748	0.23401	0.278097	0.215233	0.28306	0.280865	0.141366
Carbohydrate_metabolism;hexose_metabolism.	6.45285	0.374416	1	1	0.193067	0.172482	0.153248	0.192701	0.168965	0.234545	0.0991512
Amino-acid_biosynthesis;L-lysine_biosynthesis_via_DAP_pathway;LL-2,6-diaminopimelate_from_(S)-tetrahydrodipicolinate_(acetylase_route):_step_1/3.	6.45012	0.374698	1	1	0.050461	0.082442	0.0509235	0.0393668	0.0648779	0.0458117	0.0247746
Amino-acid_degradation;L-tryptophan_degradation_via_pyruvate_pathway;indole_and_pyruvate_from_L-tryptophan:_step_1/1.	6.40264	0.379628	1	1	0.0201462	0.0204287	0.0140619	0.0155402	0.0364538	0.00263741	0.00524121
Glycolipid_biosynthesis;lipid_IV(A)_biosynthesis;lipid_IV(A)_from_(3R)-3-hydroxytetradecanoyl-[acyl-carrier-protein]_and_UDP-N-acetyl-alpha-D-glucosamine:_step_6/6.	6.36157	0.383928	1	1	0.047716	0.0497216	0.0486012	0.0432052	0.0473026	0.0397305	0.021129
Carbohydrate_degradation;L-fucose_degradation.	6.29407	0.391067	1	1	0.218702	0.283048	0.149419	0.164735	0.247773	0.0974905	0.076153
Carbohydrate_degradation;L-fucose_degradation;L-lactaldehyde_and_glycerone_phosphate_from_L-fucose:_step_2/3.	6.20933	0.400154	1	1	0.185656	0.152057	0.182485	0.0981934	0.118565	0.079739	0.0421803
Quinol/quinone_metabolism;1,4-dihydroxy-2-naphthoate_biosynthesis;1,4-dihydroxy-2-naphthoate_from_chorismate:_step_2/7.	6.17288	0.404106	1	1	0	0	0	0.292068	0.0138023	0.306232	0.32836
Carbohydrate_degradation;L-arabinose_degradation_via_L-ribulose;D-xylulose_5-phosphate_from_L-arabinose_(bacterial_route):_step_3/3.	6.1424	0.407429	1	1	0.111575	0.0722441	0.0973815	0.0928738	0.0860959	0.17591	0.0131269
Nucleotide_metabolism;nucleotide_salvage_pathway.	6.12033	0.409846	1	1	0.0420814	0.0654098	0.0705488	0.0535006	0.00237293	0.278288	0
Carbohydrate_degradation;2-deoxy-D-ribose_1-phosphate_degradation;D-glyceraldehyde_3-phosphate_and_acetaldehyde_from_2-deoxy-alpha-D-ribose_1-phosphate:_step_2/2.	6.10936	0.411052	1	1	0.0571128	0.0479994	0.0580639	0.0563577	0.0659325	0.0772645	0.0258771
Cofactor_biosynthesis;tetrahydrofolate_biosynthesis;5,6,7,8-tetrahydrofolate_from_7,8-dihydrofolate:_step_1/1.	6.08612	0.413613	1	1	0.0350727	0.0343411	0.0356993	0.0452931	0.0268032	0.0192086	0.02192
Purine_metabolism;IMP_biosynthesis_via_salvage_pathway;IMP_from_hypoxanthine:_step_1/1.	6.05702	0.416833	1	1	0.239877	0.246532	0.236009	0.221229	0.144518	0.279455	0.244092
Amino-acid_biosynthesis;L-asparagine_biosynthesis;L-asparagine_from_L-aspartate_(ammonia_route):_step_1/1.	6.00975	0.422099	1	1	0.350516	0.358785	0.376054	0.396903	0.321473	0.175465	0.405362
Amino-acid_biosynthesis;L-glutamate_biosynthesis_via_GLT_pathway;L-glutamate_from_2-oxoglutarate_and_L-glutamine_(NADP(+)_route):_step_1/1.	6	0.42319	1	1	0	0	0	0	0	0	0.0301928
Steroid_metabolism;ergosterol_biosynthesis;ergosterol_from_zymosterol:_step_2/5.	6	0.42319	1	1	0	0.00945601	0	0	0	0	0
Membrane_lipid_metabolism;sphingolipid_biosynthesis.	6	0.42319	1	1	0	0.00410315	0	0	0	0	0
Amino-acid_biosynthesis;L-lysine_biosynthesis_via_AAA_pathway;L-lysine_from_L-alpha-aminoadipate_(fungal_route):_step_3/3.	6	0.42319	1	1	0	0.00380132	0	0	0	0	0
Phospholipid_metabolism;phosphatidylethanolamine_biosynthesis;phosphatidylethanolamine_from_ethanolamine:_step_2/3.	6	0.42319	1	1	0	0.00359818	0	0	0	0	0
Isoprenoid_biosynthesis;isopentenyl_diphosphate_biosynthesis_via_mevalonate_pathway;isopentenyl_diphosphate_from_(R)-mevalonate:_step_2/3.	6	0.42319	1	1	0	0.00244493	0	0	0	0	0
Phospholipid_metabolism;phosphatidylcholine_biosynthesis;phosphatidylcholine_from_phosphocholine:_step_1/2.	6	0.42319	1	1	0	0.00218859	0	0	0	0	0
Purine_metabolism;IMP_biosynthesis_via_de_novo_pathway;5-amino-1-(5-phospho-D-ribosyl)imidazole-4-carboxylate_from_5-amino-1-(5-phospho-D-ribosyl)imidazole_(carboxylase_route):_step_1/1.	6	0.42319	1	1	0	0.00209262	0	0	0	0	0
Nucleotide-sugar_biosynthesis;UDP-N-acetyl-alpha-D-glucosamine_biosynthesis;N-acetyl-alpha-D-glucosamine_1-phosphate_from_alpha-D-glucosamine_6-phosphate_(route_I):_step_2/2.	6	0.42319	1	1	0	0.00193957	0	0	0	0	0
Terpene_metabolism;lanosterol_biosynthesis;lanosterol_from_farnesyl_diphosphate:_step_3/3.	6	0.42319	1	1	0	0.00180591	0	0	0	0	0
Isoprenoid_biosynthesis;isopentenyl_diphosphate_biosynthesis_via_mevalonate_pathway;isopentenyl_diphosphate_from_(R)-mevalonate:_step_1/3.	6	0.42319	1	1	0	0.00125038	0	0	0	0	0
Phospholipid_metabolism;phosphatidylethanolamine_biosynthesis;phosphatidylethanolamine_from_ethanolamine:_step_1/3.	6	0.42319	1	1	0	0.00112864	0	0	0	0	0
Purine_metabolism;AMP_biosynthesis_via_salvage_pathway;AMP_from_adenosine:_step_1/1.	6	0.42319	1	1	0	0.00105689	0	0	0	0	0
Amino-acid_degradation;L-proline_degradation_into_L-glutamate;L-glutamate_from_L-proline:_step_1/2.	6	0.42319	1	1	0	0.000961458	0	0	0	0	0
Glycan_metabolism;N-glycan_degradation.	6	0.42319	1	1	0	0.000392738	0	0	0	0	0
Porphyrin-containing_compound_metabolism;siroheme_biosynthesis;siroheme_from_sirohydrochlorin:_step_1/1.	6	0.42319	1	1	0	0.000281301	0	0	0	0	0
Organosulfur_degradation;alkanesulfonate_degradation.	6	0.42319	1	1	0.0122566	0	0	0	0	0	0
Amino-acid_biosynthesis;L-lysine_biosynthesis_via_AAA_pathway;L-alpha-aminoadipate_from_2-oxoglutarate:_step_5/5.	6	0.42319	1	1	0.00985839	0	0	0	0	0	0
Amino-acid_biosynthesis;L-methionine_biosynthesis_via_salvage_pathway;L-methionine_from_S-methyl-5-thio-alpha-D-ribose_1-phosphate:_step_6/6.	6	0.42319	1	1	0.00906131	0	0	0	0	0	0
Amino-acid_biosynthesis;L-lysine_biosynthesis_via_AAA_pathway;L-alpha-aminoadipate_from_2-oxoglutarate:_step_2/5.	6	0.42319	1	1	0.00699115	0	0	0	0	0	0
Amino-acid_degradation;Ehrlich_pathway.	6	0.42319	1	1	0.00577239	0	0	0	0	0	0
Glycan_metabolism;beta-glucan_biosynthesis.	6	0.42319	1	1	0.00545406	0	0	0	0	0	0
Cofactor_degradation;B6_vitamer_degradation;pyridoxal_from_pyridoxine_(dehydrogenase_route):_step_1/1.	6	0.42319	1	1	0.00456463	0	0	0	0	0	0
Steroid_biosynthesis;zymosterol_biosynthesis;zymosterol_from_lanosterol:_step_4/6.	6	0.42319	1	1	0.00197801	0	0	0	0	0	0
Amino-acid_biosynthesis;L-lysine_biosynthesis_via_AAA_pathway;L-lysine_from_L-alpha-aminoadipate_(fungal_route):_step_2/3.	6	0.42319	1	1	0.00186839	0	0	0	0	0	0
Cofactor_biosynthesis;thiamine_diphosphate_biosynthesis;thiamine_diphosphate_from_thiamine:_step_1/1.	6	0.42319	1	1	0.00183149	0	0	0	0	0	0
Amino-acid_biosynthesis;L-cysteine_biosynthesis;L-cysteine_from_L-homocysteine_and_L-serine:_step_1/2.	6	0.42319	1	1	0.00161955	0	0	0	0	0	0
tRNA_modification;wybutosine-tRNA(Phe)_biosynthesis.	6	0.42319	1	1	0.000986946	0	0	0	0	0	0
Phospholipid_metabolism;phosphatidylcholine_biosynthesis;phosphatidylcholine_from_phosphocholine:_step_2/2.	6	0.42319	1	1	0.00096394	0	0	0	0	0	0
Lipid_metabolism;leukotriene_B4_biosynthesis.	6	0.42319	1	1	0.000715516	0	0	0	0	0	0
Polyol_metabolism;myo-inositol_biosynthesis;myo-inositol_from_D-glucose_6-phosphate:_step_1/2.	6	0.42319	1	1	0.000656202	0	0	0	0	0	0
Cofactor_biosynthesis;D-erythroascorbate_biosynthesis;dehydro-D-arabinono-1,4-lactone_from_D-arabinose:_step_2/2.	6	0.42319	1	1	0.000622014	0	0	0	0	0	0
Purine_metabolism;IMP_biosynthesis_via_salvage_pathway;IMP_from_AMP:_step_1/1.	6	0.42319	1	1	0.000481215	0	0	0	0	0	0
Cofactor_biosynthesis;NAD(+)_biosynthesis;NAD(+)_from_deamido-NAD(+)_(L-Gln_route):_step_1/1.	6	0.42319	1	1	0.000371433	0	0	0	0	0	0
Isoprenoid_biosynthesis;geranyl_diphosphate_biosynthesis;geranyl_diphosphate_from_dimethylallyl_diphosphate_and_isopentenyl_diphosphate:_step_1/1.	6	0.42319	1	1	0.000370505	0	0	0	0	0	0
Alcohol_metabolism;ethanol_degradation;acetate_from_ethanol:_step_2/2.	6	0.42319	1	1	0.000328937	0	0	0	0	0	0
Amino-acid_biosynthesis;L-methionine_biosynthesis_via_de_novo_pathway;L-homoserine_from_L-aspartate:_step_1/3.	6	0.42319	1	1	0.000253504	0	0	0	0	0	0
Carbohydrate_metabolism;tricarboxylic_acid_cycle;fumarate_from_succinate_(eukaryal_route):_step_1/1.	6	0.42319	1	1	9.65e-05	0	0	0	0	0	0
Cofactor_biosynthesis;adenosylcobalamin_biosynthesis;cob(II)yrinate_a,c-diamide_from_sirohydrochlorin_(anaerobic_route):_step_8/10.	6	0.42319	1	1	0.00702304	0	0	0	0	0	0
Purine_metabolism;IMP_biosynthesis_via_de_novo_pathway;5-formamido-1-(5-phospho-D-ribosyl)imidazole-4-carboxamide_from_5-amino-1-(5-phospho-D-ribosyl)imidazole-4-carboxamide_(formate_route):_step_1/1.	6	0.42319	1	1	0.000649802	0	0	0	0	0	0
Siderophore_biosynthesis;petrobactin_biosynthesis.	5.97727	0.425741	1	1	0.000481406	0.00080194	0.000328971	0	0.00065814	0	0
Aromatic_compound_metabolism;3,4-dihydroxybenzoate_biosynthesis;3,4-dihydroxybenzoate_from_3-dehydroquinate:_step_2/2.	5.97727	0.425741	1	1	0.000240703	0.00040097	0.000164486	0	0.00032907	0	0
Carbohydrate_metabolism;D-tagatose_6-phosphate_degradation;D-glyceraldehyde_3-phosphate_and_glycerone_phosphate_from_D-tagatose_6-phosphate:_step_2/2.	5.97046	0.426507	1	1	0.131077	0.143676	0.135892	0.215365	0.124237	0.103163	0.208902
Metabolic_intermediate_biosynthesis;chorismate_biosynthesis;chorismate_from_D-erythrose_4-phosphate_and_phosphoenolpyruvate:_step_2/7.	5.81297	0.444464	1	1	0.152708	0.146257	0.183429	0.156415	0.138104	0.0926337	0.164399
Carbohydrate_acid_metabolism;galactarate_degradation;D-glycerate_from_galactarate:_step_2/3.	5.80365	0.445541	1	1	0.153758	0.12158	0.0642129	0.137993	0.0692407	0.0661137	0.0303318
Sulfur_metabolism;hydrogen_sulfide_biosynthesis;sulfite_from_sulfate:_step_2/3.	5.78989	0.447134	1	1	0.138749	0.145693	0.14506	0.151557	0.134657	0.12259	0.0612237
Cofactor_biosynthesis;riboflavin_biosynthesis;2-hydroxy-3-oxobutyl_phosphate_from_D-ribulose_5-phosphate:_step_1/1.	5.75868	0.450758	1	1	0.140436	0.163627	0.197891	0.0586895	0.162835	0.0596408	0.0530838
Carbohydrate_degradation;glycolysis;D-glyceraldehyde_3-phosphate_and_glycerone_phosphate_from_D-glucose:_step_4/4.	5.68543	0.459334	1	1	0.126524	0.131797	0.122645	0.117023	0.122353	0.138836	0.127626
Fermentation;pyruvate_fermentation;formate_from_pyruvate:_step_1/1.	5.6428	0.464368	1	1	0.0561166	0.049346	0.0507387	0.0604905	0.0840959	0.0168983	0.0342215
Sulfur_metabolism;hydrogen_sulfide_biosynthesis;hydrogen_sulfide_from_sulfite_(NADPH_route):_step_1/1.	5.49451	0.482121	1	1	0.0974093	0.121103	0.0721254	0.0730439	0.107527	0.163103	0.0477639
Glycan_metabolism;exopolysaccharide_biosynthesis.	5.472	0.484847	1	1	0.0437988	0.038824	0.0189639	0.0221042	0.0255767	0.0142561	0.0194002
Amino-acid_biosynthesis;L-histidine_biosynthesis;L-histidine_from_5-phospho-alpha-D-ribose_1-diphosphate:_step_8/9.	5.29309	0.506809	1	1	0.0353489	0.0123801	0.0111509	0.00617571	0.00718831	0.00641207	0.242712
Amino-acid_biosynthesis;L-methionine_biosynthesis_via_salvage_pathway;S-methyl-5-thio-alpha-D-ribose_1-phosphate_from_S-methyl-5'-thioadenosine_(hydrolase_route):_step_1/2.	5.254	0.511673	1	1	0.100888	0.131822	0.0905807	0.0947742	0.100844	0.0500859	0.0433647
Cofactor_degradation;L-ascorbate_degradation;D-xylulose_5-phosphate_from_L-ascorbate:_step_4/4.	5.1792	0.521043	1	1	0.221166	0.194145	0.104548	0.125357	0.298151	0.135979	0.0612839
Carbohydrate_metabolism;D-ribose_degradation;D-ribose_5-phosphate_from_beta-D-ribopyranose:_step_2/2.	5.1751	0.52156	1	1	0.0847136	0.0806653	0.0540006	0.104616	0.055007	0.0530899	0.181828
Antibiotic_biosynthesis;nisin_biosynthesis.	5.07391	0.534369	1	1	0.0122942	0.019888	0	0	0	0	0
Amino-acid_biosynthesis;glycine_biosynthesis;glycine_from_L-allo-threonine:_step_1/1.	5.07391	0.534369	1	1	0.0307234	0.0437264	0	0	0	0	0
Fermentation;ethanol_fermentation.	5.07391	0.534369	1	1	0.00577239	0.0236947	0	0	0	0	0
Amino-acid_biosynthesis;L-lysine_biosynthesis_via_AAA_pathway;L-alpha-aminoadipate_from_2-oxoglutarate:_step_4/5.	5.07391	0.534369	1	1	0.0115179	0.0191246	0	0	0	0	0
Amino-acid_degradation;L-threonine_degradation_via_aldolase_pathway;acetaldehyde_and_glycine_from_L-threonine:_step_1/1.	5.07391	0.534369	1	1	0.0102411	0.0145755	0	0	0	0	0
Pyrimidine_metabolism;UMP_biosynthesis_via_salvage_pathway;uracil_from_cytosine:_step_1/1.	5.07391	0.534369	1	1	0.00680506	0.0112993	0	0	0	0	0
Carbohydrate_degradation;pentose_phosphate_pathway;D-xylulose_5-phosphate_from_D-ribulose_5-phosphate_(non-oxidative_stage):_step_1/1.	5.07391	0.534369	1	1	0.010461	0.00868873	0	0	0	0	0
Nitrogen_metabolism;urea_degradation;CO(2)_and_NH(3)_from_urea_(allophanate_route):_step_1/2.	5.07391	0.534369	1	1	0.00166126	0.00686899	0	0	0	0	0
Nitrogen_metabolism;urea_degradation;CO(2)_and_NH(3)_from_urea_(allophanate_route):_step_2/2.	5.07391	0.534369	1	1	0.00166126	0.00686899	0	0	0	0	0
Cofactor_biosynthesis;tetrahydrofolylpolyglutamate_biosynthesis.	5.07391	0.534369	1	1	0.00645958	0.00658184	0	0	0	0	0
Nucleotide-sugar_biosynthesis;UDP-N-acetyl-alpha-D-glucosamine_biosynthesis;alpha-D-glucosamine_6-phosphate_from_D-fructose_6-phosphate:_step_1/1.	5.07391	0.534369	1	1	0.00693125	0.00471115	0	0	0	0	0
Polyol_metabolism;glycerol_fermentation;glycerone_phosphate_from_glycerol_(oxidative_route):_step_2/2.	5.07391	0.534369	1	1	0.00207968	0.0046035	0	0	0	0	0
Nucleotide-sugar_biosynthesis;UDP-N-acetyl-alpha-D-glucosamine_biosynthesis;N-acetyl-alpha-D-glucosamine_1-phosphate_from_alpha-D-glucosamine_6-phosphate_(route_I):_step_1/2.	5.07391	0.534369	1	1	0.00169543	0.00281515	0	0	0	0	0
Steroid_biosynthesis;zymosterol_biosynthesis;zymosterol_from_lanosterol:_step_5/6.	5.07391	0.534369	1	1	0.0016594	0.00275532	0	0	0	0	0
Carbohydrate_degradation;L-arabinose_degradation_via_L-arabinitol;D-xylulose_5-phosphate_from_L-arabinose_(fungal_route):_step_4/5.	5.07391	0.534369	1	1	0.00322151	0.00267454	0	0	0	0	0
Steroid_metabolism;ergosterol_biosynthesis;ergosterol_from_zymosterol:_step_1/5.	5.07391	0.534369	1	1	0.00222081	0.00245222	0	0	0	0	0
Amino-acid_degradation;L-alanine_degradation_via_transaminase_pathway;pyruvate_from_L-alanine:_step_1/1.	5.07391	0.534369	1	1	0.00184181	0.00161349	0	0	0	0	0
Terpene_metabolism;lanosterol_biosynthesis;lanosterol_from_farnesyl_diphosphate:_step_1/3.	5.07391	0.534369	1	1	0.000834601	0.0013858	0	0	0	0	0
Terpene_metabolism;lanosterol_biosynthesis;lanosterol_from_farnesyl_diphosphate:_step_2/3.	5.07391	0.534369	1	1	0.000737511	0.00122459	0	0	0	0	0
Amino-acid_biosynthesis;L-lysine_biosynthesis_via_AAA_pathway;L-lysine_from_L-alpha-aminoadipate_(fungal_route):_step_1/3.	5.07391	0.534369	1	1	0.00220824	0.00122276	0	0	0	0	0
tRNA_modification;5-methoxycarbonylmethyl-2-thiouridine-tRNA_biosynthesis.	5.07391	0.534369	1	1	0.00113195	0.000916844	0	0	0	0	0
Cofactor_biosynthesis;riboflavin_biosynthesis.	5.07391	0.534369	1	1	0.000507181	0.000842138	0	0	0	0	0
Glycan_metabolism;N-glycan_metabolism.	5.07391	0.534369	1	1	0.000204904	0.000680457	0	0	0	0	0
Glycolipid_biosynthesis;glycosylphosphatidylinositol-anchor_biosynthesis.	5.07391	0.534369	1	1	0.0015466	0.000480526	0	0	0	0	0
Protein_modification;protein_ubiquitination.	5.07391	0.534369	1	1	0.000288808	0.000480472	0	0	0	0	0
Protein_modification;protein_glycosylation.	5.07391	0.534369	1	1	0.000490976	0.000368143	0	0	0	0	0
Metabolic_intermediate_biosynthesis;(R)-mevalonate_biosynthesis;(R)-mevalonate_from_acetyl-CoA:_step_3/3.	5.07391	0.534369	1	1	0.000108658	0.000363127	0	0	0	0	0
Lipid_metabolism;sphingolipid_metabolism.	5.07391	0.534369	1	1	0.000717768	0.000322402	0	0	0	0	0
Protein_modification;protein_sumoylation.	5.07391	0.534369	1	1	0.00015414	0.000313449	0	0	0	0	0
Lipid_metabolism;fatty_acid_metabolism.	5.07391	0.534369	1	1	0.000154978	0.000257331	0	0	0	0	0
Protein_modification;eIF5A_hypusination.	5.07391	0.534369	1	1	0.0001075	0.000178497	0	0	0	0	0
Protein_modification;peptidyl-diphthamide_biosynthesis.	5.07391	0.534369	1	1	0.000320962	0.000152354	0	0	0	0	0
Phospholipid_metabolism;CDP-diacylglycerol_biosynthesis;CDP-diacylglycerol_from_sn-glycerol_3-phosphate:_step_1/3.	5.07391	0.534369	1	1	0.000168784	8.15e-05	0	0	0	0	0
Cofactor_biosynthesis;adenosylcobalamin_biosynthesis;cob(II)yrinate_a,c-diamide_from_sirohydrochlorin_(anaerobic_route):_step_10/10.	5.07391	0.534369	1	1	0.00253736	0.00082038	0	0	0	0	0
Metabolic_intermediate_biosynthesis;chorismate_biosynthesis.	5.07391	0.534369	1	1	0.00173319	0.00490654	0	0	0	0	0
tRNA_modification;archaeosine-tRNA_biosynthesis.	5.07391	0.534369	1	1	0.00561181	0.00339826	0	0	0	0	0
Cofactor_biosynthesis;coenzyme_F0_biosynthesis.	5.07391	0.534369	1	1	0.000631816	0.00102207	0	0	0	0	0
Cofactor_biosynthesis;FMN_biosynthesis;FMN_from_riboflavin_(CTP_route):_step_1/1.	5.07391	0.534369	1	1	0.00215373	0	0	0	0.0265294	0	0
Amino-acid_biosynthesis;L-arginine_biosynthesis;L-ornithine_and_N-acetyl-L-glutamate_from_L-glutamate_and_N(2)-acetyl-L-ornithine_(cyclic):_step_1/1.	5.07391	0.534369	1	1	0	0	0	0	0	0.0130319	0.00635776
Amino-acid_degradation;L-glutamate_degradation_via_hydroxyglutarate_pathway;crotonoyl-CoA_from_L-glutamate:_step_4/5.	5.07391	0.534369	1	1	0.0318415	0.0396327	0	0	0	0	0
Amino-acid_degradation;L-glutamate_degradation_via_hydroxyglutarate_pathway;crotonoyl-CoA_from_L-glutamate:_step_3/5.	5.07391	0.534369	1	1	0.0274991	0.0230298	0	0	0	0	0
Amino-acid_degradation;L-glutamate_degradation_via_hydroxyglutarate_pathway;crotonoyl-CoA_from_L-glutamate:_step_1/5.	5.07391	0.534369	1	1	0.00429352	0.00715327	0	0	0	0	0
Amino-acid_degradation;L-glutamate_degradation_via_mesaconate_pathway;acetate_and_pyruvate_from_L-glutamate:_step_1/4.	5.07391	0.534369	1	1	0.000333084	0.000277469	0	0	0	0	0
Carbohydrate_metabolism;fructoselysine_degradation_[regulation].	5.05069	0.537328	1	1	0.223373	0.126592	0.124256	0.181076	0.164418	0.0792266	0.0231245
Cofactor_biosynthesis;pyridoxine_5'-phosphate_biosynthesis;pyridoxine_5'-phosphate_from_D-erythrose_4-phosphate:_step_2/5.	5.035	0.539332	1	1	0.0915049	0.083364	0.105107	0.100948	0.111547	0.0310364	0.0536709
Cofactor_biosynthesis;tetrahydrofolate_biosynthesis;2-amino-4-hydroxy-6-hydroxymethyl-7,8-dihydropteridine_diphosphate_from_7,8-dihydroneopterin_triphosphate:_step_4/4.	5.00252	0.54349	1	1	0.0165173	0.0282437	0.012131	0.0281479	0.0177992	0.0245853	0.0118051
Amine_and_polyamine_biosynthesis;S-adenosylmethioninamine_biosynthesis;S-adenosylmethioninamine_from_S-adenosyl-L-methionine:_step_1/1.	4.91996	0.554119	1	1	0.076613	0.0729141	0.0630207	0.0732861	0.0712508	0.0453851	0.0237565
Cofactor_biosynthesis;tetrahydrofolate_biosynthesis;4-aminobenzoate_from_chorismate:_step_2/2.	4.9127	0.555058	1	1	0.0511103	0.0578907	0.0331518	0.0369739	0.0244373	0.121309	0.0176461
Cofactor_biosynthesis;nicotinate_biosynthesis;nicotinate_from_nicotinamide:_step_1/1.	4.90525	0.556022	1	1	0.0477782	0.0455427	0.0328896	0.0264058	0.0611394	0.00775618	0.0166034
Cofactor_biosynthesis;thiamine_diphosphate_biosynthesis;4-amino-2-methyl-5-diphosphomethylpyrimidine_from_5-amino-1-(5-phospho-D-ribosyl)imidazole:_step_3/3.	4.90264	0.556359	1	1	0.0384776	0.0299821	0.0375256	0.0288688	0.0179185	0.0500442	0.0219659
Energy_metabolism;nitrogen_metabolism.	4.83454	0.565203	1	1	0.04269	0.0350047	0.0630944	0.057123	0.0532966	0.0530669	0.0133985
Amino-acid_degradation;L-threonine_degradation_via_oxydo-reductase_pathway;glycine_from_L-threonine:_step_2/2.	4.79391	0.570505	1	1	0.16818	0.180804	0.127609	0.138225	0.102226	0.054793	0.245943
Sulfur_metabolism;glutathione_biosynthesis;glutathione_from_L-cysteine_and_L-glutamate:_step_1/2.	4.75381	0.575754	1	1	0.0705228	0.110476	0.0595336	0.0826452	0.0669432	0.102103	0.0192852
Cofactor_biosynthesis;tetrahydrofolate_biosynthesis;2-amino-4-hydroxy-6-hydroxymethyl-7,8-dihydropteridine_diphosphate_from_7,8-dihydroneopterin_triphosphate:_step_3/4.	4.74566	0.576824	1	1	0.0953717	0.0941028	0.0847683	0.0551378	0.0724664	0.0876303	0.0509029
Carbohydrate_degradation;pentose_phosphate_pathway;D-ribose_5-phosphate_from_D-ribulose_5-phosphate_(non-oxidative_stage):_step_1/1.	4.72579	0.579432	1	1	0.198654	0.201737	0.236885	0.20843	0.209978	0.199773	0.164799
Bacterial_outer_membrane_biogenesis;LPS_lipid_A_biosynthesis.	4.71698	0.58059	1	1	0.16517	0.161589	0.132924	0.0998632	0.122289	0.0727159	0.0940255
Amino-sugar_metabolism;N-acetylneuraminate_degradation;D-fructose_6-phosphate_from_N-acetylneuraminate:_step_2/5.	4.68362	0.584983	1	1	0.152904	0.179238	0.221693	0.0610908	0.131542	0.084774	0.0950447
Amino-acid_biosynthesis;L-histidine_biosynthesis;L-histidine_from_5-phospho-alpha-D-ribose_1-diphosphate:_step_3/9.	4.68178	0.585225	1	1	0.384818	0.371163	0.404642	0.366048	0.404373	0.429404	0.338482
Nitrogen_metabolism;urea_cycle;L-ornithine_and_urea_from_L-arginine:_step_1/1.	4.64662	0.589867	1	1	0.00129177	0.00163309	0.000681219	0.000786809	0.000389458	0	0
Amino-acid_biosynthesis;L-tyrosine_biosynthesis;(4-hydroxyphenyl)pyruvate_from_prephenate_(NAD(+)_route):_step_1/1.	4.64218	0.590454	1	1	0.0637903	0.0549236	0.061799	0.0594782	0.0733584	0.0473777	0.059805
Nitrogen_metabolism;(S)-allantoin_degradation;allantoate_from_(S)-allantoin:_step_1/1.	4.63372	0.591573	1	1	0.0932885	0.0979229	0.103983	0.12453	0.0447437	0.124592	0.0256886
Organic_acid_metabolism;glycolate_degradation;3-phospho-D-glycerate_from_glycolate:_step_4/4.	4.57131	0.599847	1	1	0.190858	0.170183	0.188654	0.123545	0.16429	0.27737	0.0408829
Metabolic_intermediate_biosynthesis;chorismate_biosynthesis;chorismate_from_D-erythrose_4-phosphate_and_phosphoenolpyruvate:_step_5/7.	4.47609	0.61253	1	1	0.132137	0.134521	0.124627	0.154759	0.136873	0.152152	0.0864449
Amino-acid_biosynthesis;L-methionine_biosynthesis_via_de_novo_pathway;L-methionine_from_L-homocysteine_(MetE_route):_step_1/1.	4.4721	0.613063	1	1	0.0725488	0.0886442	0.064251	0.09239	0.0725479	0.0428639	0.0973596
Aromatic_compound_metabolism;4-hydroxyphenylacetate_degradation;pyruvate_and_succinate_semialdehyde_from_4-hydroxyphenylacetate:_step_7/7.	4.45668	0.615125	1	1	0.0590932	0.0580209	0.0769074	0.100858	0.0628368	0	0
Aromatic_compound_metabolism;4-hydroxyphenylacetate_degradation;pyruvate_and_succinate_semialdehyde_from_4-hydroxyphenylacetate:_step_4/7.	4.44877	0.616183	1	1	0.0714103	0.0639289	0.0700636	0.0720437	0.0434269	0	0
Aromatic_compound_metabolism;4-hydroxyphenylacetate_degradation;pyruvate_and_succinate_semialdehyde_from_4-hydroxyphenylacetate:_step_5/7.	4.44877	0.616183	1	1	0.0714103	0.0639289	0.0700636	0.0720437	0.0434269	0	0
Cofactor_biosynthesis;riboflavin_biosynthesis;5-amino-6-(D-ribitylamino)uracil_from_GTP:_step_3/4.	4.44695	0.616426	1	1	0.0284473	0.0300525	0.0173418	0.0174944	0.0223977	0.02372	0.00796121
Amino-sugar_metabolism;N-acetylneuraminate_degradation;D-fructose_6-phosphate_from_N-acetylneuraminate:_step_4/5.	4.43664	0.617806	1	1	0.0928122	0.0947067	0.117988	0.155101	0.066504	0.0408298	0.148665
Cofactor_biosynthesis;tetrahydrofolate_biosynthesis;4-aminobenzoate_from_chorismate:_step_1/2.	4.43633	0.617847	1	1	0.0440667	0.0413062	0.0409373	0.0261324	0.0347918	0.0301714	0.0114805
Pyrimidine_metabolism;dTMP_biosynthesis_via_salvage_pathway;dTMP_from_thymine:_step_1/2.	4.43354	0.61822	1	1	0.154619	0.189995	0.169708	0.182918	0.118346	0.1481	0.0598331
Carbohydrate_metabolism;glyoxylate_cycle;(S)-malate_from_isocitrate:_step_2/2.	4.4224	0.619712	1	1	0.0146251	0.0175539	0.0146476	0.0167291	0.0160175	0.0121652	0.00575406
Quinol/quinone_metabolism;menaquinone_biosynthesis.	4.42224	0.619733	1	1	0.307859	0.306914	0.304452	0.141884	0.354269	0.13981	0.110822
Cofactor_biosynthesis;adenosylcobalamin_biosynthesis;adenosylcobalamin_from_cob(II)yrinate_a,c-diamide:_step_7/7.	4.40609	0.621898	1	1	0.0535845	0.0631381	0.0255601	0.0537883	0.0263907	0.0378184	0.0895222
Polyol_metabolism;myo-inositol_degradation_into_acetyl-CoA;acetyl-CoA_from_myo-inositol:_step_2/7.	4.40367	0.622221	1	1	0.000340592	0.000386006	0	0.000568142	0.00055706	0.00110131	0
Lipopolysaccharide_metabolism;4-amino-4-deoxy-beta-L-arabinose-lipid_A_biosynthesis.	4.3798	0.625423	1	1	0.139614	0.136572	0.149784	0.0930827	0.139299	0.146489	0.0381317
Glycan_degradation;glycogen_degradation.	4.33841	0.630982	1	1	0.179647	0.201781	0.197948	0.123495	0.110372	0.316131	0.0920477
Nitrogen_metabolism;(S)-allantoin_degradation;oxalurate_from_(S)-ureidoglycolate:_step_1/1.	4.29293	0.637102	1	1	0.0772602	0.0697956	0.0507344	0.102234	0.0286092	0.0319545	0.0215466
Amino-acid_biosynthesis;L-serine_biosynthesis;L-serine_from_3-phospho-D-glycerate:_step_1/3.	4.28128	0.63867	1	1	0.0451004	0.049696	0.0551294	0.0556796	0.0683211	0.0302852	0.0141034
Phospholipid_metabolism;CDP-diacylglycerol_biosynthesis;CDP-diacylglycerol_from_sn-glycerol_3-phosphate:_step_2/3.	4.26034	0.641491	1	1	0.0157118	0.0151839	0.0124144	0.0132966	0.0141966	0.0104707	0.00924848
Purine_metabolism;IMP_biosynthesis_via_de_novo_pathway;N(2)-formyl-N(1)-(5-phospho-D-ribosyl)glycinamide_from_N(1)-(5-phospho-D-ribosyl)glycinamide_(10-formyl_THF_route):_step_1/1.	4.22203	0.646658	1	1	0.06047	0.0587693	0.0648924	0.0480734	0.0475821	0.0579726	0.0487329
Purine_metabolism;IMP_biosynthesis_via_de_novo_pathway;N(1)-(5-phospho-D-ribosyl)glycinamide_from_5-phospho-alpha-D-ribose_1-diphosphate:_step_1/2.	4.22126	0.646762	1	1	0.127725	0.125549	0.128647	0.118428	0.118612	0.148013	0.116799
Carbohydrate_degradation;pentose_phosphate_pathway;D-ribulose_5-phosphate_from_D-glucose_6-phosphate_(oxidative_stage):_step_2/3.	4.20969	0.648324	1	1	0.111495	0.144876	0.103131	0.0868384	0.153916	0.0770345	0.0432967
Lipid_metabolism;bile_acid_degradation.	4.12098	0.660308	1	1	0.119044	0.102739	0	0.11879	0	0	0
Nucleotide-sugar_biosynthesis;GDP-D-glycero-alpha-D-manno-heptose_biosynthesis;GDP-D-glycero-alpha-D-manno-heptose_from_D-glycero-alpha-D-manno-heptose_7-phosphate:_step_2/3.	4.12098	0.660308	1	1	0.00735889	0.00700604	0	0	0	0.0212091	0
Cofactor_biosynthesis;riboflavin_biosynthesis;5-amino-6-(D-ribitylamino)uracil_from_GTP:_step_2/4.	4.12098	0.660308	1	1	0.000819115	0	0	0.0094777	0	0	0.0100445
Amino-acid_biosynthesis;glycine_biosynthesis;glycine_from_L-serine:_step_1/1.	4.12098	0.660308	1	1	0.0368483	0.0350134	0.0319283	0	0	0	0
One-carbon_metabolism;methanogenesis_from_CO(2);5,10-methylene-5,6,7,8-tetrahydromethanopterin_from_5,10-methenyl-5,6,7,8-tetrahydromethanopterin_(coenzyme_F420_route):_step_1/1.	4.12098	0.660308	1	1	0.019054	0.0184993	0.0230944	0	0	0	0
Cofactor_biosynthesis;B6_vitamer_interconversion;pyridoxal_5'-phosphate_from_pyridoxamine_5'-phosphate:_step_1/1.	4.12098	0.660308	1	1	0	0	0.000761386	0	0	0.000750411	0.00417297
Cofactor_biosynthesis;methanofuran_biosynthesis.	4.12098	0.660308	1	1	0.00461514	0.00373289	0	0	0.0284243	0	0
Metabolic_intermediate_biosynthesis;chorismate_biosynthesis;chorismate_from_D-erythrose_4-phosphate_and_phosphoenolpyruvate:_step_1/7.	4.09091	0.664375	1	1	0.0718909	0.0677641	0.0893754	0.0636567	0.0802253	0.042765	0.0250253
Sulfur_metabolism;glutathione_biosynthesis;glutathione_from_L-cysteine_and_L-glutamate:_step_2/2.	4.06735	0.667563	1	1	0.248204	0.146985	0.222162	0.223506	0.24514	0.282904	0.163492
Cofactor_biosynthesis;NAD(+)_biosynthesis_[regulation].	4.04685	0.670336	1	1	0.177813	0.157699	0.145627	0.176381	0.140131	0.0717964	0.0898604
Carbohydrate_biosynthesis;3-deoxy-D-manno-octulosonate_biosynthesis;3-deoxy-D-manno-octulosonate_from_D-ribulose_5-phosphate:_step_3/3.	4.0289	0.672765	1	1	0.204408	0.201262	0.138874	0.128624	0.223036	0.0758094	0.0825455
Carbohydrate_acid_metabolism;D-galactonate_degradation;D-glyceraldehyde_3-phosphate_and_pyruvate_from_D-galactonate:_step_3/3.	4.01828	0.674202	1	1	0.252176	0.252239	0.15154	0.216481	0.281379	0.229511	0.117942
Isoprenoid_biosynthesis;dimethylallyl_diphosphate_biosynthesis;dimethylallyl_diphosphate_from_isopentenyl_diphosphate:_step_1/1.	4.01477	0.674677	1	1	0.0669453	0.118682	0.0684163	0.0545024	0.0457558	0.0789015	0.0488954
Amino-acid_biosynthesis;L-threonine_biosynthesis;L-threonine_from_L-aspartate:_step_5/5.	4.00584	0.675886	1	1	0.0358655	0.0336623	0.0433178	0.0378159	0.0220528	0.0261418	0.0468722
Sulfur_metabolism;hydrogen_sulfide_biosynthesis;sulfite_from_sulfate:_step_3/3.	4.00231	0.676364	1	1	0.0924974	0.0979793	0.076467	0.0603382	0.0597534	0.109459	0.0726111
Pyrimidine_metabolism;UMP_biosynthesis_via_de_novo_pathway;(S)-dihydroorotate_from_bicarbonate:_step_3/3.	3.98174	0.679148	1	1	0.092114	0.0851356	0.0904965	0.109717	0.0729912	0.0710972	0.0608529
Porphyrin-containing_compound_metabolism;protoporphyrin-IX_biosynthesis;coproporphyrinogen-III_from_5-aminolevulinate:_step_3/4.	3.97669	0.679831	1	1	0.0310247	0.0317792	0.0299272	0.0304638	0.0200751	0.0144548	0.0178577
Amino-acid_biosynthesis;L-isoleucine_biosynthesis;2-oxobutanoate_from_L-threonine.	3.93551	0.685404	1	1	0.183971	0.20327	0.170014	0.396497	0.0521226	0.0946203	0.0867411
Carbohydrate_metabolism;tricarboxylic_acid_cycle;fumarate_from_succinate_(bacterial_route):_step_1/1.	3.91506	0.68817	1	1	0.0443459	0.027269	0.0486248	0.0380207	0.0469387	0.0170104	0.0385758
Cofactor_biosynthesis;molybdopterin_biosynthesis.	3.88737	0.691915	1	1	0.0497696	0.0544502	0.0450014	0.0382322	0.0551053	0.0324889	0.0311177
Purine_metabolism;IMP_biosynthesis_via_de_novo_pathway;N(1)-(5-phospho-D-ribosyl)glycinamide_from_5-phospho-alpha-D-ribose_1-diphosphate:_step_2/2.	3.87881	0.693073	1	1	0.033617	0.0338679	0.0308029	0.0263097	0.0290988	0.0203559	0.0437702
Nucleoside_biosynthesis;alpha-ribazole_biosynthesis;alpha-ribazole_from_5,6-dimethylbenzimidazole:_step_2/2.	3.87742	0.693261	1	1	0.0987065	0.0882867	0.14385	0.0402843	0.0559601	0.044463	0.160738
Lipid_metabolism;short-chain_fatty_acid_metabolism.	3.86506	0.694932	1	1	0.143378	0.171343	0.215358	0.0797156	0.116326	0.0660482	0.276045
Carbohydrate_metabolism;D-sorbitol_degradation;D-fructose_6-phosphate_from_D-sorbitol_6-phosphate:_step_1/1.	3.85052	0.696897	1	1	0.185348	0.162645	0.0701265	0.0893272	0.208224	0.239323	0.205771
Cofactor_biosynthesis;thiamine_diphosphate_biosynthesis;thiamine_phosphate_from_4-amino-2-methyl-5-diphosphomethylpyrimidine_and_4-methyl-5-(2-phosphoethyl)-thiazole:_step_1/1.	3.84679	0.697401	1	1	0.0657104	0.0666572	0.0546414	0.0567084	0.0591008	0.036368	0.0581572
Cofactor_biosynthesis;NAD(+)_biosynthesis;NAD(+)_from_deamido-NAD(+)_(ammonia_route):_step_1/1.	3.8424	0.697995	1	1	0.151578	0.158492	0.126118	0.163836	0.122528	0.133359	0.10283
Nucleotide-sugar_biosynthesis;CMP-3-deoxy-D-manno-octulosonate_biosynthesis;CMP-3-deoxy-D-manno-octulosonate_from_3-deoxy-D-manno-octulosonate_and_CTP:_step_1/1.	3.82532	0.700302	1	1	0.00596179	0.00567972	0.00492468	0.00589016	0.00747344	0	0.0107123
Amine_and_polyamine_degradation;putrescine_degradation;4-aminobutanoate_from_putrescine:_step_3/4.	3.8229	0.700628	1	1	0.131613	0.164107	0.128944	0.0779914	0.0919572	0.0444132	0.149294
Carbohydrate_acid_metabolism;D-glucarate_degradation;2,5-dioxopentanoate_from_D-glucarate:_step_1/2.	3.79022	0.70504	1	1	0.169345	0.137758	0.166693	0.10474	0.12009	0.13397	0.0468051
Glycan_metabolism;bacterial_cellulose_biosynthesis.	3.78373	0.705917	1	1	0.0617592	0.0727794	0.0638253	0.118833	0.0283857	0.0235697	0.0432713
Energy_metabolism;oxidative_phosphorylation.	3.78097	0.706289	1	1	0.0390679	0.0392371	0.0366581	0.0370739	0.0369927	0.0359279	0.0312606
Amino-acid_degradation;L-lysine_degradation_via_saccharopine_pathway;glutaryl-CoA_from_L-lysine:_step_6/6.	3.74183	0.711566	1	1	0.0397628	0.0436543	0.0396555	0.044714	0.0415996	0.0347223	0.0347455
Amino-acid_degradation;L-arginine_degradation_via_AST_pathway;L-glutamate_and_succinate_from_L-arginine:_step_3/5.	3.73481	0.712512	1	1	0.128749	0.134956	0.219695	0.191405	0.118234	0.0823705	0.0669195
Amino-acid_biosynthesis;L-proline_biosynthesis;L-proline_from_L-glutamate_5-semialdehyde:_step_1/1.	3.70622	0.716361	1	1	0.0293028	0.0313409	0.0296119	0.0300539	0.0254116	0.0330468	0.0171611
Carbohydrate_degradation;glycolysis;pyruvate_from_D-glyceraldehyde_3-phosphate:_step_1/5.	3.5888	0.73212	1	1	0.0594836	0.0617896	0.0621251	0.0527149	0.0486737	0.0818274	0.0742367
Carbohydrate_acid_metabolism;D-galactonate_degradation;D-glyceraldehyde_3-phosphate_and_pyruvate_from_D-galactonate:_step_1/3.	3.58464	0.732676	1	1	0.0678717	0.0713597	0.103939	0.0636	0.0481043	0.0893177	0.0522443
Cofactor_biosynthesis;biotin_biosynthesis.	3.55911	0.73609	1	1	0.0554252	0.0754917	0.0742139	0.0588278	0.0365551	0.0373875	0.0289431
Cofactor_degradation;L-ascorbate_degradation;D-xylulose_5-phosphate_from_L-ascorbate:_step_2/4.	3.54733	0.737662	1	1	0.0437409	0.0483406	0.00423301	0.00384595	0.0708426	0.00522346	0
Carbohydrate_acid_metabolism;D-gluconate_degradation_[regulation].	3.47371	0.747464	1	1	0.264431	0.210265	0.218165	0.228818	0.372913	0.279097	0.061073
Carbohydrate_metabolism;tricarboxylic_acid_cycle;(S)-malate_from_fumarate:_step_1/1.	3.46442	0.748698	1	1	0.0559633	0.055226	0.0545572	0.0550722	0.0497568	0.0565	0.0333786
Carbohydrate_degradation;L-rhamnose_degradation;glycerone_phosphate_from_L-rhamnose:_step_3/3.	3.45434	0.750034	1	1	0.283039	0.289523	0.34595	0.290814	0.266668	0.163147	0.233036
Purine_metabolism;ppGpp_biosynthesis;ppGpp_from_GTP:_step_1/2.	3.44969	0.75065	1	1	0.156752	0.1422	0.163856	0.170866	0.129774	0.114504	0.063969
Phospholipid_metabolism;phosphatidylglycerol_biosynthesis;phosphatidylglycerol_from_CDP-diacylglycerol:_step_2/2.	3.40833	0.756123	1	1	0.159753	0.143466	0.220558	0.0773715	0.108268	0.304798	0.122333
Porphyrin-containing_compound_metabolism;protoporphyrin-IX_biosynthesis;protoporphyrin-IX_from_protoporphyrinogen-IX:_step_1/1.	3.40797	0.756171	1	1	0.0285873	0.0328113	0.0285396	0.0486406	0.04525	0.0604749	0.00920099
Carbohydrate_degradation;L-arabinose_degradation_via_L-ribulose;D-xylulose_5-phosphate_from_L-arabinose_(bacterial_route):_step_2/3.	3.39457	0.75794	1	1	0.12338	0.149206	0.145701	0.140403	0.0786283	0.191576	0.0618407
Amino-acid_degradation;L-threonine_degradation_via_oxydo-reductase_pathway;glycine_from_L-threonine:_step_1/2.	3.38396	0.759339	1	1	0.119837	0.134581	0.058424	0.0869587	0.0622903	0.17079	0.0646522
Amino-acid_biosynthesis;L-leucine_biosynthesis;L-leucine_from_3-methyl-2-oxobutanoate:_step_4/4.	3.36127	0.762326	1	1	0.0586001	0.0609545	0.049943	0.05083	0.052443	0.0419864	0.0883638
Amino-acid_degradation;L-arginine_degradation_via_AST_pathway;L-glutamate_and_succinate_from_L-arginine:_step_5/5.	3.33859	0.765306	1	1	0.103885	0.0859333	0.135498	0.154011	0.152393	0.114639	0.0565807
Purine_metabolism;purine_nucleotide_biosynthesis_[regulation].	3.33652	0.765577	1	1	0.222968	0.165757	0.0834254	0.161774	0.11287	0.432838	0.191409
Metabolic_intermediate_degradation;oxalate_degradation;CO(2)_and_formate_from_oxalate:_step_1/2.	3.32385	0.767239	1	1	0.17304	0.161398	0.171314	0.203103	0.172049	0.0767663	0.0760959
Glycolipid_biosynthesis;lipid_IV(A)_biosynthesis;lipid_IV(A)_from_(3R)-3-hydroxytetradecanoyl-[acyl-carrier-protein]_and_UDP-N-acetyl-alpha-D-glucosamine:_step_5/6.	3.30506	0.769699	1	1	0.00634087	0.00636831	0.00618869	0.00609945	0.00637673	0.00595795	0.00621685
Metabolic_intermediate_biosynthesis;(R)-mevalonate_biosynthesis;(R)-mevalonate_from_acetyl-CoA:_step_2/3.	3.28047	0.77291	1	1	0.00112371	0.00130666	0.000984765	0.000910663	0.000421796	0.00156995	0.00146552
Amino-acid_biosynthesis;L-methionine_biosynthesis_via_de_novo_pathway;L-homoserine_from_L-aspartate:_step_2/3.	3.25834	0.775794	1	1	0.0722542	0.0649574	0.0836324	0.0570666	0.0688673	0.140803	0.036418
Pyrimidine_metabolism;UMP_biosynthesis_via_de_novo_pathway;UMP_from_orotate:_step_2/2.	3.25587	0.776115	1	1	0.124702	0.132066	0.119531	0.160673	0.127824	0.0871015	0.185005
Organic_acid_metabolism;glycolate_biosynthesis;glycolate_from_2-phosphoglycolate:_step_1/1.	3.22851	0.779668	1	1	0.0955384	0.0979776	0.0887628	0.0778046	0.071023	0.0838492	0.101993
Carbohydrate_degradation;pentose_phosphate_pathway;D-ribulose_5-phosphate_from_D-glucose_6-phosphate_(oxidative_stage):_step_1/3.	3.17746	0.786266	1	1	0.0173294	0.016966	0.0225655	0.015196	0.0202689	0.0122911	0.036972
Porphyrin-containing_compound_metabolism;protoheme_biosynthesis;protoheme_from_protoporphyrin-IX:_step_1/1.	3.16202	0.788254	1	1	0.0359995	0.0309709	0.0413083	0.0279841	0.0411827	0.0381712	0.0252348
Organic_acid_metabolism;glycolate_degradation;3-phospho-D-glycerate_from_glycolate:_step_3/4.	3.14283	0.790718	1	1	0.206258	0.187542	0.210865	0.139857	0.232756	0.200457	0.0911864
Cofactor_biosynthesis;B6_vitamer_interconversion;pyridoxal_5'-phosphate_from_pyridoxine_5'-phosphate:_step_1/1.	3.14159	0.790877	1	1	0.0163381	0.0197084	0.0138886	0.0181116	0.0244812	0.0263657	0.00943075
Amine_and_polyamine_biosynthesis;betaine_biosynthesis_via_choline_pathway;betaine_aldehyde_from_choline_(cytochrome_c_reductase_route):_step_1/1.	3.1414	0.790902	1	1	0.0853718	0.0901708	0.0708068	0.078399	0.0683969	0.0927201	0.0365035
Cofactor_biosynthesis;coenzyme_F420_biosynthesis.	3.14043	0.791026	1	1	0.00178613	0.00110832	0.00276725	0	0.00550053	0	0
Organosulfur_degradation;taurine_degradation_via_aerobic_pathway;acetyl_phosphate_and_sulfite_from_taurine:_step_1/2.	3.14043	0.791026	1	1	0.0317895	0.0244532	0.0412329	0	0.132361	0	0
Polyol_metabolism;glycerol_fermentation;glycerone_phosphate_from_glycerol_(oxidative_route):_step_1/2.	3.12389	0.793144	1	1	0.091502	0.0907759	0.0808786	0.0429043	0.0517901	0.129367	0.105798
Quinol/quinone_metabolism;menaquinone_biosynthesis;menaquinol_from_1,4-dihydroxy-2-naphthoate:_step_1/2.	3.09854	0.796382	1	1	0.0623338	0.0725314	0.0578512	0.0285899	0.048616	0.0661465	0.0229493
Purine_metabolism;IMP_biosynthesis_via_de_novo_pathway;formate_from_10-formyl-5,6,7,8-tetrahydrofolate:_step_1/1.	3.09521	0.796806	1	1	0.0861242	0.074228	0.0749795	0.0629251	0.0777827	0.0356722	0.0444771
Amino-sugar_metabolism;N-acetylmuramate_degradation.	3.06946	0.80008	1	1	0.090652	0.0813991	0.0818336	0.084954	0.0602702	0.0516769	0.0655785
Amine_and_polyamine_degradation;putrescine_degradation;4-aminobutanoate_from_4-aminobutanal:_step_1/1.	3.0497	0.802584	1	1	0.148513	0.161872	0.119162	0.107452	0.0996436	0.0538752	0.378763
Cofactor_biosynthesis;riboflavin_biosynthesis;riboflavin_from_2-hydroxy-3-oxobutyl_phosphate_and_5-amino-6-(D-ribitylamino)uracil:_step_1/2.	3.03462	0.804489	1	1	0.291362	0.269134	0.282945	0.278322	0.237441	0.305378	0.2224
Secondary_metabolite_metabolism;methylglyoxal_degradation;(R)-lactate_from_methylglyoxal:_step_2/2.	3.03398	0.80457	1	1	0.0579822	0.0647487	0.0463935	0.0396238	0.0565156	0.0487501	0.0263753
Protein_modification;lipoprotein_biosynthesis_(N-acyl_transfer).	3.0286	0.805249	1	1	0.0252824	0.0247098	0.0291432	0.0254805	0.0256759	0.0181747	0.0148053
Amino-acid_degradation;L-threonine_degradation_via_propanoate_pathway_[regulation].	3.02852	0.805259	1	1	0.112775	0.106762	0.0794577	0.106983	0.0731744	0.25236	0.0517046
Amine_and_polyamine_biosynthesis;putrescine_biosynthesis_via_L-ornithine_pathway;putrescine_from_L-ornithine:_step_1/1.	3.0252	0.805678	1	1	0.00434293	0.00524145	0.00210543	0.00554469	0.00624106	0.0020787	0.00460372
Amino-acid_biosynthesis;L-lysine_biosynthesis_via_DAP_pathway;LL-2,6-diaminopimelate_from_(S)-tetrahydrodipicolinate_(succinylase_route):_step_3/3.	3.00821	0.807815	1	1	0.0505676	0.0500829	0.0312988	0.0543834	0.0499221	0.0352045	0.0235774
Metabolic_intermediate_biosynthesis;chorismate_biosynthesis;chorismate_from_D-erythrose_4-phosphate_and_phosphoenolpyruvate:_step_4/7.	2.98977	0.810129	1	1	0.0456746	0.0499955	0.0410362	0.0371744	0.0418076	0.0428138	0.0391163
Cofactor_biosynthesis;NAD(+)_biosynthesis;nicotinate_D-ribonucleotide_from_nicotinate:_step_1/1.	2.97804	0.811598	1	1	0.170946	0.154355	0.245537	0.105119	0.0782951	0.151907	0.176987
Carbohydrate_metabolism;tricarboxylic_acid_cycle;isocitrate_from_oxaloacetate:_step_1/2.	2.96938	0.81268	1	1	0.0105588	0.010331	0.009945	0.00897073	0.00951082	0.0136935	0.0148598
Carbohydrate_degradation;L-fucose_degradation;L-lactaldehyde_and_glycerone_phosphate_from_L-fucose:_step_1/3.	2.96394	0.813359	1	1	0.089801	0.071202	0.0607605	0.0770509	0.054836	0.0535961	0.0455549
Amino-acid_degradation;L-histidine_degradation_into_L-glutamate;N-formimidoyl-L-glutamate_from_L-histidine:_step_3/3.	2.95405	0.814592	1	1	0.0707463	0.0722657	0.0666939	0.0703373	0.0646438	0.0554841	0.0499921
Cell_wall_biogenesis;cell_wall_polysaccharide_biosynthesis.	2.93836	0.816543	1	1	0.0483437	0.0572349	0.0481976	0.0370359	0.0323031	0.0894508	0.0452305
Phospholipid_metabolism;phosphatidylglycerol_biosynthesis;phosphatidylglycerol_from_CDP-diacylglycerol:_step_1/2.	2.9221	0.818559	1	1	0.0934106	0.121441	0.112754	0.0858318	0.0764616	0.0708111	0.0551471
Protein_modification;protein_pupylation.	2.91835	0.819023	1	1	3.18e-06	0.0469362	0.0321223	0.276907	0.387702	0.692202	0.22037
Carbohydrate_acid_metabolism;galactarate_degradation;D-glycerate_from_galactarate:_step_1/3.	2.91688	0.819205	1	1	0.053707	0.0643145	0.0624597	0.0351491	0.0704288	0.0247801	0.0182733
Amino-acid_biosynthesis;L-cysteine_biosynthesis;L-cysteine_from_L-serine:_step_2/2.	2.91676	0.819219	1	1	0.144365	0.14931	0.148166	0.150891	0.152584	0.117401	0.181545
Amino-acid_biosynthesis;L-methionine_biosynthesis_via_de_novo_pathway;L-cystathionine_from_O-succinyl-L-homoserine:_step_1/1.	2.91534	0.819395	1	1	0.0555947	0.0595171	0.0455871	0.0460255	0.0611481	0.0327745	0.140684
Cofactor_degradation;L-ascorbate_degradation;D-xylulose_5-phosphate_from_L-ascorbate:_step_1/4.	2.89856	0.821467	1	1	0.179879	0.219607	0.143692	0.131301	0.207378	0.100308	0.0865151
Amine_and_polyamine_degradation;putrescine_degradation;4-aminobutanoate_from_putrescine:_step_1/4.	2.8978	0.821561	1	1	0.173425	0.144378	0.179805	0.160198	0.0575779	0.198491	0.0385932
Organosulfur_degradation;taurine_degradation_via_aerobic_pathway;aminoacetaldehyde_and_sulfite_from_taurine:_step_1/1.	2.88921	0.822619	1	1	0.169118	0.163053	0.190991	0.20957	0.257906	0.0967816	0.0835869
Pyrimidine_metabolism;UMP_biosynthesis_via_salvage_pathway;UMP_from_uridine:_step_1/1.	2.87666	0.82416	1	1	0.157182	0.164958	0.148152	0.117341	0.156956	0.138815	0.14711
Amino-acid_biosynthesis;L-threonine_biosynthesis;L-threonine_from_L-aspartate:_step_4/5.	2.84895	0.827552	1	1	0.109881	0.105169	0.102159	0.0813419	0.0794796	0.136136	0.0754609
Amino-acid_degradation;L-threonine_degradation_via_propanoate_pathway;propanoate_from_L-threonine:_step_1/4.	2.81524	0.831653	1	1	0.0903763	0.110219	0.0885522	0.0652384	0.096713	0.0902001	0.0324392
Nucleotide-sugar_biosynthesis;ADP-L-glycero-beta-D-manno-heptose_biosynthesis;ADP-L-glycero-beta-D-manno-heptose_from_D-glycero-beta-D-manno-heptose_7-phosphate:_step_3/4.	2.80986	0.832305	1	1	0.089505	0.0927384	0.107136	0.084185	0.0997533	0.0411542	0.146397
Metabolic_intermediate_biosynthesis;(R)-mevalonate_biosynthesis;(R)-mevalonate_from_acetyl-CoA:_step_1/3.	2.80864	0.832452	1	1	0.0203777	0.0217637	0.0196307	0.0250721	0.0273034	0.0163036	0.0137419
Amino-acid_degradation;L-phenylalanine_degradation;phenylacetate_from_L-phenylalanine:_step_3/3.	2.80536	0.83285	1	1	0.142688	0.1377	0.198616	0.127499	0.0921766	0.053915	0.0728436
Amino-acid_biosynthesis;L-tryptophan_biosynthesis;L-tryptophan_from_chorismate:_step_4/5.	2.80466	0.832934	1	1	0.101601	0.0958666	0.0881792	0.102739	0.0907169	0.143149	0.0746209
Metabolic_intermediate_degradation;oxalate_degradation;CO(2)_and_formate_from_oxalate:_step_2/2.	2.79891	0.83363	1	1	0.136851	0.115718	0.164794	0.134487	0.110317	0.0542305	0.291743
Aromatic_compound_metabolism;4-hydroxyphenylacetate_degradation;pyruvate_and_succinate_semialdehyde_from_4-hydroxyphenylacetate:_step_1/7.	2.796	0.83398	1	1	0.0303093	0.0325691	0.0298671	0.0393534	0.019539	0.0207281	0.0619433
Porphyrin-containing_compound_metabolism;protoheme_biosynthesis.	2.79563	0.834026	1	1	0.219449	0.213631	0.134414	0.121053	0.295044	0.199629	0.153319
Sulfur_metabolism;glutathione_metabolism.	2.76469	0.837748	1	1	0.0201683	0.0213184	0.0215886	0.016527	0.0177059	0.0172405	0.0124587
Cofactor_biosynthesis;NAD(+)_biosynthesis;deamido-NAD(+)_from_nicotinate_D-ribonucleotide:_step_1/1.	2.76174	0.838102	1	1	0.063677	0.0650598	0.0655572	0.0590859	0.0872841	0.0487721	0.0464944
Cofactor_biosynthesis;tetrahydrofolate_biosynthesis;7,8-dihydrofolate_from_2-amino-4-hydroxy-6-hydroxymethyl-7,8-dihydropteridine_diphosphate_and_4-aminobenzoate:_step_2/2.	2.73152	0.841711	1	1	0.0452083	0.048394	0.0486521	0.052778	0.0449486	0.0296921	0.0159963
Amino-acid_degradation;L-arginine_degradation_via_AST_pathway;L-glutamate_and_succinate_from_L-arginine:_step_2/5.	2.71058	0.844196	1	1	0.0494116	0.0493879	0.076548	0.0605761	0.0333056	0.0797779	0.136419
Genetic_information_processing;DNA_replication.	2.68608	0.847089	1	1	0.0143295	0.0143047	0.0113767	0.0119256	0.016456	0.00980853	0.0128817
Cofactor_biosynthesis;riboflavin_biosynthesis;riboflavin_from_2-hydroxy-3-oxobutyl_phosphate_and_5-amino-6-(D-ribitylamino)uracil:_step_2/2.	2.68195	0.847575	1	1	0.0290782	0.0286422	0.0290696	0.0279007	0.0289154	0.0542623	0.0100518
Aminoacyl-tRNA_biosynthesis;selenocysteinyl-tRNA(Sec)_biosynthesis;selenocysteinyl-tRNA(Sec)_from_L-seryl-tRNA(Sec)_(bacterial_route):_step_1/1.	2.67199	0.848744	1	1	0.0722396	0.0734187	0.0539092	0.108381	0.0719436	0.0769364	0.026236
Amino-acid_degradation;L-threonine_degradation_via_propanoate_pathway.	2.66396	0.849685	1	1	0.139835	0.18704	0.0999727	0.151192	0.112301	0.0857779	0.0798197
Amino-acid_biosynthesis;L-lysine_biosynthesis_via_DAP_pathway;(S)-tetrahydrodipicolinate_from_L-aspartate:_step_1/4.	2.6612	0.850008	1	1	0.0181517	0.0179285	0.0213368	0.0164216	0.0197037	0.0205173	0.012555
Protein_modification;sulfatase_oxidation.	2.63166	0.853452	1	1	0.0715989	0.0667712	0.102057	0.0648567	0.0363335	0.031165	0.068865
Metabolic_intermediate_metabolism;carbamoyl_phosphate_degradation;CO(2)_and_NH(3)_from_carbamoyl_phosphate:_step_1/1.	2.62948	0.853705	1	1	0.0879111	0.0916087	0.0833499	0.0833055	0.101315	0.0763154	0.0805622
Cofactor_biosynthesis;thiamine_diphosphate_biosynthesis;thiamine_diphosphate_from_thiamine_phosphate:_step_1/1.	2.62356	0.854391	1	1	0.0312013	0.0320552	0.0241655	0.0279166	0.0507192	0.0675036	0.0192102
Nucleotide-sugar_biosynthesis;UDP-N-acetyl-alpha-D-glucosamine_biosynthesis;N-acetyl-alpha-D-glucosamine_1-phosphate_from_alpha-D-glucosamine_6-phosphate_(route_II):_step_2/2.	2.60084	0.857016	1	1	0.085272	0.0774521	0.165123	0.190577	0.124261	0.215994	0.240154
Polyol_metabolism;myo-inositol_degradation_into_acetyl-CoA;acetyl-CoA_from_myo-inositol:_step_5/7.	2.58942	0.858329	1	1	0.000233526	0.000246895	0.000340143	0.000351866	0.000353676	0.000334085	0
Nitrogen_metabolism;nitric_oxide_reduction.	2.56106	0.861572	1	1	0.173292	0.16134	0.189609	0.210455	0.2058	0.195477	0.0702463
Amino-sugar_metabolism;N-acetylmuramate_degradation_[regulation].	2.54747	0.863117	1	1	0.140722	0.141597	0.173877	0.0943653	0.054867	0.0453653	0.0885082
Amino-acid_degradation;L-threonine_degradation_via_propanoate_pathway;propanoate_from_L-threonine:_step_4/4.	2.54555	0.863336	1	1	0.0226818	0.0217063	0.0258335	0.0219661	0.00830674	0.0502733	0.0038139
Carbohydrate_degradation;L-rhamnose_degradation;glycerone_phosphate_from_L-rhamnose:_step_2/3.	2.54474	0.863428	1	1	0.168405	0.145192	0.13106	0.181063	0.107186	0.12231	0.217673
Amine_and_polyamine_degradation;putrescine_degradation.	2.54271	0.863657	1	1	0.167019	0.15957	0.146415	0.129132	0.240605	0.208478	0.0627444
Cofactor_biosynthesis;pyridoxine_5'-phosphate_biosynthesis;pyridoxine_5'-phosphate_from_D-erythrose_4-phosphate:_step_1/5.	2.51397	0.866901	1	1	0.0929595	0.114772	0.0947469	0.0708818	0.0912009	0.102263	0.0470376
Protein_modification;protein_lipoylation_via_endogenous_pathway;protein_N(6)-(lipoyl)lysine_from_octanoyl-[acyl-carrier-protein]:_step_1/2.	2.50105	0.86835	1	1	0.0160728	0.0177882	0.0139022	0.0134322	0.0126486	0.0160215	0.0100692
Glycan_biosynthesis;trehalose_biosynthesis.	2.50036	0.868427	1	1	0.0249695	0.0228323	0.0284489	0.0218874	0.0219616	0.0126554	0.0106152
Cofactor_biosynthesis;biotin_biosynthesis;biotin_from_7,8-diaminononanoate:_step_2/2.	2.47444	0.871317	1	1	0.237883	0.24604	0.28388	0.23104	0.260548	0.229711	0.260199
Polyol_metabolism;1,2-propanediol_degradation.	2.46228	0.872665	1	1	0.000900599	0.0278354	0.00103795	0.000770322	0.000793018	0.000533545	0
Amine_and_polyamine_degradation;putrescine_degradation;4-aminobutanoate_from_putrescine:_step_4/4.	2.45713	0.873234	1	1	0.108664	0.137917	0.197626	0.249717	0.103099	0.0350104	0.350601
Cofactor_biosynthesis;NAD(+)_biosynthesis;nicotinate_D-ribonucleotide_from_quinolinate:_step_1/1.	2.45696	0.873253	1	1	0.0378566	0.0387756	0.0320731	0.0384681	0.0284657	0.0281185	0.041368
Carbohydrate_metabolism;Entner-Doudoroff_pathway.	2.45092	0.87392	1	1	0.114632	0.0978342	0.122883	0.0921753	0.152644	0.0654995	0.111755
Nucleotide-sugar_biosynthesis;dTDP-4-acetamido-4,6-dideoxygalactose_biosynthesis.	2.44504	0.874568	1	1	0.239513	0.181268	0.213129	0.13422	0.267519	0.339291	0.124722
Glycan_degradation;maltose_degradation.	2.4417	0.874934	1	1	0.0123769	0.00577149	0.00722651	0.00583171	0.00722591	0.00474242	0.00687215
Carbohydrate_degradation;L-fucose_degradation;L-lactaldehyde_and_glycerone_phosphate_from_L-fucose:_step_3/3.	2.42536	0.876726	1	1	0.047996	0.0435389	0.049702	0.046181	0.0458618	0.0302742	0.00918614
Nucleotide-sugar_biosynthesis;GDP-L-fucose_biosynthesis_via_de_novo_pathway;GDP-L-fucose_from_GDP-alpha-D-mannose:_step_1/2.	2.41275	0.878102	1	1	0.0174498	0.0348467	0.0282891	0.0279082	0.022596	0.0116313	0.00895739
Flavonoid_metabolism;quercetin_degradation.	2.41151	0.878237	1	1	0.0598962	0.0560968	0.0455316	0.046688	0.0424158	0.0829853	0.0321541
Cofactor_biosynthesis;coenzyme_A_biosynthesis;CoA_from_(R)-pantothenate:_step_3/5.	2.40339	0.87912	1	1	0.0424411	0.0400967	0.0303356	0.0491883	0.0333323	0.0459462	0.0292055
Metabolic_intermediate_biosynthesis;chorismate_biosynthesis;chorismate_from_D-erythrose_4-phosphate_and_phosphoenolpyruvate:_step_3/7.	2.399	0.879596	1	1	0.0770415	0.0767599	0.0677131	0.0749556	0.0759479	0.0561525	0.0653841
Protein_modification;protein_lipoylation_via_endogenous_pathway;protein_N(6)-(lipoyl)lysine_from_octanoyl-[acyl-carrier-protein]:_step_2/2.	2.39847	0.879653	1	1	0.0701874	0.074122	0.0598281	0.0669943	0.0806745	0.0610971	0.0416921
Carbohydrate_metabolism;fructose_metabolism.	2.39609	0.879911	1	1	0.0833113	0.077383	0.0552396	0.0578538	0.0597877	0.0341921	0.177308
Glycolipid_biosynthesis;lipid_IV(A)_biosynthesis;lipid_IV(A)_from_(3R)-3-hydroxytetradecanoyl-[acyl-carrier-protein]_and_UDP-N-acetyl-alpha-D-glucosamine:_step_3/6.	2.33037	0.886948	1	1	0.24862	0.20495	0.139468	0.199812	0.227705	0.375958	0.27752
Amine_and_polyamine_degradation;putrescine_degradation;4-aminobutanoate_from_putrescine:_step_2/4.	2.31321	0.888759	1	1	0.137758	0.159494	0.10165	0.117026	0.115302	0.137679	0.0648942
Amino-acid_biosynthesis;L-methionine_biosynthesis_via_de_novo_pathway;O-acetyl-L-homoserine_from_L-homoserine:_step_1/1.	2.30065	0.890077	1	1	0.0055271	0.00530374	0.00547852	0.00586221	0.00591599	0.00486598	0.00550957
Porphyrin-containing_compound_metabolism;protoporphyrin-IX_biosynthesis;protoporphyrinogen-IX_from_coproporphyrinogen-III_(AdoMet_route):_step_1/1.	2.28625	0.891581	1	1	0.169918	0.173604	0.182897	0.172859	0.190542	0.158251	0.178044
Secondary_metabolite_metabolism;methylglyoxal_degradation;(R)-lactate_from_methylglyoxal:_step_1/2.	2.27759	0.892482	1	1	0.0261426	0.0253581	0.0136962	0.0534358	0.0149754	0.0723145	0.161873
Exopolysaccharide_biosynthesis;colanic_acid_biosynthesis.	2.27679	0.892565	1	1	0.0489306	0.0693535	0.0641106	0.071246	0.0264982	0.0634483	0.028183
Glycolipid_biosynthesis;KDO(2)-lipid_A_biosynthesis;KDO(2)-lipid_A_from_CMP-3-deoxy-D-manno-octulosonate_and_lipid_IV(A):_step_1/4.	2.2729	0.892968	1	1	0.162314	0.156543	0.124419	0.133543	0.15728	0.178051	0.0897394
Glycolipid_biosynthesis;KDO(2)-lipid_A_biosynthesis;KDO(2)-lipid_A_from_CMP-3-deoxy-D-manno-octulosonate_and_lipid_IV(A):_step_2/4.	2.2729	0.892968	1	1	0.162314	0.156543	0.124419	0.133543	0.15728	0.178051	0.0897394
Protein_modification;lipoprotein_biosynthesis_(signal_peptide_cleavage).	2.25834	0.894473	1	1	0.319787	0.342666	0.284605	0.361865	0.334819	0.242174	0.496038
Phospholipid_metabolism;CDP-diacylglycerol_biosynthesis;CDP-diacylglycerol_from_sn-glycerol_3-phosphate:_step_3/3.	2.25522	0.894794	1	1	0.0394593	0.0370348	0.0389614	0.0372214	0.0371199	0.0370141	0.0238223
Metabolic_intermediate_biosynthesis;5-phospho-alpha-D-ribose_1-diphosphate_biosynthesis;5-phospho-alpha-D-ribose_1-diphosphate_from_D-ribose_5-phosphate_(route_II):_step_3/3.	2.25403	0.894917	1	1	0.048214	0.0411859	0.0416072	0.0748306	0.0313791	0.0250215	0.127529
Cofactor_biosynthesis;thiamine_diphosphate_biosynthesis;thiamine_phosphate_from_thiamine:_step_1/1.	2.24863	0.895471	1	1	0.134147	0.151696	0.166415	0.0887644	0.0880482	0.14593	0.0649906
Cofactor_biosynthesis;iron-sulfur_cluster_biosynthesis.	2.237	0.896662	1	1	0.027269	0.0350088	0.0270307	0.0263149	0.0196541	0.0120903	0.139345
Amino-acid_degradation;L-arginine_degradation_via_AST_pathway;L-glutamate_and_succinate_from_L-arginine:_step_1/5.	2.21378	0.899025	1	1	0.151168	0.148948	0.188833	0.2227	0.226108	0.143892	0.140561
Porphyrin-containing_compound_metabolism;heme_O_biosynthesis;heme_O_from_protoheme:_step_1/1.	2.20416	0.899997	1	1	0.0199485	0.0202835	0.0203689	0.0209337	0.017353	0.0182561	0.0210001
Cofactor_biosynthesis;(R)-pantothenate_biosynthesis;(R)-pantothenate_from_(R)-pantoate_and_beta-alanine:_step_1/1.	2.19943	0.900474	1	1	0.265621	0.258057	0.262363	0.226324	0.283998	0.274766	0.316844
Cofactor_biosynthesis;ubiquinone_biosynthesis_[regulation].	2.17371	0.903049	1	1	0.10748	0.101739	0.0697508	0.115986	0.106402	0.114122	0.0810955
Carbohydrate_acid_metabolism;galactarate_degradation;D-glycerate_from_galactarate:_step_3/3.	2.14141	0.906244	1	1	0.176547	0.172071	0.239731	0.21921	0.313026	0.117208	0.106753
Amino-acid_degradation;L-glutamate_degradation_via_mesaconate_pathway;acetate_and_pyruvate_from_L-glutamate:_step_2/4.	2.13146	0.90722	1	1	0.00632421	0.00526887	0.00768397	0.0112578	0.016453	0	0
Carbohydrate_metabolism;fructoselysine_degradation;D-glucose_6-phosphate_and_lysine_from_fructoselysine:_step_2/2.	2.11541	0.908784	1	1	0.173889	0.188676	0.285132	0.124162	0.302705	0.350397	0.0521823
Carbohydrate_biosynthesis;D-glycero-D-manno-heptose_7-phosphate_biosynthesis;D-glycero-alpha-D-manno-heptose_7-phosphate_and_D-glycero-beta-D-manno-heptose_7-phosphate_from_sedoheptulose_7-phosphate:_step_1/1.	2.09472	0.910785	1	1	0.587165	0.581629	0.650144	0.632541	0.612783	0.75165	0.802742
Purine_metabolism;IMP_biosynthesis_via_de_novo_pathway;5-amino-1-(5-phospho-D-ribosyl)imidazole-4-carboxamide_from_5-amino-1-(5-phospho-D-ribosyl)imidazole-4-carboxylate:_step_2/2.	2.0942	0.910835	1	1	0.314811	0.308525	0.180815	0.16074	0.203028	0.209357	0.280343
Siderophore_biosynthesis;enterobactin_biosynthesis.	2.07348	0.912818	1	1	0.180626	0.173104	0.214101	0.157162	0.198466	0.181317	0.124753
Glycolipid_biosynthesis;lipid_IV(A)_biosynthesis;lipid_IV(A)_from_(3R)-3-hydroxytetradecanoyl-[acyl-carrier-protein]_and_UDP-N-acetyl-alpha-D-glucosamine:_step_2/6.	2.06783	0.913355	1	1	0.142995	0.140425	0.109985	0.127873	0.101935	0.107342	0.121157
Amine_and_polyamine_biosynthesis;putrescine_biosynthesis_via_agmatine_pathway;putrescine_from_agmatine:_step_1/1.	2.04485	0.915528	1	1	0.199355	0.201648	0.211827	0.217879	0.285395	0.265794	0.109817
Cofactor_biosynthesis;riboflavin_biosynthesis;5-amino-6-(D-ribitylamino)uracil_from_GTP:_step_1/4.	2.03834	0.916139	1	1	0.120399	0.118912	0.0992994	0.107502	0.0862051	0.103504	0.115967
Phospholipid_metabolism;phosphatidylethanolamine_biosynthesis;phosphatidylethanolamine_from_CDP-diacylglycerol:_step_2/2.	2.01737	0.918094	1	1	0.0513622	0.0508615	0.0527505	0.0633209	0.0456263	0.0610998	0.0539305
Amino-acid_biosynthesis;L-isoleucine_biosynthesis;2-oxobutanoate_from_L-threonine:_step_1/1.	2.01139	0.918648	1	1	0.0612923	0.0679546	0.0611409	0.0552801	0.055854	0.0603026	0.0769069
Amine_and_polyamine_degradation;ethanolamine_degradation.	2.00978	0.918797	1	1	0.103814	0.104109	0.0778973	0.117478	0.0981468	0.24588	0.0640399
Amino-acid_biosynthesis;L-lysine_biosynthesis_via_DAP_pathway;(S)-tetrahydrodipicolinate_from_L-aspartate:_step_3/4.	2.00934	0.918838	1	1	0.205915	0.199648	0.236718	0.215457	0.226553	0.168134	0.260591
Cell_wall_biogenesis;peptidoglycan_recycling.	2.00734	0.919023	1	1	0.0782116	0.0755332	0.071167	0.0692557	0.0708033	0.0347828	0.0425245
Glycolipid_biosynthesis;lipid_IV(A)_biosynthesis;lipid_IV(A)_from_(3R)-3-hydroxytetradecanoyl-[acyl-carrier-protein]_and_UDP-N-acetyl-alpha-D-glucosamine:_step_4/6.	2.00461	0.919274	1	1	0.0337356	0.0366357	0.0259765	0.0335012	0.0471948	0.0553997	0.0178363
Porphyrin-containing_compound_metabolism;protoporphyrin-IX_biosynthesis;coproporphyrinogen-III_from_5-aminolevulinate:_step_2/4.	1.99024	0.920594	1	1	0.0229855	0.0223243	0.0226954	0.0186632	0.0131147	0.0289754	0.0275801
Cofactor_biosynthesis;biotin_biosynthesis;7,8-diaminononanoate_from_8-amino-7-oxononanoate_(SAM_route):_step_1/1.	1.97777	0.921732	1	1	0.0142107	0.0150432	0.0167293	0.0155112	0.0141048	0.0240973	0.00892852
Amino-acid_degradation;L-arginine_degradation_via_AST_pathway;L-glutamate_and_succinate_from_L-arginine:_step_4/5.	1.96863	0.922561	1	1	0.070208	0.0873723	0.0521793	0.0551405	0.0541008	0.0723759	0.0899909
Carbohydrate_metabolism;tricarboxylic_acid_cycle.	1.96558	0.922837	1	1	0.0312371	0.031815	0.0410494	0.0227187	0.0250997	0.0706176	0.0400096
Purine_metabolism;AMP_biosynthesis_via_de_novo_pathway;AMP_from_IMP:_step_2/2.	1.94831	0.92439	1	1	0.155526	0.154981	0.315539	0.302405	0.237521	0.166006	0.204958
Purine_metabolism;IMP_biosynthesis_via_de_novo_pathway;5-amino-1-(5-phospho-D-ribosyl)imidazole-4-carboxylate_from_5-amino-1-(5-phospho-D-ribosyl)imidazole_(N5-CAIR_route):_step_1/2.	1.94454	0.924728	1	1	0.0540438	0.0557902	0.051595	0.0575451	0.0472762	0.0535283	0.057214
Amino-sugar_metabolism;N-acetylneuraminate_degradation;D-fructose_6-phosphate_from_N-acetylneuraminate:_step_5/5.	1.92918	0.926096	1	1	0.741516	0.734304	0.804224	0.776767	0.7682	0.80857	1.03322
Porphyrin-containing_compound_metabolism;protoporphyrin-IX_biosynthesis;5-aminolevulinate_from_L-glutamyl-tRNA(Glu):_step_1/2.	1.92162	0.926764	1	1	0.205734	0.211825	0.247436	0.246926	0.229026	0.257846	0.226358
Organic_acid_metabolism;propanoate_degradation.	1.92048	0.926865	1	1	0.0438221	0.0433663	0.0295868	0.0365158	0.036953	0.0466087	0.0361664
Protein_degradation;proteasomal_Pup-dependent_pathway.	1.91172	0.927636	1	1	0.522242	0.51954	0.603772	0.486713	0.3873	0.461033	0.818602
Purine_metabolism;guanine_degradation;xanthine_from_guanine:_step_1/1.	1.892	0.929359	1	1	0.0114657	0.01033	0.00994795	0.0113179	0.0110042	0.00798376	0.0137551
Cofactor_degradation;L-ascorbate_degradation;D-xylulose_5-phosphate_from_L-ascorbate:_step_3/4.	1.87997	0.9304	1	1	0.199313	0.167846	0.145127	0.120285	0.257963	0.166724	0.584439
Carbohydrate_acid_metabolism;D-galactonate_degradation;D-glyceraldehyde_3-phosphate_and_pyruvate_from_D-galactonate:_step_2/3.	1.87859	0.930519	1	1	0.0986384	0.0975814	0.117691	0.0594272	0.257753	0.213099	0.0349783
Amino-acid_biosynthesis;L-lysine_biosynthesis_via_DAP_pathway;L-lysine_from_DL-2,6-diaminopimelate:_step_1/1.	1.87334	0.930971	1	1	0.197421	0.222294	0.202032	0.206717	0.165444	0.242298	0.232902
Amino-acid_biosynthesis;L-serine_biosynthesis;L-serine_from_3-phospho-D-glycerate:_step_3/3.	1.86552	0.931642	1	1	0.0405074	0.039793	0.0322599	0.0393795	0.032793	0.0304391	0.0509251
Purine_metabolism;IMP_biosynthesis_via_salvage_pathway;IMP_from_inosine:_step_1/1.	1.81904	0.935566	1	1	0.0943744	0.1098	0.11536	0.0727749	0.0668018	0.143974	0.063867
Amine_and_polyamine_metabolism;carnitine_metabolism.	1.79732	0.937363	1	1	0.183932	0.195164	0.222015	0.202328	0.195793	0.190746	0.105554
Carbohydrate_metabolism;tricarboxylic_acid_cycle;succinate_from_succinyl-CoA_(ligase_route):_step_1/1.	1.78247	0.938578	1	1	0.264862	0.264249	0.251114	0.268748	0.270628	0.273269	0.298637
Nucleotide-sugar_biosynthesis;ADP-L-glycero-beta-D-manno-heptose_biosynthesis;ADP-L-glycero-beta-D-manno-heptose_from_D-glycero-beta-D-manno-heptose_7-phosphate:_step_4/4.	1.77051	0.939549	1	1	0.177242	0.160115	0.187954	0.158484	0.110532	0.122955	0.370787
Aromatic_compound_metabolism;phenylacetate_degradation.	1.75117	0.941103	1	1	0.144753	0.145892	0.155228	0.151925	0.20324	0.191623	0.0823649
Cofactor_biosynthesis;adenosylcobalamin_biosynthesis;cob(II)yrinate_a,c-diamide_from_sirohydrochlorin_(anaerobic_route):_step_6/10.	1.73687	0.942239	1	1	0.000855856	0.000581578	0.000604772	0.000531447	0.000666167	0.000446359	0.000466576
Carbohydrate_metabolism;glyoxylate_cycle;(S)-malate_from_isocitrate:_step_1/2.	1.73523	0.942369	1	1	0.0256116	0.0275169	0.0223273	0.0243938	0.0302055	0.0275092	0.0177532
Glycolipid_biosynthesis;lipid_IV(A)_biosynthesis;lipid_IV(A)_from_(3R)-3-hydroxytetradecanoyl-[acyl-carrier-protein]_and_UDP-N-acetyl-alpha-D-glucosamine:_step_1/6.	1.72848	0.942901	1	1	0.519895	0.499549	0.512452	0.545115	0.487982	0.700332	0.439909
Pyrimidine_metabolism;UMP_biosynthesis_via_salvage_pathway;uracil_from_uridine_(phosphorylase_route):_step_1/1.	1.72486	0.943186	1	1	0.035264	0.0428678	0.0263595	0.0333254	0.0400243	0.048333	0.0399281
Amino-acid_degradation;L-threonine_degradation_via_propanoate_pathway;propanoate_from_L-threonine:_step_2/4.	1.70935	0.944397	1	1	0.111651	0.110319	0.0851152	0.0730932	0.0915822	0.102858	0.00863018
Phospholipid_metabolism;CDP-diacylglycerol_degradation;phosphatidate_from_CDP-diacylglycerol:_step_1/1.	1.70248	0.94493	1	1	0.16136	0.220458	0.180153	0.106841	0.21385	0.322818	0.196339
tRNA_modification;tRNA-queuosine_biosynthesis.	1.68241	0.946471	1	1	0.184395	0.178218	0.178473	0.180904	0.162528	0.159598	0.193679
Cofactor_biosynthesis;adenosylcobalamin_biosynthesis;adenosylcobalamin_from_cob(II)yrinate_a,c-diamide:_step_2/7.	1.63878	0.949749	1	1	0.0794639	0.0845035	0.0582802	0.0697827	0.0516669	0.133442	0.212946
Porphyrin-containing_compound_metabolism;protoporphyrin-IX_biosynthesis;protoporphyrinogen-IX_from_coproporphyrinogen-III_(O2_route):_step_1/1.	1.60988	0.951865	1	1	0.0704545	0.0641549	0.0868443	0.0931557	0.0511405	0.109687	0.206839
Amino-acid_biosynthesis;L-homocysteine_biosynthesis;L-homocysteine_from_S-adenosyl-L-homocysteine:_step_1/1.	1.59999	0.952578	1	1	0.0893779	0.086049	0.0891178	0.102817	0.119608	0.073055	0.0820221
Organic_acid_metabolism;glycolate_degradation;3-phospho-D-glycerate_from_glycolate:_step_2/4.	1.59904	0.952646	1	1	0.0959802	0.0792363	0.0842363	0.163747	0.140959	0.117388	0.273928
Amine_and_polyamine_degradation;putrescine_degradation;succinate_semialdehyde_from_4-aminobutanoate:_step_1/1.	1.58751	0.953471	1	1	0.0736977	0.0701139	0.0595204	0.0375502	0.0549369	0.0724765	0.0604067
Amino-acid_degradation;D-alanine_degradation;NH(3)_and_pyruvate_from_D-alanine:_step_1/1.	1.54524	0.956433	1	1	0.0912883	0.0842204	0.0719959	0.102923	0.116219	0.0913407	0.0667563
Carbohydrate_metabolism;fructoselysine_degradation.	1.49636	0.959736	1	1	0.182784	0.183208	0.152758	0.293641	0.300851	0.216628	0.0957028
Cofactor_biosynthesis;ubiquinone_biosynthesis.	1.46386	0.961859	1	1	0.0564605	0.0590814	0.0538811	0.0469691	0.0476241	0.0630166	0.106672
Amino-acid_biosynthesis;L-leucine_biosynthesis;L-leucine_from_3-methyl-2-oxobutanoate:_step_1/4.	1.44992	0.962752	1	1	0.100322	0.0945622	0.103367	0.082236	0.0797859	0.131158	0.0684573
Glycan_degradation;trehalose_degradation;D-glucose_from_alpha,alpha-trehalose:_step_1/1.	1.44223	0.963239	1	1	0.211931	0.231564	0.1862	0.238694	0.14842	0.176065	0.349911
Siderophore_biosynthesis;aerobactin_biosynthesis.	1.43936	0.96342	1	1	0.0756274	0.103233	0.0758653	0.0518303	0.131805	0.110402	0.201194
Carbohydrate_degradation;D-allose_degradation.	1.43476	0.96371	1	1	0.211353	0.188641	0.228515	0.230652	0.197794	0.345239	0.151954
Carbohydrate_degradation;glycolysis;D-glyceraldehyde_3-phosphate_and_glycerone_phosphate_from_D-glucose:_step_3/4.	1.43025	0.963992	1	1	0.207218	0.207173	0.196823	0.193872	0.19027	0.232004	0.172296
Amine_and_polyamine_degradation;putrescine_degradation;4-aminobutanal_from_putrescine_(transaminase_route):_step_1/1.	1.41674	0.964832	1	1	0.130939	0.128097	0.100751	0.232614	0.116884	0.174312	0.193903
Nucleoside_biosynthesis;alpha-ribazole_biosynthesis;alpha-ribazole_from_5,6-dimethylbenzimidazole:_step_1/2.	1.41285	0.965072	1	1	0.0856166	0.075277	0.0971387	0.065436	0.070682	0.0876989	0.138056
Metabolic_intermediate_biosynthesis;prephenate_biosynthesis;prephenate_from_chorismate:_step_1/1.	1.39871	0.965937	1	1	0.0346999	0.0293483	0.0322562	0.0261489	0.0428862	0.0471819	0.0235579
Glycan_metabolism;pectin_degradation;2-dehydro-3-deoxy-D-gluconate_from_pectin:_step_4/5.	1.39176	0.966357	1	1	0.687016	0.68557	0.698375	0.666445	0.830232	0.77758	0.537295
Amino-acid_biosynthesis;L-cysteine_biosynthesis;L-cysteine_from_L-serine:_step_1/2.	1.38091	0.967009	1	1	0.194311	0.19022	0.180436	0.19057	0.180494	0.223955	0.170271
Nitrogen_metabolism;(S)-allantoin_degradation.	1.35123	0.968758	1	1	0.114954	0.12403	0.133079	0.104751	0.169496	0.154874	0.236342
Nitrogen_metabolism;urea_degradation;CO(2)_and_NH(3)_from_urea_(urease_route):_step_1/1.	1.28947	0.972235	1	1	0.181429	0.195854	0.163976	0.181415	0.160083	0.122495	0.296451
Amine_and_polyamine_biosynthesis;agmatine_biosynthesis;agmatine_from_L-arginine:_step_1/1.	1.28032	0.972732	1	1	0.0540484	0.0552393	0.0756956	0.0512559	0.0680437	0.0499469	0.0519783
Carbohydrate_metabolism;tricarboxylic_acid_cycle;oxaloacetate_from_(S)-malate_(quinone_route):_step_1/1.	1.27681	0.972921	1	1	0.110592	0.115921	0.0996358	0.0957002	0.124739	0.0935451	0.102941
Amino-acid_biosynthesis;D-alanine_biosynthesis;D-alanine_from_L-alanine:_step_1/1.	1.27105	0.97323	1	1	0.10669	0.112017	0.0954992	0.106592	0.126726	0.153914	0.0952032
Bacterial_outer_membrane_biogenesis;enterobacterial_common_antigen_biosynthesis.	1.27039	0.973266	1	1	0.149483	0.141595	0.131903	0.164195	0.162615	0.186248	0.0842471
Amino-sugar_metabolism;N-acetylneuraminate_degradation;D-fructose_6-phosphate_from_N-acetylneuraminate:_step_1/5.	1.25809	0.973918	1	1	0.454165	0.336327	0.296638	0.44513	0.351381	0.325513	0.325152
Porphyrin-containing_compound_metabolism;protoporphyrin-IX_biosynthesis;5-aminolevulinate_from_L-glutamyl-tRNA(Glu):_step_2/2.	1.23747	0.974994	1	1	0.226304	0.229838	0.234992	0.241159	0.25429	0.249783	0.351827
Cofactor_biosynthesis;pyridoxine_5'-phosphate_biosynthesis;pyridoxine_5'-phosphate_from_D-erythrose_4-phosphate:_step_4/5.	1.21321	0.976227	1	1	0.0819248	0.0869995	0.0893709	0.116527	0.0828289	0.0632718	0.0716712
Nucleotide-sugar_biosynthesis;ADP-L-glycero-beta-D-manno-heptose_biosynthesis;ADP-L-glycero-beta-D-manno-heptose_from_D-glycero-beta-D-manno-heptose_7-phosphate:_step_2/4.	1.20999	0.976388	1	1	0.0458969	0.0441551	0.0443432	0.0452664	0.0509964	0.1364	0.0224945
Glycan_degradation;starch_degradation.	1.2072	0.976528	1	1	0.310111	0.317942	0.46454	0.293534	0.228834	0.201621	0.289709
Amino-acid_biosynthesis;L-arginine_biosynthesis;N(2)-acetyl-L-ornithine_from_L-glutamate:_step_1/4.	1.19994	0.976888	1	1	0.182086	0.188108	0.186276	0.168691	0.164654	0.162956	0.175438
Carbohydrate_metabolism;fructoselysine_degradation;D-glucose_6-phosphate_and_lysine_from_fructoselysine:_step_1/2.	1.19932	0.976918	1	1	0.218785	0.282426	0.112512	0.241547	0.307517	0.280653	0.102836
Amino-acid_biosynthesis;L-lysine_biosynthesis_via_DAP_pathway;DL-2,6-diaminopimelate_from_(S)-tetrahydrodipicolinate:_step_1/1.	1.19648	0.977058	1	1	1.84105	1.82726	1.90879	1.59303	1.73039	1.81559	2.06818
Amino-acid_biosynthesis;L-lysine_biosynthesis_via_DAP_pathway;LL-2,6-diaminopimelate_from_(S)-tetrahydrodipicolinate_(acetylase_route):_step_3/3.	1.17416	0.978142	1	1	0.493065	0.436397	0.430814	0.42718	0.394212	0.537663	0.6104
Cofactor_biosynthesis;FMN_biosynthesis;FMN_from_riboflavin_(ATP_route):_step_1/1.	1.14775	0.979387	1	1	0.0540569	0.045023	0.0493623	0.0331769	0.0430444	0.0564382	0.0453134
Amino-acid_biosynthesis;L-arginine_biosynthesis;N(2)-acetyl-L-ornithine_from_L-glutamate:_step_4/4.	1.14458	0.979534	1	1	0.312483	0.307711	0.322286	0.32913	0.301147	0.283185	0.416475
Bacterial_outer_membrane_biogenesis;lipopolysaccharide_biosynthesis.	1.11541	0.980857	1	1	0.0655924	0.0662414	0.0626411	0.0685628	0.0504921	0.0590051	0.0413618
Cofactor_biosynthesis;tetrahydrofolate_biosynthesis;7,8-dihydrofolate_from_2-amino-4-hydroxy-6-hydroxymethyl-7,8-dihydropteridine_diphosphate_and_4-aminobenzoate:_step_1/2.	1.11104	0.981051	1	1	0.108555	0.1089	0.0954399	0.0996516	0.0858447	0.114369	0.122724
Bacterial_outer_membrane_biogenesis;lipooligosaccharide_biosynthesis.	1.09325	0.981829	1	1	0.0288379	0.0275069	0.0300787	0.0326841	0.0281839	0.0273846	0
Carotenoid_biosynthesis;staphyloxanthin_biosynthesis;staphyloxanthin_from_farnesyl_diphosphate:_step_4/5.	1.09325	0.981829	1	1	0.00527412	0.00492416	0.00761057	0.00283339	0.00632692	0.00624436	0
Carotenoid_biosynthesis;staphyloxanthin_biosynthesis;staphyloxanthin_from_farnesyl_diphosphate:_step_5/5.	1.09325	0.981829	1	1	0.00500758	0.00561055	0.00740077	0.00684946	0.00148649	0.00584221	0
Carotenoid_biosynthesis;staphyloxanthin_biosynthesis;staphyloxanthin_from_farnesyl_diphosphate:_step_2/5.	1.09325	0.981829	1	1	0.00464646	0.00488743	0.0038049	0.00459319	0.00376838	0.00293053	0
Carbohydrate_degradation;pentose_phosphate_pathway.	1.09325	0.981829	1	1	0.0024865	0.00305985	0.00280981	0.00113757	0.00252891	0.00221395	0
Nucleotide-sugar_biosynthesis;GDP-alpha-D-mannose_biosynthesis;GDP-alpha-D-mannose_from_alpha-D-mannose_1-phosphate_(GTP_route):_step_1/1.	1.09325	0.981829	1	1	0.0012077	0	0.00151035	0.00167893	0.00152592	0.00128012	0.00138312
Ketone_degradation;acetoin_degradation.	1.09325	0.981829	1	1	0.00188318	0.00148541	0.00113927	0.00153822	0.00177356	0.000998043	0
Amino-acid_biosynthesis;L-arginine_biosynthesis;carbamoyl_phosphate_from_bicarbonate:_step_1/1.	1.09325	0.981829	1	1	0.0698203	0	0.0325491	0.0297633	0.0389291	0.0224181	0.0301598
Cofactor_biosynthesis;adenosylcobalamin_biosynthesis;sirohydrochlorin_from_precorrin-2:_step_1/1.	1.09325	0.981829	1	1	0.00739026	0.0110321	0.0039924	0.0175846	0.00856257	0.0325812	0
Purine_metabolism;hypoxanthine_degradation;urate_from_hypoxanthine:_step_1/2.	1.07944	0.982421	1	1	0.114507	0.115734	0.0863935	0.148073	0.153218	0.0874196	0.108246
Purine_metabolism;urate_degradation;(S)-allantoin_from_urate:_step_2/3.	1.07773	0.982493	1	1	0.0115529	0.0131385	0.01488	0.0106568	0.00966278	0.00965012	0.0159971
Purine_metabolism;7-cyano-7-deazaguanine_biosynthesis.	1.05061	0.983621	1	1	0.0850072	0.0797829	0.0860256	0.0950064	0.10537	0.0691135	0.126558
Cofactor_biosynthesis;adenosylcobalamin_biosynthesis;precorrin-2_from_uroporphyrinogen_III:_step_1/1.	1.04614	0.983803	1	1	0.0868122	0.0652508	0.119853	0.0693657	0.0738808	0.0867982	0.149628
Purine_metabolism;AMP_biosynthesis_via_salvage_pathway;AMP_from_ADP:_step_1/1.	1.03485	0.984257	1	1	0.251693	0.241721	0.254106	0.248122	0.245273	0.210136	0.29413
Bacterial_outer_membrane_biogenesis;LPS_O-antigen_biosynthesis.	1.03332	0.984318	1	1	0.0487584	0.0485382	0.0395797	0.0368649	0.0350051	0.0436461	0.0387866
Carbohydrate_degradation;L-rhamnose_degradation;glycerone_phosphate_from_L-rhamnose:_step_1/3.	1.02204	0.984763	1	1	0.453608	0.435505	0.465346	0.423458	0.476369	0.548114	0.414606
Cofactor_biosynthesis;thiamine_diphosphate_biosynthesis.	1.01705	0.984958	1	1	0.0957814	0.0955087	0.0926711	0.0974461	0.0993885	0.0834089	0.0955545
Lipid_metabolism;fatty_acid_beta-oxidation.	1.00535	0.985409	1	1	0.0650939	0.0569362	0.0607366	0.0599744	0.0481569	0.0555126	0.075217
Lipid_metabolism;malonyl-CoA_biosynthesis;malonyl-CoA_from_acetyl-CoA:_step_1/1.	1.00478	0.985431	1	1	0.1792	0.181413	0.183652	0.190094	0.161091	0.181862	0.153308
Quinol/quinone_metabolism;menaquinone_biosynthesis;menaquinol_from_1,4-dihydroxy-2-naphthoate:_step_2/2.	0.992452	0.985897	1	1	0.112316	0.12255	0.11876	0.108344	0.129121	0.108253	0.151277
Protein_biosynthesis;polypeptide_chain_elongation.	0.987905	0.986067	1	1	0.375431	0.361767	0.354781	0.378121	0.341642	0.301669	0.393172
Capsule_biogenesis;capsule_polysaccharide_biosynthesis.	0.986377	0.986123	1	1	0.0041278	0.00320834	0.00316866	0.00409907	0.00233267	0.00222227	0.00326063
Cofactor_biosynthesis;NAD(+)_biosynthesis;quinolinate_from_iminoaspartate:_step_1/1.	0.96847	0.986779	1	1	0.0383085	0.0371906	0.0486077	0.0419312	0.0417539	0.0313416	0.0522327
Polyol_metabolism;glycerol_degradation_via_glycerol_kinase_pathway;sn-glycerol_3-phosphate_from_glycerol:_step_1/1.	0.965292	0.986894	1	1	0.176555	0.179473	0.175298	0.174105	0.174179	0.172163	0.269664
Amino-acid_biosynthesis;L-arginine_biosynthesis_[regulation].	0.960168	0.987077	1	1	0.630897	0.617928	0.612282	0.565363	0.531682	0.682842	0.53795
Carbohydrate_acid_metabolism;2-dehydro-3-deoxy-D-gluconate_degradation;D-glyceraldehyde_3-phosphate_and_pyruvate_from_2-dehydro-3-deoxy-D-gluconate:_step_1/2.	0.958616	0.987133	1	1	0.0882758	0.0740418	0.088836	0.0780943	0.0556361	0.13043	0.331851
Aromatic_compound_metabolism;3-phenylpropanoate_degradation.	0.953537	0.987312	1	1	0.139239	0.142767	0.126418	0.119879	0.132204	0.14001	0.0929311
Carbohydrate_acid_metabolism;D-gluconate_degradation.	0.952207	0.987359	1	1	0.069078	0.0768414	0.0596449	0.0820512	0.09546	0.0684149	0.0625505
Carbohydrate_metabolism;glyoxylate_and_dicarboxylate_metabolism.	0.952044	0.987365	1	1	0.0754597	0.0856513	0.0760837	0.070869	0.0939909	0.114962	0.047541
Pyrimidine_metabolism;dUMP_biosynthesis;dUMP_from_dCTP_(dUTP_route):_step_2/2.	0.922229	0.988389	1	1	0.29618	0.296417	0.280151	0.276684	0.339061	0.380428	0.306146
Cofactor_biosynthesis;adenosylcobalamin_biosynthesis;adenosylcobalamin_from_cob(II)yrinate_a,c-diamide:_step_6/7.	0.921178	0.988425	1	1	0.147888	0.120211	0.152388	0.179269	0.197314	0.167699	0.365297
Amino-acid_degradation;4-aminobutanoate_degradation.	0.904156	0.988986	1	1	0.0491689	0.0585974	0.048591	0.0404567	0.044466	0.0511552	0.0707425
Purine_metabolism;IMP_biosynthesis_via_de_novo_pathway;IMP_from_5-formamido-1-(5-phospho-D-ribosyl)imidazole-4-carboxamide:_step_1/1.	0.903396	0.989011	1	1	0.350306	0.337627	0.349209	0.352033	0.331997	0.304516	0.290791
Carbohydrate_metabolism;galactose_metabolism.	0.898672	0.989163	1	1	0.496571	0.488577	0.529765	0.50968	0.480543	0.54218	0.708307
Glycan_degradation;xylan_degradation.	0.888577	0.989486	1	1	0.00467005	0.00346255	0.00715722	0.00564369	0.00727397	0.00911955	0.00840822
Carbohydrate_degradation;pentose_phosphate_pathway;D-glyceraldehyde_3-phosphate_and_beta-D-fructose_6-phosphate_from_D-ribose_5-phosphate_and_D-xylulose_5-phosphate_(non-oxidative_stage):_step_2/3.	0.884668	0.989609	1	1	0.342019	0.357535	0.358508	0.347612	0.422548	0.344406	0.41348
Purine_metabolism;3',5'-cyclic_di-GMP_biosynthesis.	0.858654	0.990408	1	1	0.122861	0.140462	0.132842	0.172712	0.0978717	0.0925907	0.145526
Cofactor_biosynthesis;coenzyme_A_biosynthesis;CoA_from_(R)-pantothenate:_step_5/5.	0.852957	0.990578	1	1	0.216216	0.208947	0.217665	0.215931	0.243263	0.2219	0.195754
Polyol_metabolism;glycerol_degradation_via_glycerol_kinase_pathway;glycerone_phosphate_from_sn-glycerol_3-phosphate_(aerobic_route):_step_1/1.	0.844394	0.99083	1	1	0.0836296	0.0808356	0.0774159	0.0779262	0.103691	0.079857	0.103839
Cofactor_biosynthesis;(R)-pantothenate_biosynthesis;(R)-pantoate_from_3-methyl-2-oxobutanoate:_step_1/2.	0.84236	0.990889	1	1	0.179128	0.173908	0.181639	0.214204	0.196101	0.16142	0.182264
Glycan_metabolism;osmoregulated_periplasmic_glucan_(OPG)_biosynthesis.	0.834818	0.991107	1	1	0.0836996	0.0663171	0.0653463	0.0929302	0.0784253	0.0736565	0.0990044
Amino-acid_degradation;L-tryptophan_degradation_via_kynurenine_pathway;L-kynurenine_from_L-tryptophan:_step_2/2.	0.832353	0.991178	1	1	0.0211592	0.0192701	0.020993	0.0235025	0.021179	0.016006	0.019237
Cofactor_biosynthesis;7,8-dihydroneopterin_triphosphate_biosynthesis;7,8-dihydroneopterin_triphosphate_from_GTP:_step_1/1.	0.821891	0.991474	1	1	0.430166	0.416654	0.43352	0.389153	0.451136	0.460713	0.429084
Amino-acid_degradation;L-valine_degradation.	0.794663	0.992216	1	1	0.00437951	0.00398731	0.00403302	0.0039662	0.00375433	0.00484325	0.0030771
Pyrimidine_metabolism;CTP_biosynthesis_via_de_novo_pathway;CTP_from_UDP:_step_2/2.	0.794259	0.992227	1	1	0.21833	0.220234	0.229762	0.211529	0.209888	0.245031	0.239539
Purine_metabolism;ppGpp_biosynthesis;ppGpp_from_GDP:_step_1/1.	0.790527	0.992325	1	1	0.107638	0.101878	0.114119	0.106606	0.138837	0.177437	0.100796
Phospholipid_metabolism;phosphatidylcholine_biosynthesis.	0.787966	0.992392	1	1	0.0126521	0.0133223	0.0115542	0.0103993	0.0110422	0.0104943	0.01331
Cofactor_biosynthesis;pyridoxine_5'-phosphate_biosynthesis;pyridoxine_5'-phosphate_from_D-erythrose_4-phosphate:_step_5/5.	0.768454	0.992893	1	1	0.557169	0.571589	0.555013	0.653496	0.642322	0.620349	0.820565
Porphyrin-containing_compound_metabolism;protoporphyrin-IX_biosynthesis;coproporphyrinogen-III_from_5-aminolevulinate:_step_1/4.	0.759281	0.993121	1	1	0.0381555	0.0392	0.0330315	0.04102	0.0395259	0.0378384	0.045018
Purine_metabolism;XMP_biosynthesis_via_salvage_pathway;XMP_from_xanthine:_step_1/1.	0.74621	0.993439	1	1	0.704053	0.701895	0.648559	0.75837	0.821163	0.812248	0.745168
Amino-acid_biosynthesis;L-valine_biosynthesis;L-valine_from_pyruvate:_step_2/4.	0.73835	0.993626	1	1	0.844098	0.826183	0.86239	0.791749	0.873153	0.977944	0.934408
Amine_and_polyamine_biosynthesis;betaine_biosynthesis_via_choline_pathway_[regulation].	0.703969	0.994405	1	1	0.0963822	0.083471	0.101618	0.157803	0.0819294	0.146558	0.1659
tRNA_modification;N(7)-methylguanine-tRNA_biosynthesis.	0.701896	0.99445	1	1	0.268994	0.264369	0.240577	0.232249	0.244898	0.266619	0.237502
Nitrogen_metabolism;(S)-allantoin_degradation;(S)-ureidoglycolate_from_allantoate_(aminidohydrolase_route):_step_1/1.	0.694984	0.994599	1	1	0.0223255	0.0211965	0.0229658	0.0210386	0.018208	0.0248438	0.0233709
Metabolic_intermediate_metabolism;propanoyl-CoA_degradation;succinyl-CoA_from_propanoyl-CoA:_step_3/3.	0.694984	0.994599	1	1	0.00158895	0.00110014	0.00114403	0.00119632	0.000952377	0.00178252	0.00156446
Protein_modification;cytochrome_c_assembly.	0.674809	0.995019	1	1	0.023475	0.0225649	0.0233734	0.0268498	0.0207044	0.0299814	0.0103403
Amine_and_polyamine_biosynthesis;betaine_biosynthesis_via_choline_pathway;betaine_from_betaine_aldehyde:_step_1/1.	0.673156	0.995052	1	1	0.0911703	0.0921254	0.0816666	0.102359	0.0801101	0.098885	0.113676
Amino-acid_biosynthesis;L-lysine_biosynthesis_via_DAP_pathway;DL-2,6-diaminopimelate_from_LL-2,6-diaminopimelate:_step_1/1.	0.670013	0.995115	1	1	0.185611	0.190803	0.201033	0.186359	0.222466	0.16863	0.246226
Pyrimidine_metabolism;UMP_biosynthesis_via_de_novo_pathway;orotate_from_(S)-dihydroorotate_(NAD(+)_route):_step_1/1.	0.664413	0.995227	1	1	0.176488	0.180182	0.19102	0.184233	0.171296	0.177851	0.205427
Purine_metabolism;IMP_biosynthesis_via_de_novo_pathway;5-amino-1-(5-phospho-D-ribosyl)imidazole_from_N(2)-formyl-N(1)-(5-phospho-D-ribosyl)glycinamide:_step_2/2.	0.662052	0.995274	1	1	1.20933	1.17904	1.18605	1.38718	1.44094	0.936056	1.32564
Purine_metabolism;AMP_biosynthesis_via_de_novo_pathway;AMP_from_IMP:_step_1/2.	0.647082	0.995563	1	1	0.903336	0.885565	0.892733	0.913968	0.829647	1.06724	0.804513
Amino-acid_biosynthesis;L-histidine_biosynthesis;L-histidine_from_5-phospho-alpha-D-ribose_1-diphosphate:_step_4/9.	0.630708	0.995866	1	1	0.544164	0.541714	0.626832	0.617012	0.616197	0.59458	0.636676
Cofactor_biosynthesis;coenzyme_A_biosynthesis;CoA_from_(R)-pantothenate:_step_4/5.	0.614728	0.99615	1	1	0.332489	0.344693	0.298751	0.312312	0.273753	0.37711	0.426214
Amino-acid_biosynthesis;L-methionine_biosynthesis_via_de_novo_pathway;L-methionine_from_L-homocysteine_(MetH_route):_step_1/1.	0.61289	0.996182	1	1	0.0198743	0.0186173	0.0172942	0.0189137	0.0244362	0.0191853	0.00907571
Amino-acid_biosynthesis;L-tryptophan_biosynthesis;L-tryptophan_from_chorismate:_step_3/5.	0.607037	0.996282	1	1	0.0395582	0.0383934	0.0362621	0.0372348	0.0372688	0.0466123	0.0755427
Amino-acid_degradation;L-proline_degradation_into_L-glutamate;L-glutamate_from_L-proline:_step_2/2.	0.604531	0.996324	1	1	0.0748969	0.075965	0.0782037	0.0786827	0.0720812	0.076407	0.064466
Amino-acid_biosynthesis;L-lysine_biosynthesis_via_AAA_pathway;L-lysine_from_L-alpha-aminoadipate_(Thermus_route):_step_5/5.	0.595305	0.996478	1	1	0.00499938	0.00505076	0.00542824	0.00543012	0.00441343	0.0056175	0.00531698
Amine_and_polyamine_biosynthesis;spermidine_biosynthesis;spermidine_from_putrescine:_step_1/1.	0.592163	0.99653	1	1	0.448463	0.449524	0.500333	0.474414	0.385569	0.553613	0.502568
Amino-acid_degradation;L-arginine_degradation_via_ADI_pathway;carbamoyl_phosphate_from_L-arginine:_step_2/2.	0.588652	0.996587	1	1	1.34687	1.32159	1.43324	1.56229	1.43144	1.14485	1.09362
One-carbon_metabolism;tetrahydrofolate_interconversion.	0.576579	0.996778	1	1	0.455621	0.446051	0.462964	0.456831	0.465521	0.452215	0.529366
Sulfur_metabolism;hydrogen_sulfide_biosynthesis;sulfite_from_sulfate:_step_1/3.	0.5734	0.996827	1	1	0.550885	0.541663	0.572684	0.589351	0.653668	0.501699	0.523124
Isoprenoid_biosynthesis;geranylgeranyl_diphosphate_biosynthesis;geranylgeranyl_diphosphate_from_farnesyl_diphosphate_and_isopentenyl_diphosphate:_step_1/1.	0.570911	0.996866	1	1	0.0185292	0.0190691	0.0180452	0.0195132	0.0188327	0.0191658	0.0160409
Quinol/quinone_metabolism;1,4-dihydroxy-2-naphthoate_biosynthesis;1,4-dihydroxy-2-naphthoate_from_chorismate:_step_6/7.	0.566714	0.996929	1	1	0.258868	0.270999	0.295478	0.253361	0.277524	0.276226	0.164618
Amino-acid_biosynthesis;L-methionine_biosynthesis_via_salvage_pathway;L-methionine_from_S-methyl-5-thio-alpha-D-ribose_1-phosphate:_step_1/6.	0.565381	0.99695	1	1	0.0114395	0.0112934	0.0112105	0.0109799	0.0121633	0.00898105	0.0166696
Slime_biogenesis;slime_polysaccharide_biosynthesis.	0.559298	0.99704	1	1	0.14361	0.168402	0.172675	0.149919	0.261827	0.176647	0.465847
Purine_metabolism;XMP_biosynthesis_via_de_novo_pathway;XMP_from_IMP:_step_1/1.	0.555303	0.997099	1	1	0.475359	0.465166	0.468573	0.454661	0.517282	0.482722	0.550987
Metabolic_intermediate_biosynthesis;chorismate_biosynthesis;chorismate_from_D-erythrose_4-phosphate_and_phosphoenolpyruvate:_step_6/7.	0.554366	0.997113	1	1	0.298408	0.288421	0.303202	0.311484	0.341364	0.299702	0.292125
Isoprenoid_biosynthesis;isopentenyl_diphosphate_biosynthesis_via_DXP_pathway;isopentenyl_diphosphate_from_1-deoxy-D-xylulose_5-phosphate:_step_2/6.	0.542907	0.997277	1	1	0.299715	0.305724	0.324116	0.326139	0.329806	0.349303	0.396258
Amino-acid_biosynthesis;L-proline_biosynthesis;L-glutamate_5-semialdehyde_from_L-ornithine:_step_1/1.	0.538477	0.997338	1	1	0.113847	0.117243	0.114418	0.109222	0.113614	0.12108	0.133353
Aminoacyl-tRNA_biosynthesis;selenocysteinyl-tRNA(Sec)_biosynthesis;L-seryl-tRNA(Sec)_from_L-serine_and_tRNA(Sec):_step_1/1.	0.526841	0.997496	1	1	0.320218	0.312881	0.324321	0.325508	0.353248	0.311061	0.335879
Cofactor_biosynthesis;thiamine_diphosphate_biosynthesis;4-methyl-5-(2-phosphoethyl)-thiazole_from_5-(2-hydroxyethyl)-4-methylthiazole:_step_1/1.	0.518632	0.997604	1	1	0.69032	0.701963	0.73408	0.79608	0.743401	0.773369	0.70292
Amino-acid_biosynthesis;L-tryptophan_biosynthesis;L-tryptophan_from_chorismate:_step_5/5.	0.514286	0.99766	1	1	0.167147	0.17445	0.169535	0.162062	0.185796	0.171113	0.172066
Cofactor_biosynthesis;biotin_biosynthesis;biotin_from_7,8-diaminononanoate:_step_1/2.	0.51356	0.99767	1	1	0.473277	0.46975	0.509733	0.541996	0.48824	0.698948	0.500571
Pyrimidine_metabolism;UMP_biosynthesis_via_de_novo_pathway;(S)-dihydroorotate_from_bicarbonate:_step_1/3.	0.494186	0.997909	1	1	0.421912	0.502991	0.50376	0.47214	0.521441	0.617922	0.502951
Isoprenoid_biosynthesis;isopentenyl_diphosphate_biosynthesis_via_DXP_pathway;isopentenyl_diphosphate_from_1-deoxy-D-xylulose_5-phosphate:_step_4/6.	0.493521	0.997916	1	1	0.514044	0.502451	0.550643	0.545929	0.508628	0.597335	0.556582
Metabolic_intermediate_biosynthesis;5-phospho-alpha-D-ribose_1-diphosphate_biosynthesis;5-phospho-alpha-D-ribose_1-diphosphate_from_D-ribose_5-phosphate_(route_II):_step_1/3.	0.481965	0.998051	1	1	0.510713	0.516173	0.518366	0.480884	0.582968	0.545114	0.488347
Purine_metabolism;hypoxanthine_degradation;urate_from_hypoxanthine:_step_2/2.	0.472561	0.998157	1	1	0.0984291	0.0953249	0.102916	0.0812673	0.0824327	0.0971428	0.0917862
Amino-acid_biosynthesis;L-leucine_biosynthesis;L-leucine_from_3-methyl-2-oxobutanoate:_step_3/4.	0.468893	0.998197	1	1	1.0574	1.06924	1.10873	1.03997	0.946668	1.12248	1.26322
Isoprenoid_biosynthesis;isopentenyl_diphosphate_biosynthesis_via_DXP_pathway;isopentenyl_diphosphate_from_1-deoxy-D-xylulose_5-phosphate:_step_3/6.	0.463952	0.99825	1	1	0.297872	0.30976	0.289888	0.31873	0.296215	0.329745	0.349694
Amino-acid_biosynthesis;L-histidine_biosynthesis;L-histidine_from_5-phospho-alpha-D-ribose_1-diphosphate:_step_9/9.	0.455935	0.998334	1	1	0.23789	0.238344	0.231949	0.238682	0.222396	0.212241	0.303935
Metabolic_intermediate_metabolism;pimeloyl-CoA_biosynthesis;pimeloyl-CoA_from_pimelate:_step_1/1.	0.452321	0.998371	1	1	0.0276198	0.027808	0.0244912	0.0284146	0.030421	0.0322152	0.0278578
Nitrogen_metabolism;nitrate_reduction_(assimilation).	0.444332	0.998451	1	1	0.349824	0.326183	0.290942	0.355482	0.434639	0.455613	0.486726
Amino-acid_biosynthesis;L-methionine_biosynthesis_via_salvage_pathway;S-methyl-5-thio-alpha-D-ribose_1-phosphate_from_S-methyl-5'-thioadenosine_(phosphorylase_route):_step_1/1.	0.443513	0.99846	1	1	0.0139837	0.0134159	0.0133638	0.0131869	0.0134797	0.0110905	0.0144424
Pyrimidine_metabolism;dTTP_biosynthesis.	0.427009	0.998617	1	1	0.274413	0.261479	0.260324	0.265915	0.278522	0.263739	0.34115
Amino-acid_biosynthesis;L-proline_biosynthesis;L-glutamate_5-semialdehyde_from_L-glutamate:_step_2/2.	0.422663	0.998656	1	1	0.33265	0.324305	0.329148	0.347312	0.328901	0.384662	0.394337
Amino-acid_biosynthesis;L-methionine_biosynthesis_via_salvage_pathway;L-methionine_from_S-methyl-5-thio-alpha-D-ribose_1-phosphate:_step_2/6.	0.41708	0.998706	1	1	0.0157734	0.0159452	0.0156401	0.0195405	0.0139687	0.0186067	0.0189518
Membrane_lipid_metabolism;glycerophospholipid_metabolism.	0.391274	0.998922	1	1	0.262814	0.254014	0.277003	0.257175	0.253543	0.269346	0.273686
Amino-acid_biosynthesis;L-histidine_biosynthesis;L-histidine_from_5-phospho-alpha-D-ribose_1-diphosphate:_step_2/9.	0.386697	0.998957	1	1	0.414705	0.434444	0.498914	0.470242	0.414109	0.459291	0.726895
Purine_metabolism;GMP_biosynthesis;GMP_from_XMP_(L-Gln_route):_step_1/1.	0.385835	0.998964	1	1	0.539373	0.523745	0.535794	0.535834	0.487203	0.550681	0.630459
Amino-acid_biosynthesis;L-histidine_biosynthesis;L-histidine_from_5-phospho-alpha-D-ribose_1-diphosphate:_step_7/9.	0.382455	0.99899	1	1	0.430695	0.43006	0.430505	0.427946	0.455053	0.460847	0.557918
Amino-acid_biosynthesis;L-methionine_biosynthesis_via_salvage_pathway;L-methionine_from_S-methyl-5-thio-alpha-D-ribose_1-phosphate:_step_5/6.	0.370463	0.999078	1	1	0.0090068	0.00855389	0.0086308	0.0110883	0.00975738	0.00963282	0.0118037
Lipid_metabolism;butanoate_metabolism.	0.365215	0.999114	1	1	0.00255056	0.00233314	0.00274751	0.0032694	0.00273809	0.00268229	0.00297487
Amino-acid_biosynthesis;L-methionine_biosynthesis_via_de_novo_pathway;O-succinyl-L-homoserine_from_L-homoserine:_step_1/1.	0.354954	0.999184	1	1	0.662654	0.661468	0.700196	0.646383	0.647562	0.69319	0.711318
Isoprenoid_biosynthesis;isopentenyl_diphosphate_biosynthesis_via_DXP_pathway;isopentenyl_diphosphate_from_1-deoxy-D-xylulose_5-phosphate:_step_5/6.	0.353964	0.99919	1	1	0.390955	0.386071	0.425791	0.428673	0.43147	0.456452	0.4587
Porphyrin-containing_compound_metabolism;protoporphyrin-IX_biosynthesis;coproporphyrinogen-III_from_5-aminolevulinate:_step_4/4.	0.349747	0.999218	1	1	0.0167236	0.0166061	0.016956	0.0172702	0.0162981	0.0171494	0.0172591
Carbohydrate_degradation;glycolysis;pyruvate_from_D-glyceraldehyde_3-phosphate:_step_2/5.	0.347203	0.999234	1	1	1.16347	1.19924	1.3226	1.26435	1.20248	1.23048	1.25228
Cofactor_biosynthesis;(R)-pantothenate_biosynthesis;beta-alanine_from_L-aspartate:_step_1/1.	0.34706	0.999235	1	1	0.35812	0.350393	0.36822	0.360491	0.354375	0.353472	0.404262
Carbohydrate_degradation;glycolysis;D-glyceraldehyde_3-phosphate_and_glycerone_phosphate_from_D-glucose:_step_2/4.	0.34672	0.999237	1	1	0.318669	0.324443	0.343232	0.332146	0.339758	0.322194	0.333409
Lipid_metabolism;fatty_acid_biosynthesis.	0.346262	0.99924	1	1	0.193095	0.19099	0.180088	0.194036	0.197226	0.187697	0.316943
Amino-acid_biosynthesis;L-lysine_biosynthesis_via_DAP_pathway;LL-2,6-diaminopimelate_from_(S)-tetrahydrodipicolinate_(succinylase_route):_step_2/3.	0.343233	0.999259	1	1	0.117553	0.119636	0.132231	0.10713	0.0962853	0.118365	0.165345
Amino-acid_biosynthesis;L-histidine_biosynthesis;L-histidine_from_5-phospho-alpha-D-ribose_1-diphosphate:_step_1/9.	0.329336	0.999342	1	1	0.211046	0.213414	0.209255	0.199664	0.228905	0.20694	0.230923
Porphyrin-containing_compound_metabolism;protoporphyrin-IX_biosynthesis;5-aminolevulinate_from_glycine:_step_1/1.	0.323492	0.999375	1	1	0.0416508	0.0418317	0.0412973	0.0410833	0.0412585	0.0395923	0.0444283
Amino-acid_biosynthesis;L-arginine_biosynthesis;L-arginine_from_L-ornithine_and_carbamoyl_phosphate:_step_3/3.	0.322575	0.99938	1	1	0.387793	0.393269	0.422823	0.412783	0.403192	0.421837	0.425422
Amino-acid_biosynthesis;L-arginine_biosynthesis;L-arginine_from_L-ornithine_and_carbamoyl_phosphate:_step_1/3.	0.322286	0.999382	1	1	0.193043	0.185317	0.197772	0.19986	0.18934	0.211389	0.238775
Glycolipid_biosynthesis;KDO(2)-lipid_A_biosynthesis;KDO(2)-lipid_A_from_CMP-3-deoxy-D-manno-octulosonate_and_lipid_IV(A):_step_4/4.	0.319658	0.999396	1	1	0.179318	0.200294	0.224961	0.247391	0.260096	0.194619	0.2332
Metabolic_intermediate_biosynthesis;chorismate_biosynthesis;chorismate_from_D-erythrose_4-phosphate_and_phosphoenolpyruvate:_step_7/7.	0.3134	0.99943	1	1	0.484009	0.485289	0.515193	0.501815	0.514301	0.518023	0.638631
Amine_and_polyamine_biosynthesis;betaine_biosynthesis_via_choline_pathway.	0.306085	0.999467	1	1	0.132808	0.136799	0.141543	0.1686	0.193988	0.135468	0.276118
Amino-acid_biosynthesis;L-proline_biosynthesis;L-glutamate_5-semialdehyde_from_L-glutamate:_step_1/2.	0.300845	0.999493	1	1	0.509263	0.519405	0.534571	0.491593	0.52083	0.555331	0.570177
Amino-acid_biosynthesis;S-adenosyl-L-methionine_biosynthesis;S-adenosyl-L-methionine_from_L-methionine:_step_1/1.	0.299396	0.9995	1	1	0.523561	0.510479	0.538806	0.514831	0.551688	0.538082	0.504641
Amino-acid_biosynthesis;L-arginine_biosynthesis.	0.297731	0.999508	1	1	3.11096	3.09112	3.04334	3.44614	2.6816	3.40751	3.07202
Amino-acid_biosynthesis;L-arginine_biosynthesis;N(2)-acetyl-L-ornithine_from_L-glutamate:_step_3/4.	0.296499	0.999514	1	1	0.701877	0.703484	0.791979	0.727705	0.789069	0.763851	0.764692
Pyrimidine_metabolism;UMP_biosynthesis_via_de_novo_pathway;UMP_from_orotate:_step_1/2.	0.283944	0.999571	1	1	0.554364	0.566544	0.575052	0.571892	0.626152	0.555438	0.581915
Amino-acid_biosynthesis;L-histidine_biosynthesis;L-histidine_from_5-phospho-alpha-D-ribose_1-diphosphate:_step_5/9.	0.282495	0.999577	1	1	0.369503	0.370203	0.40992	0.394706	0.361805	0.383423	0.376833
Glycan_metabolism;L-arabinan_degradation.	0.270135	0.999629	1	1	0.497397	0.501566	0.53304	0.445979	0.532076	0.557304	0.559711
Pyrimidine_metabolism;CTP_biosynthesis_via_de_novo_pathway;UDP_from_UMP_(UMPK_route):_step_1/1.	0.266119	0.999645	1	1	0.507064	0.507626	0.524814	0.514529	0.482506	0.51353	0.567686
Amino-acid_biosynthesis;L-lysine_biosynthesis_via_DAP_pathway;LL-2,6-diaminopimelate_from_(S)-tetrahydrodipicolinate_(aminotransferase_route):_step_1/1.	0.263047	0.999656	1	1	0.692123	0.712606	0.775278	0.770224	0.74732	0.718201	0.829992
Purine_metabolism;IMP_biosynthesis_via_de_novo_pathway;N(2)-formyl-N(1)-(5-phospho-D-ribosyl)glycinamide_from_N(1)-(5-phospho-D-ribosyl)glycinamide_(formate_route):_step_1/1.	0.257493	0.999677	1	1	0.3773	0.386593	0.355486	0.381814	0.406248	0.360119	0.437481
Purine_metabolism;AMP_biosynthesis_via_salvage_pathway;AMP_from_adenine:_step_1/1.	0.251107	0.9997	1	1	0.290084	0.284551	0.318199	0.272143	0.288829	0.273216	0.382588
Amino-acid_biosynthesis;L-arginine_biosynthesis;L-arginine_from_L-ornithine_and_carbamoyl_phosphate:_step_2/3.	0.247851	0.999711	1	1	0.448653	0.43901	0.451033	0.450423	0.461509	0.446844	0.444693
Protein_modification;lipoprotein_biosynthesis_(diacylglyceryl_transfer).	0.246644	0.999715	1	1	0.264218	0.261175	0.270583	0.252818	0.267083	0.270355	0.252937
Metabolic_intermediate_biosynthesis;1-deoxy-D-xylulose_5-phosphate_biosynthesis;1-deoxy-D-xylulose_5-phosphate_from_D-glyceraldehyde_3-phosphate_and_pyruvate:_step_1/1.	0.236817	0.999747	1	1	0.0150109	0.0146057	0.0136814	0.0142088	0.0131631	0.01357	0.0171026
Carbohydrate_metabolism;pentose_and_glucuronate_interconversion.	0.227982	0.999773	1	1	0.331046	0.345235	0.320534	0.340198	0.316559	0.432821	0.380497
Metabolic_intermediate_biosynthesis;acetyl-CoA_biosynthesis;acetyl-CoA_from_acetate:_step_1/2.	0.219757	0.999796	1	1	0.267271	0.262547	0.273439	0.287743	0.267356	0.268576	0.301676
Lipid_metabolism;phospholipid_metabolism.	0.210459	0.99982	1	1	0.176312	0.169755	0.185855	0.181159	0.188875	0.230327	0.221089
Isoprenoid_biosynthesis;isopentenyl_diphosphate_biosynthesis_via_DXP_pathway;isopentenyl_diphosphate_from_1-deoxy-D-xylulose_5-phosphate:_step_6/6.	0.205478	0.999833	1	1	0.0969057	0.0952384	0.100421	0.0953989	0.0957452	0.102598	0.101159
Carbohydrate_acid_metabolism;L-idonate_degradation.	0.201891	0.999841	1	1	0.130926	0.140517	0.107496	0.154101	0.164512	0.16627	0.124341
Purine_metabolism;IMP_biosynthesis_via_de_novo_pathway;5-amino-1-(5-phospho-D-ribosyl)imidazole-4-carboxamide_from_5-amino-1-(5-phospho-D-ribosyl)imidazole-4-carboxylate:_step_1/2.	0.194608	0.999857	1	1	0.890782	0.912891	0.953905	0.962661	0.891276	0.924068	1.04384
Pyrimidine_metabolism;UMP_biosynthesis_via_de_novo_pathway;(S)-dihydroorotate_from_bicarbonate:_step_2/3.	0.189296	0.999868	1	1	0.421567	0.424329	0.433634	0.451228	0.439676	0.422753	0.556281
Pyrimidine_metabolism;UMP_biosynthesis_via_de_novo_pathway;orotate_from_(S)-dihydroorotate_(quinone_route):_step_1/1.	0.179093	0.999888	1	1	0.35081	0.35188	0.342478	0.356378	0.344539	0.364911	0.36075
Cofactor_biosynthesis;pyridoxal_5'-phosphate_biosynthesis.	0.174821	0.999896	1	1	0.964379	0.926052	0.988384	1.06022	1.04023	0.953821	1.21937
Amino-acid_biosynthesis;L-tryptophan_biosynthesis;L-tryptophan_from_chorismate:_step_2/5.	0.165162	0.999912	1	1	0.219403	0.220634	0.207395	0.230257	0.1979	0.234121	0.202391
Fermentation;pyruvate_fermentation_to_lactate;(S)-lactate_from_pyruvate:_step_1/1.	0.162736	0.999916	1	1	1.0386	1.00166	0.985356	1.1111	1.03487	1.0456	1.3233
Isoprenoid_biosynthesis;isopentenyl_diphosphate_biosynthesis_via_DXP_pathway;isopentenyl_diphosphate_from_1-deoxy-D-xylulose_5-phosphate:_step_1/6.	0.15985	0.99992	1	1	0.366368	0.372736	0.395932	0.377226	0.358949	0.396964	0.423227
Amino-acid_biosynthesis;L-valine_biosynthesis;L-valine_from_pyruvate:_step_3/4.	0.159839	0.99992	1	1	0.645467	0.641808	0.660515	0.628752	0.719394	0.706226	0.871711
Cofactor_biosynthesis;coenzyme_A_biosynthesis;CoA_from_(R)-pantothenate:_step_1/5.	0.157425	0.999923	1	1	0.533118	0.51657	0.578515	0.543245	0.57739	0.603379	0.53668
Cell_wall_biogenesis;peptidoglycan_biosynthesis.	0.156942	0.999924	1	1	0.295262	0.291317	0.301056	0.300297	0.30862	0.305205	0.304228
Metabolic_intermediate_biosynthesis;5-phospho-alpha-D-ribose_1-diphosphate_biosynthesis;5-phospho-alpha-D-ribose_1-diphosphate_from_D-ribose_5-phosphate_(route_I):_step_1/1.	0.148099	0.999936	1	1	0.324537	0.331804	0.362029	0.292158	0.354731	0.328486	0.382482
Carbohydrate_degradation;glycolysis;pyruvate_from_D-glyceraldehyde_3-phosphate:_step_4/5.	0.127968	0.999958	1	1	0.816268	0.838012	0.983612	0.904019	0.971104	0.899758	0.902128
Pyrimidine_metabolism;UMP_biosynthesis_via_salvage_pathway;UMP_from_uracil:_step_1/1.	0.11204	0.999972	1	1	0.736149	0.71394	0.649585	0.699594	0.747015	0.819376	0.728285
Amino-acid_biosynthesis;L-leucine_biosynthesis;L-leucine_from_3-methyl-2-oxobutanoate:_step_2/4.	0.0975453	0.999981	1	1	0.512387	0.512945	0.559827	0.548957	0.555163	0.558658	0.64479
Carbohydrate_degradation;glycolysis;pyruvate_from_D-glyceraldehyde_3-phosphate:_step_3/5.	0.0936821	0.999983	1	1	0.54497	0.543823	0.619031	0.547419	0.596513	0.666485	0.602463
Glycan_biosynthesis;glycogen_biosynthesis.	0.0935782	0.999984	1	1	0.292553	0.287924	0.303491	0.317456	0.302947	0.359259	0.356514
Glucan_metabolism;xyloglucan_degradation.	0.0859254	0.999987	1	1	0.500878	0.527549	0.572515	0.585773	0.509432	0.587914	0.704207
Carbohydrate_biosynthesis;gluconeogenesis.	0.0854728	0.999987	1	1	0.220414	0.225796	0.218698	0.237945	0.223638	0.234745	0.228997
Pyrimidine_metabolism;dUMP_biosynthesis;dUMP_from_dCTP_(dUTP_route):_step_1/2.	0.0804707	0.999989	1	1	0.964178	0.9691	1.11059	1.05566	1.12879	1.15085	1.44325
Cofactor_biosynthesis;NAD(+)_biosynthesis;iminoaspartate_from_L-aspartate_(oxidase_route):_step_1/1.	0.0736468	0.999992	1	1	0.0302742	0.0339448	0.0338077	0.0322502	0.0362731	0.0344031	0.0619752
Amino-acid_degradation;L-arginine_degradation_via_ADI_pathway.	0.0732174	0.999992	1	1	0.0351506	0.0377111	0.0359451	0.0366652	0.0491161	0.0255572	0.0187954
Bacterial_outer_membrane_biogenesis;LPS_core_biosynthesis.	0.0717385	0.999993	1	1	0.0994801	0.0957747	0.105245	0.0986314	0.0991623	0.112406	0.161053
Amino-acid_biosynthesis;L-lysine_biosynthesis_via_DAP_pathway;(S)-tetrahydrodipicolinate_from_L-aspartate:_step_4/4.	0.0709859	0.999993	1	1	0.4109	0.390161	0.430704	0.382235	0.405634	0.466999	0.550969
Cofactor_biosynthesis;pyrroloquinoline_quinone_biosynthesis.	0.0682703	0.999994	1	1	0.0226263	0.0228556	0.0213431	0.0223313	0.026234	0.0205884	0.0231488
Cofactor_biosynthesis;adenosylcobalamin_biosynthesis.	0.0665308	0.999994	1	1	0.141855	0.14987	0.160424	0.145338	0.151698	0.169848	0.159798
Amino-acid_biosynthesis;L-histidine_biosynthesis;L-histidine_from_5-phospho-alpha-D-ribose_1-diphosphate:_step_6/9.	0.065674	0.999994	1	1	0.592928	0.60088	0.59582	0.589558	0.654256	0.726623	0.516141
Carbohydrate_degradation;L-arabinose_degradation_via_L-ribulose;D-xylulose_5-phosphate_from_L-arabinose_(bacterial_route):_step_1/3.	0.061328	0.999995	1	1	2.05443	2.04813	2.08608	2.11091	2.04746	2.39128	1.92368
Amino-acid_biosynthesis;L-arginine_biosynthesis;N(2)-acetyl-L-ornithine_from_L-glutamate:_step_2/4.	0.0531187	0.999997	1	1	0.755071	0.737069	0.768111	0.795784	0.858073	0.798452	0.700287
Amino-acid_degradation;L-histidine_degradation_into_L-glutamate;L-glutamate_from_N-formimidoyl-L-glutamate_(hydrolase_route):_step_1/1.	0.0445241	0.999998	1	1	0.014588	0.0154125	0.0156095	0.015044	0.0167743	0.0130816	0.0121332
Amino-acid_degradation;L-leucine_degradation;4-methyl-2-oxopentanoate_from_L-leucine_(dehydrogenase_route):_step_1/1.	0.0425453	0.999998	1	1	0.0625166	0.0624117	0.0563738	0.0764297	0.0602412	0.0611752	0.0446006
Carotenoid_biosynthesis;phytoene_biosynthesis.	0.0405664	0.999999	1	1	0.0728191	0.0749242	0.0716882	0.0741796	0.0732192	0.0769829	0.0511033
Amino-acid_degradation;L-alanine_degradation_via_dehydrogenase_pathway;NH(3)_and_pyruvate_from_L-alanine:_step_1/1.	0.0405664	0.999999	1	1	0.0362654	0.0380889	0.0361049	0.0362277	0.0333506	0.0346756	0.0294906
Carotenoid_biosynthesis.	0.039577	0.999999	1	1	0.375322	0.371857	0.381281	0.389225	0.376219	0.398566	0.400333
Protein_modification;protein_lipoylation_via_endogenous_pathway;protein_N(6)-(lipoyl)lysine_from_octanoyl-[acyl-carrier-protein].	0.039577	0.999999	1	1	0.200395	0.197977	0.172568	0.199771	0.187489	0.178732	0.178545
Porphyrin-containing_compound_metabolism;bacteriochlorophyll_biosynthesis_(light-independent).	0.039577	0.999999	1	1	0.0964847	0.0966281	0.0928068	0.0971246	0.0999513	0.0991656	0.0988195
Polyol_metabolism;myo-inositol_degradation_into_acetyl-CoA;acetyl-CoA_from_myo-inositol:_step_7/7.	0.0375981	0.999999	1	1	0.0490979	0.0481679	0.0427209	0.0463709	0.0445595	0.0448877	0.0377364
Carbohydrate_biosynthesis;Calvin_cycle.	0.0356193	0.999999	1	1	0.0424132	0.0421291	0.0417251	0.0408807	0.0425754	0.0445137	0.0421353
Glycolipid_metabolism;diglucosyl-diacylglycerol_biosynthesis.	0.0336404	0.999999	1	1	0.0879009	0.0904373	0.0872232	0.0891406	0.086153	0.0907226	0.0990651
Amino-acid_biosynthesis;L-methionine_biosynthesis_via_salvage_pathway;L-methionine_from_S-methyl-5-thio-alpha-D-ribose_1-phosphate:_step_4/6.	0.0316616	0.999999	1	1	0.0134276	0.0126347	0.0136413	0.0127962	0.0106406	0.0167941	0.0125409
One-carbon_metabolism;formaldehyde_assimilation_via_RuMP_pathway;D-fructose_6-phosphate_from_D-ribulose_5-phosphate_and_formaldehyde:_step_1/2.	0.0306722	0.999999	1	1	0.113907	0.116008	0.104166	0.126473	0.107489	0.11278	0.179983
Porphyrin-containing_compound_metabolism;heme_A_biosynthesis;heme_A_from_heme_O:_step_1/1.	0.0296827	0.999999	1	1	0.0443317	0.0451751	0.0426883	0.0460053	0.0440229	0.0469584	0.0354068
Porphyrin-containing_compound_metabolism;bacteriochlorophyll_biosynthesis.	0.0286933	1	1	1	0.19569	0.191932	0.192106	0.193901	0.191073	0.178121	0.196524
Carbohydrate_acid_metabolism;D-glucarate_degradation;2,5-dioxopentanoate_from_D-glucarate:_step_2/2.	0.0277039	1	1	1	0.0448631	0.0441495	0.0434677	0.0439702	0.0430437	0.0444796	0.0489079
Amino-acid_biosynthesis;L-methionine_biosynthesis_via_salvage_pathway;S-methyl-5-thio-alpha-D-ribose_1-phosphate_from_S-methyl-5'-thioadenosine_(hydrolase_route):_step_2/2.	0.025725	1	1	1	0.0558571	0.0553022	0.0582296	0.0566379	0.0676142	0.0531049	0.0817103
Secondary_metabolite_biosynthesis;pyocyanine_biosynthesis.	0.0249435	1	1	1	0.0641435	0.0624335	0.0637089	0.0621825	0.0689644	0.0646463	0.0646884
Glycan_biosynthesis;alginate_biosynthesis_[regulation].	0.0249435	1	1	1	0.0577779	0.0591562	0.060775	0.0612895	0.048997	0.0628956	0.0347447
Aromatic_compound_metabolism;benzoate_degradation_via_hydroxylation;3,4-dihydroxybenzoate_from_benzoate:_step_2/2.	0.0249435	1	1	1	0.0504867	0.0535165	0.0567305	0.0574259	0.0541967	0.0537663	0.0624074
Aromatic_compound_metabolism;(R)-mandelate_degradation;benzoate_from_(R)-mandelate:_step_3/4.	0.0249435	1	1	1	0.0461927	0.0461538	0.0503076	0.0478129	0.0367633	0.0344383	0.0409276
Nitrogen_metabolism;nitrate_reduction_(denitrification);dinitrogen_from_nitrate:_step_3/4.	0.0249435	1	1	1	0.0489682	0.0507485	0.0500931	0.052317	0.041737	0.0471429	0.0429603
Purine_metabolism.	0.0249435	1	1	1	0.060563	0.0592495	0.0488868	0.059661	0.0610267	0.0546773	0.0738664
Quinol/quinone_metabolism;1,4-dihydroxy-2-naphthoate_biosynthesis;1,4-dihydroxy-2-naphthoate_from_chorismate:_step_5/7.	0.0249435	1	1	1	0.0402213	0.0398469	0.0405085	0.0407521	0.0378443	0.0332263	0.0358708
Cofactor_biosynthesis;adenosylcobalamin_biosynthesis;adenosylcobalamin_from_cob(II)yrinate_a,c-diamide:_step_5/7.	0.0249435	1	1	1	0.0438532	0.0438633	0.0392567	0.042718	0.0442506	0.0366013	0.0301189
Siderophore_biosynthesis;pyoverdin_biosynthesis.	0.0249435	1	1	1	0.0336716	0.0358377	0.0337861	0.0357224	0.0293812	0.039046	0.0297879
Siderophore_biosynthesis;salicylate_biosynthesis.	0.0249435	1	1	1	0.0285592	0.0283991	0.0335917	0.0228219	0.0379401	0.0127653	0.0422838
Amine_and_polyamine_biosynthesis;1,3-diaminopropane_biosynthesis;1,3-diaminopropane_from_L-aspartate_4-semialdehyde:_step_2/2.	0.0249435	1	1	1	0.0320262	0.0337535	0.0317248	0.0319651	0.0294528	0.0248884	0.0504014
Glycan_metabolism;lacto-N-neotetraose_biosynthesis.	0.0249435	1	1	1	0.0288379	0.0275069	0.0300787	0.0326841	0.0281839	0.0273846	0.0284784
Amino-acid_biosynthesis;L-methionine_biosynthesis_via_de_novo_pathway;L-homocysteine_from_O-succinyl-L-homoserine:_step_1/1.	0.0249435	1	1	1	0.0267774	0.0255648	0.0278913	0.0264878	0.0237101	0.0238044	0.0151387
Amino-acid_degradation;L-histidine_degradation_into_L-glutamate_[regulation].	0.0249435	1	1	1	0.0278281	0.0265297	0.0263598	0.0295716	0.0281217	0.0327495	0.0421681
Amino-acid_degradation.	0.0249435	1	1	1	0.0256542	0.025176	0.0251185	0.0185158	0.0240478	0.0311124	0.0305204
Aromatic_compound_metabolism;benzoate_degradation_via_hydroxylation;catechol_from_benzoate:_step_1/2.	0.0249435	1	1	1	0.0299348	0.0273952	0.0249189	0.0310763	0.0251683	0.0263349	0.0151504
Polyester_biosynthesis;polyhydroxyalkanoate_biosynthesis.	0.0249435	1	1	1	0.0260414	0.0245205	0.0242132	0.0238253	0.0210866	0.0341829	0.0232383
Amine_and_polyamine_biosynthesis;putrescine_biosynthesis_via_agmatine_pathway;N-carbamoylputrescine_from_agmatine:_step_1/1.	0.0249435	1	1	1	0.0273819	0.0269647	0.0241643	0.0233975	0.0233961	0.0365361	0.0391467
Cofactor_biosynthesis;adenosylcobalamin_biosynthesis;cob(II)yrinate_a,c-diamide_from_precorrin-2_(aerobic_route):_step_7/10.	0.0249435	1	1	1	0.0232094	0.0234458	0.0228701	0.0196481	0.0215008	0.0202173	0.0218291
Aromatic_compound_metabolism;beta-ketoadipate_pathway;5-oxo-4,5-dihydro-2-furylacetate_from_3-carboxy-cis,cis-muconate:_step_1/2.	0.0249435	1	1	1	0.0226731	0.0240054	0.0227755	0.0276678	0.0216412	0.0160504	0.030564
Aromatic_compound_metabolism;beta-ketoadipate_pathway;5-oxo-4,5-dihydro-2-furylacetate_from_catechol:_step_3/3.	0.0249435	1	1	1	0.0188076	0.0212282	0.0206898	0.0189173	0.0256868	0.0125967	0.00477414
Aromatic_compound_metabolism;beta-ketoadipate_pathway;acetyl-CoA_and_succinyl-CoA_from_3-oxoadipate:_step_2/2.	0.0249435	1	1	1	0.0197102	0.0188337	0.0204579	0.0189648	0.0178686	0.0231243	0.0271821
Cofactor_biosynthesis;adenosylcobalamin_biosynthesis;cob(II)yrinate_a,c-diamide_from_precorrin-2_(aerobic_route):_step_1/10.	0.0249435	1	1	1	0.0181236	0.0178774	0.0197409	0.0132509	0.0186872	0.0250354	0.0118906
Cofactor_biosynthesis;adenosylcobalamin_biosynthesis;cob(II)yrinate_a,c-diamide_from_precorrin-2_(aerobic_route):_step_4/10.	0.0249435	1	1	1	0.0173596	0.0174809	0.0181973	0.0197804	0.0177176	0.0100361	0.0133936
Glycan_biosynthesis;alginate_biosynthesis.	0.0249435	1	1	1	0.0182078	0.0180439	0.0177207	0.0180585	0.0184745	0.0179155	0.0192576
Cofactor_biosynthesis;adenosylcobalamin_biosynthesis;cob(II)yrinate_a,c-diamide_from_precorrin-2_(aerobic_route):_step_8/10.	0.0249435	1	1	1	0.0183568	0.016142	0.0176744	0.0169557	0.0187681	0.0113705	0.0160773
Hydrocarbon_metabolism;alkane_degradation.	0.0249435	1	1	1	0.0106302	0.0107362	0.0094845	0.0121778	0.00831799	0.0075676	0.0084075
Amino-acid_degradation;L-phenylalanine_degradation;acetoacetate_and_fumarate_from_L-phenylalanine:_step_5/6.	0.0249435	1	1	1	0.00839164	0.00803777	0.00820915	0.00840133	0.00734498	0.00416078	0.00917541
Amino-acid_degradation;L-phenylalanine_degradation;acetoacetate_and_fumarate_from_L-phenylalanine:_step_1/6.	0.0249435	1	1	1	0.006922	0.00734086	0.00741529	0.00815056	0.00609049	0.00424757	0.00781905
Cofactor_biosynthesis;NAD(+)_biosynthesis;iminoaspartate_from_L-aspartate_(dehydrogenase_route):_step_1/1.	0.0249435	1	1	1	0.00523534	0.0058784	0.00545504	0.00552005	0.00470308	0.00327943	0.00433873
Cofactor_biosynthesis;adenosylcobalamin_biosynthesis;cob(II)yrinate_a,c-diamide_from_precorrin-2_(aerobic_route):_step_9/10.	0.0249435	1	1	1	0.00538986	0.00548413	0.00516285	0.00517048	0.00552874	0.00572615	0.006419
Amino-acid_degradation;L-phenylalanine_degradation;acetoacetate_and_fumarate_from_L-phenylalanine:_step_4/6.	0.0249435	1	1	1	0.00473825	0.00481526	0.00458406	0.00503848	0.00465413	0.00522033	0.00621856
Carotenoid_biosynthesis;staphyloxanthin_biosynthesis;staphyloxanthin_from_farnesyl_diphosphate:_step_3/5.	0.0249435	1	1	1	0.00405302	0.00423903	0.00384338	0.0033723	0.00420437	0.00530154	0.0060103
Cell_wall_biogenesis;poly(glycerol_phosphate)_teichoic_acid_biosynthesis.	0.0249435	1	1	1	0.00319649	0.00365617	0.00372869	0.00162355	0.00168227	0.00992906	0.00869314
Carotenoid_biosynthesis;staphyloxanthin_biosynthesis;staphyloxanthin_from_farnesyl_diphosphate:_step_1/5.	0.0249435	1	1	1	0.00434978	0.00374727	0.00362094	0.00488188	0.00796856	0.00142578	0.00754234
Amino-acid_degradation;L-phenylalanine_degradation;acetoacetate_and_fumarate_from_L-phenylalanine:_step_3/6.	0.0249435	1	1	1	0.00355951	0.00352728	0.00361838	0.00379533	0.00310772	0.00242044	0.0039462
Cofactor_biosynthesis;NAD(+)_biosynthesis;quinolinate_from_L-kynurenine:_step_3/3.	0.0247356	1	1	1	0.00822795	0.00866253	0.00847595	0.00742014	0.00891814	0.00967381	0.00395961
Amino-acid_degradation;L-histidine_degradation_into_L-glutamate;N-formimidoyl-L-glutamate_from_L-histidine:_step_2/3.	0.0217673	1	1	1	0.0243492	0.023523	0.0232769	0.0236032	0.0221534	0.0230703	0.0294041
Carotenoid_biosynthesis;spheroidene_biosynthesis.	0.0207779	1	1	1	0.188544	0.189553	0.185733	0.192932	0.196243	0.206971	0.194432
Amino-acid_biosynthesis;L-methionine_biosynthesis_via_salvage_pathway;L-methionine_from_S-methyl-5-thio-alpha-D-ribose_1-phosphate:_step_3/6.	0.0178096	1	1	1	0.012552	0.0122747	0.0143069	0.0127508	0.0127148	0.0131191	0.0113958
Cofactor_biosynthesis;NAD(+)_biosynthesis;quinolinate_from_L-kynurenine:_step_2/3.	0.0158308	1	1	1	0.0116118	0.0117787	0.0117456	0.0115195	0.0121248	0.0109569	0.014861
Amino-acid_degradation;L-tryptophan_degradation_via_kynurenine_pathway;L-kynurenine_from_L-tryptophan:_step_1/2.	0.0158308	1	1	1	0.0111211	0.0106779	0.012588	0.010762	0.0100572	0.00971855	0.0129994
Metabolic_intermediate_biosynthesis;acetyl-CoA_biosynthesis;acetyl-CoA_from_acetate:_step_2/2.	0.00989425	1	1	1	0.0277472	0.0273294	0.0291783	0.0264011	0.0289727	0.0284333	0.0305607
