# Supplementary material for: Metagenomic Information Recovery from Human Stool Samples Is Influenced by Sequencing Depth and Profiling Method
Source: Genes (Basel). 2020 Nov 21;11(11):1380. doi: 10.3390/genes11111380 (PMC7700633; doi:10.3390/genes11111380)
Supplement: Supplementary file 1 [file genes-11-01380-s001.zip › Supplementary Dataset 8_Virome.xlsx]

## Sheet: Supplementary Dataset 8_Virome
Virus	T1995_0.1Gb	T1995_0.25Gb	T1995_0.5Gb	T1995_0.75Gb	T1995_1Gb	T1995_3Gb	T1995_5Gb	T3714_0.1Gb	T3714_0.25Gb	T3714_0.5Gb	T3714_0.75Gb	T3714_1Gb	T3714_3Gb	T3714_5Gb	T3806_0.1Gb	T3806_0.25Gb	T3806_0.5Gb	T3806_0.75Gb	T3806_1Gb	T3806_3Gb	T3806_5Gb	T4669_0.1Gb	T4669_0.25Gb	T4669_0.5Gb	T4669_0.75Gb	T4669_1Gb	T4669_3Gb	T4669_5Gb	T5630_0.1Gb	T5630_0.25Gb	T5630_0.5Gb	T5630_0.75Gb	T5630_1Gb	T5630_3Gb	T5630_5Gb	T5631_0.1Gb	T5631_0.25Gb	T5631_0.5Gb	T5631_0.75Gb	T5631_1Gb	T5631_3Gb	T5631_5Gb	T5632_0.1Gb	T5632_0.25Gb	T5632_0.5Gb	T5632_0.75Gb	T5632_1Gb	T5632_3Gb	T5632_5Gb
k__Viruses|p__Viruses_noname|c__Viruses_noname|o__Viruses_noname|f__Viruses_noname|g__Viruses_noname|s__uncultured_virus|t__340016	0	24	0	0	0	0	0	37	24	0	0	0	0	0	0	0	50	93	125	0	0	0	0	0	19	20	96	0	0	0	0	0	0	0	0	0	0	0	142	181	0	0	0	0	0	0	0	69	200
k__Viruses|p__Viruses_noname|c__Viruses_noname|o__Viruses_noname|f__Inoviridae|g__Viruses_noname|s__Inoviridae_sp|t__2219103	0	0	0	0	0	0	0	0	0	0	0	0	0	0	0	0	0	0	0	52	135	0	0	0	0	0	0	0	0	0	0	0	0	0	0	0	0	0	0	0	0	0	0	0	0	0	0	0	0
k__Viruses|p__Viruses_noname|c__Viruses_noname|o__Viruses_noname|f__Marseilleviridae|g__Viruses_noname|s__Marseillevirus_LCMAC101|t__2506602	0	0	0	16	19	0	0	0	0	15	16	19	0	0	0	0	0	0	0	0	0	0	0	0	0	0	0	0	0	0	0	0	0	0	0	0	0	0	0	0	0	0	0	0	0	0	0	0	0
k__Viruses|p__Viruses_noname|c__Viruses_noname|o__Viruses_noname|f__Gokushovirinae|g__Viruses_noname|s__Gokushovirus_WZ_2015a|t__1758150	0	0	0	0	0	0	0	0	0	0	0	0	6	9	0	0	0	0	0	21	23	0	0	0	0	0	13	18	0	0	0	0	0	0	0	0	0	0	0	0	7	16	0	0	0	0	0	38	44
k__Viruses|p__Viruses_noname|c__Viruses_noname|o__Viruses_noname|f__Gokushovirinae|g__Viruses_noname|s__Human_gut_gokushovirus|t__1986031	0	0	0	0	0	0	0	0	0	0	0	0	0	0	0	0	0	0	0	0	0	0	0	0	0	0	0	0	0	0	7	14	78	67	434	0	0	0	0	0	0	0	16	45	104	145	198	580	825
k__Viruses|p__Viruses_noname|c__Viruses_noname|o__Viruses_noname|f__Gokushovirinae|g__Viruses_noname|s__Viruses_noname|t__1385657	0	0	0	0	0	0	0	0	0	0	0	0	0	0	0	0	0	0	0	0	0	0	0	0	0	0	0	0	0	0	0	0	0	0	0	0	0	0	0	0	0	12	0	0	0	0	0	0	0
k__Viruses|p__Viruses_noname|c__Viruses_noname|o__Viruses_noname|f__Microviridae|g__Viruses_noname|s__Viruses_noname|t__10841	0	0	0	0	0	0	0	0	0	0	0	0	0	0	0	0	0	0	0	0	0	0	0	5	5	5	0	0	0	0	0	0	0	0	0	0	0	0	0	0	8	4	0	0	0	0	0	0	0
k__Viruses|p__Viruses_noname|c__Viruses_noname|o__Viruses_noname|f__Microviridae|g__Viruses_noname|s__Human_gut_microviridae_SH_CHD12|t__1986032	0	0	0	0	0	0	0	0	0	0	0	0	0	0	0	0	0	0	0	0	0	0	0	0	0	0	0	0	0	0	13	14	78	64	175	0	0	0	0	0	28	43	0	0	0	0	0	0	0
k__Viruses|p__Viruses_noname|c__Viruses_noname|o__Viruses_noname|f__Microviridae|g__Viruses_noname|s__Microviridae_sp|t__2202644	0	0	37	106	639	564	810	0	0	0	0	0	80	194	0	0	0	0	0	55	84	0	0	0	0	0	122	349	0	0	0	0	0	0	0	0	44	63	142	223	667	1077	0	0	0	0	0	34	71
k__Viruses|p__Viruses_noname|c__Viruses_noname|o__Viruses_noname|f__Microviridae|g__Viruses_noname|s__Parabacteroides_phage_YZ_2015a|t__1655644	0	0	0	0	15	14	25	0	0	0	0	0	0	0	0	0	0	0	0	0	0	0	0	0	0	0	0	0	0	0	0	0	0	0	0	0	0	0	0	0	0	4	5	8	12	26	30	132	201
k__Viruses|p__Viruses_noname|c__Viruses_noname|o__Viruses_noname|f__Microviridae|g__Viruses_noname|s__Parabacteroides_phage_YZ_2015b|t__1655645	0	0	0	0	0	0	0	0	0	0	0	0	0	0	0	0	7	12	15	35	55	0	0	0	0	0	0	0	0	0	0	0	0	0	0	0	0	0	0	0	0	0	0	0	0	0	0	0	0
k__Viruses|p__Viruses_noname|c__Viruses_noname|o__Viruses_noname|f__Microviridae|g__Viruses_noname|s__Poophage_MBI_2016a|t__1926504	0	0	0	0	0	0	0	0	0	0	0	0	0	0	0	0	0	0	0	0	0	0	0	0	0	0	0	0	0	0	0	0	0	0	0	0	0	0	0	0	0	0	0	0	7	13	14	50	69
k__Viruses|p__Viruses_noname|c__Viruses_noname|o__Viruses_noname|f__Microviridae|g__Viruses_noname|s__Tortoise_microvirus_1|t__2583098	0	0	0	0	0	0	0	0	0	0	0	0	0	0	0	0	0	0	0	0	0	0	0	0	0	0	11	14	0	0	0	0	0	0	0	0	0	0	0	0	0	0	0	0	0	0	0	0	0
k__Viruses|p__Viruses_noname|c__Viruses_noname|o__Viruses_noname|f__Microviridae|g__Viruses_noname|s__Tortoise_microvirus_40|t__2583144	0	0	0	0	0	0	0	0	0	0	0	0	0	0	0	0	0	0	0	0	0	0	0	8	8	8	10	27	0	0	0	0	0	0	0	0	0	0	0	0	0	0	0	0	0	0	0	0	0
k__Viruses|p__Viruses_noname|c__Viruses_noname|o__Viruses_noname|f__Microviridae|g__Viruses_noname|s__Viruses_noname|t__117574	0	0	0	0	69	0	0	0	0	0	0	0	22	87	0	0	7	10	12	63	132	0	0	0	0	0	0	0	0	0	0	0	0	0	0	0	0	0	0	0	140	24	0	0	0	0	0	0	0
k__Viruses|p__Viruses_noname|c__Viruses_noname|o__Viruses_noname|f__Mimiviridae|g__Mimivirus|s__Moumouvirus_australiensis|t__2109587	0	0	0	0	0	0	0	0	0	0	0	0	0	0	0	0	0	0	0	0	0	0	0	0	0	0	0	0	0	0	0	0	0	0	0	0	0	0	0	0	0	0	0	0	0	0	0	0	0
k__Viruses|p__Viruses_noname|c__Viruses_noname|o__Caudovirales|f__Viruses_noname|g__Viruses_noname|s__uncultured_Caudovirales_phage|t__2100421	0	0	0	124	49	28	345	0	0	0	0	0	0	0	0	0	0	0	0	0	0	0	0	0	0	0	60	0	0	0	0	0	0	0	0	0	0	0	0	0	0	0	0	0	0	0	0	0	0
k__Viruses|p__Viruses_noname|c__Viruses_noname|o__Caudovirales|f__Bastillevirinae|g__Caeruleovirus|s__Bacillus_phage_Kioshi|t__2301685	0	0	0	0	0	0	0	0	0	0	0	0	0	0	0	0	0	0	0	0	0	0	0	0	0	0	0	0	0	0	0	0	0	0	0	0	0	0	0	0	0	0	0	0	0	0	0	0	0
k__Viruses|p__Viruses_noname|c__Viruses_noname|o__Caudovirales|f__Myoviridae|g__Viruses_noname|s__Bacillus_phage_vB_BboS_125|t__2419618	0	0	0	0	277	263	0	0	0	0	0	0	0	0	0	0	0	0	0	0	0	0	0	0	0	0	0	0	0	0	0	0	0	0	0	0	0	0	0	0	0	0	0	0	0	0	0	0	0
k__Viruses|p__Viruses_noname|c__Viruses_noname|o__Caudovirales|f__Myoviridae|g__Viruses_noname|s__Faecalibacterium_phage_FP_Brigit|t__2070181	0	0	0	0	0	0	0	0	0	0	0	0	0	0	88	189	387	570	684	0	0	0	0	0	0	0	0	0	0	0	0	0	0	0	0	0	0	0	0	84	0	0	29	59	125	219	315	693	1175
k__Viruses|p__Viruses_noname|c__Viruses_noname|o__Caudovirales|f__Myoviridae|g__Viruses_noname|s__Faecalibacterium_phage_FP_Epona|t__2070182	0	1861	1035	0	18982	15362	0	66	788	1627	0	3618	0	0	0	36	89	321	66	453	919	50	373	279	591	0	2240	5117	0	0	0	0	0	0	0	133	0	0	405	0	1527	1909	0	0	0	0	0	146	154
k__Viruses|p__Viruses_noname|c__Viruses_noname|o__Caudovirales|f__Myoviridae|g__Viruses_noname|s__Faecalibacterium_phage_FP_Lagaffe|t__2070183	0	0	0	0	0	0	0	0	0	0	0	0	0	0	0	0	0	0	0	0	0	0	0	0	0	0	0	0	0	0	0	0	0	0	0	0	0	0	0	0	0	0	0	82	0	0	0	0	0
k__Viruses|p__Viruses_noname|c__Viruses_noname|o__Caudovirales|f__Myoviridae|g__Viruses_noname|s__Faecalibacterium_phage_FP_Mushu|t__2070185	0	0	0	0	0	0	0	0	0	0	0	0	0	0	0	0	0	0	0	0	0	0	0	0	0	0	0	0	0	0	0	0	0	0	0	0	0	0	0	0	0	0	0	0	0	0	0	0	0
k__Viruses|p__Viruses_noname|c__Viruses_noname|o__Caudovirales|f__Myoviridae|g__Viruses_noname|s__Faecalibacterium_phage_FP_Taranis|t__2070186	0	0	0	0	71	71	0	0	0	0	0	0	0	0	85	257	578	1014	95	3278	4554	0	0	0	0	0	0	0	0	0	0	0	0	0	0	0	0	0	0	0	0	0	44	97	173	294	359	1394	340
k__Viruses|p__Viruses_noname|c__Viruses_noname|o__Caudovirales|f__Myoviridae|g__Viruses_noname|s__Faecalibacterium_phage_FP_Toutatis|t__2070187	0	0	0	0	0	0	0	0	0	0	0	0	0	0	0	0	0	0	0	734	0	0	0	0	0	0	0	0	0	0	0	0	0	0	0	0	0	0	0	0	0	0	0	0	0	0	0	0	32
k__Viruses|p__Viruses_noname|c__Viruses_noname|o__Caudovirales|f__Myoviridae|g__Viruses_noname|s__Viruses_noname|t__196896	0	0	0	49	28	0	0	0	0	0	0	0	0	0	0	0	0	104	125	405	630	0	0	0	0	0	0	0	0	0	0	0	0	0	0	0	0	0	0	0	0	0	0	0	0	0	0	0	0
k__Viruses|p__Viruses_noname|c__Viruses_noname|o__Caudovirales|f__Picovirinae|g__Viruses_noname|s__Arthrobacter_phage_Anjali|t__2484217	0	0	0	0	0	0	0	0	0	197	0	0	0	0	0	0	0	0	0	0	0	0	0	0	0	0	0	0	0	0	0	0	0	0	0	0	0	0	0	0	0	0	0	0	0	0	0	0	0
k__Viruses|p__Viruses_noname|c__Viruses_noname|o__Caudovirales|f__Picovirinae|g__Viruses_noname|s__Arthrobacter_phage_Mendel|t__2484218	0	0	0	511	805	0	0	0	0	0	512	805	2513	3509	0	0	0	0	0	0	0	0	0	0	0	0	0	0	0	0	0	0	0	0	0	0	0	0	0	0	0	0	0	0	0	0	0	0	0
k__Viruses|p__Viruses_noname|c__Viruses_noname|o__Caudovirales|f__Podoviridae|g__Viruses_noname|s__Viruses_noname|t__10744	0	0	0	0	0	0	0	0	0	0	0	0	0	0	0	0	0	0	0	0	0	0	0	0	0	0	0	0	0	0	0	0	0	0	0	0	0	0	0	0	0	0	387	0	0	0	0	0	0
k__Viruses|p__Viruses_noname|c__Viruses_noname|o__Caudovirales|f__Podoviridae|g__Viruses_noname|s__uncultured_crAssphage|t__1211417	0	0	0	0	0	0	0	0	0	0	0	0	0	0	2500	1522	0	0	0	0	0	16631	34814	58734	77541	39751	198629	188076	60	162	176	0	0	0	0	23	74	134	200	229	844	1324	2337	14	0	0	43	6520	0
k__Viruses|p__Viruses_noname|c__Viruses_noname|o__Caudovirales|f__Podoviridae|g__Viruses_noname|s__CrAssphage_sp_O_152|t__2482789	0	0	0	0	0	0	0	0	0	0	0	0	0	0	0	0	6562	9442	8800	51574	0	0	0	0	0	0	0	0	0	0	0	0	0	0	0	0	0	0	0	0	0	93	0	0	0	0	0	0	31482
k__Viruses|p__Viruses_noname|c__Viruses_noname|o__Caudovirales|f__Podoviridae|g__Viruses_noname|s__CrAssphage_sp|t__2212563	0	0	0	0	0	0	0	0	0	0	0	0	0	0	0	0	0	0	0	0	0	0	0	0	0	0	0	0	50	612	2870	4749	28479	20989	29039	0	0	0	0	0	436	939	397	1623	7134	10404	12182	32622	44181
k__Viruses|p__Viruses_noname|c__Viruses_noname|o__Caudovirales|f__Podoviridae|g__Viruses_noname|s__Viruses_noname|t__1978007	0	0	0	0	0	0	0	0	0	0	0	0	0	0	0	4880	5244	7623	10898	0	69123	0	0	0	0	51759	0	83512	49	116	0	0	0	0	0	0	0	0	0	0	96	178	93	5795	11312	16323	19082	43689	35575
k__Viruses|p__Viruses_noname|c__Viruses_noname|o__Caudovirales|f__Podoviridae|g__Viruses_noname|s__Podoviridae_sp|t__2202567	0	0	0	0	0	0	0	0	0	0	0	0	0	66	0	0	0	0	0	0	0	0	0	0	0	0	0	0	0	0	0	0	0	0	0	0	0	0	217	0	562	893	0	0	0	0	0	0	0
k__Viruses|p__Viruses_noname|c__Viruses_noname|o__Caudovirales|f__Siphoviridae|g__Brussowvirus|s__Streptococcus_virus_ALQ132|t__682370	0	18	0	32	57	0	0	0	18	35	32	57	129	206	0	0	0	0	0	0	0	0	0	0	0	0	0	0	0	0	0	0	0	0	0	0	0	0	0	0	0	0	0	0	0	0	0	0	0
k__Viruses|p__Viruses_noname|c__Viruses_noname|o__Caudovirales|f__Siphoviridae|g__Brussowvirus|s__Streptococcus_phage_CHPC1230|t__2365031	0	0	0	0	0	0	0	0	0	0	0	0	0	0	0	0	0	0	0	0	0	0	0	0	0	0	0	0	0	0	0	0	0	0	280	0	0	0	0	0	0	0	0	0	0	0	0	0	0
k__Viruses|p__Viruses_noname|c__Viruses_noname|o__Caudovirales|f__Siphoviridae|g__Brussowvirus|s__Streptococcus_phage_CHPC1248|t__2365034	0	0	0	62	0	0	0	0	0	0	62	0	0	0	0	0	0	0	0	0	0	0	0	0	0	0	0	0	0	0	0	0	0	0	0	0	0	0	0	0	0	0	0	0	0	0	0	0	0
k__Viruses|p__Viruses_noname|c__Viruses_noname|o__Caudovirales|f__Siphoviridae|g__Brussowvirus|s__Streptococcus_phage_SW1151|t__2419631	0	0	0	0	0	0	0	0	0	0	0	0	0	0	0	0	0	0	0	0	0	0	0	0	0	0	0	0	0	0	0	0	160	160	588	0	0	0	0	0	0	0	0	0	0	0	0	0	0
k__Viruses|p__Viruses_noname|c__Viruses_noname|o__Caudovirales|f__Siphoviridae|g__Brussowvirus|s__Viruses_noname|t__2267560	0	0	0	0	0	0	0	8	0	0	0	0	92	128	0	0	0	0	0	0	0	0	0	0	0	0	0	0	0	17	0	0	0	0	0	0	0	0	0	0	0	0	0	0	0	0	0	0	0
k__Viruses|p__Viruses_noname|c__Viruses_noname|o__Caudovirales|f__Siphoviridae|g__Ceduovirus|s__Lactococcus_phage_50504|t__2024337	0	0	0	0	0	0	0	0	0	0	0	0	0	0	0	0	0	3	3	0	15	0	0	0	0	0	0	0	0	0	0	0	0	0	0	0	0	0	0	0	0	0	0	0	0	0	0	0	0
k__Viruses|p__Viruses_noname|c__Viruses_noname|o__Caudovirales|f__Siphoviridae|g__Ceduovirus|s__Viruses_noname|t__329156	0	0	0	0	0	0	0	0	0	0	0	0	0	0	0	0	0	0	0	10	0	0	0	0	0	0	0	0	0	0	0	0	0	0	0	0	0	0	0	0	0	0	0	0	0	0	0	0	0
k__Viruses|p__Viruses_noname|c__Viruses_noname|o__Caudovirales|f__Siphoviridae|g__Gordonvirus|s__Arthrobacter_phage_MediumFry|t__2250415	0	0	0	0	0	0	0	0	0	0	0	0	0	0	0	0	0	0	0	0	0	0	0	0	0	0	0	0	0	0	0	0	0	0	0	59	0	0	0	0	0	0	0	0	0	0	0	0	0
k__Viruses|p__Viruses_noname|c__Viruses_noname|o__Caudovirales|f__Siphoviridae|g__Moineauvirus|s__Streptococcus_phage_CHPC1148|t__2365028	0	0	0	0	0	0	0	0	0	0	0	0	0	0	0	0	0	0	0	0	0	0	0	0	0	0	0	0	0	6	11	17	85	85	132	0	0	0	0	0	0	0	0	0	0	0	0	0	0
k__Viruses|p__Viruses_noname|c__Viruses_noname|o__Caudovirales|f__Siphoviridae|g__Moineauvirus|s__Streptococcus_phage_P3681|t__1971415	0	0	0	0	0	0	0	0	0	0	0	0	0	0	0	0	0	0	0	0	0	0	0	0	0	0	0	0	0	0	0	0	154	154	0	0	0	0	0	0	0	0	0	0	0	0	0	0	0
k__Viruses|p__Viruses_noname|c__Viruses_noname|o__Caudovirales|f__Siphoviridae|g__Moineauvirus|s__Streptococcus_phage_P7601|t__1971431	0	0	0	0	0	0	0	0	0	0	0	0	0	0	0	0	0	0	0	0	0	0	0	0	0	0	0	0	0	17	30	49	206	139	198	0	0	0	0	0	0	0	0	0	0	0	0	0	0
k__Viruses|p__Viruses_noname|c__Viruses_noname|o__Caudovirales|f__Siphoviridae|g__Moineauvirus|s__Streptococcus_phage_P7631|t__1971433	0	0	0	0	0	0	0	0	0	0	0	0	0	0	0	0	0	0	0	0	0	0	0	0	0	0	0	0	0	0	0	0	0	0	136	0	0	0	0	0	0	0	0	0	0	0	0	0	0
k__Viruses|p__Viruses_noname|c__Viruses_noname|o__Caudovirales|f__Siphoviridae|g__Moineauvirus|s__Streptococcus_phage_P7632|t__1971434	0	0	0	0	0	0	0	0	0	0	0	0	0	0	0	0	0	0	0	0	0	0	0	0	0	0	0	0	0	27	0	77	30	0	0	0	0	0	0	0	0	0	0	0	0	0	0	0	0
k__Viruses|p__Viruses_noname|c__Viruses_noname|o__Caudovirales|f__Siphoviridae|g__Moineauvirus|s__Streptococcus_phage_YMC_2011|t__1051631	0	0	0	0	0	0	0	0	0	0	0	0	0	0	0	0	0	0	0	0	0	0	0	0	0	0	0	0	0	0	0	0	0	0	0	0	0	0	0	0	0	0	0	0	0	6	6	10	17
k__Viruses|p__Viruses_noname|c__Viruses_noname|o__Caudovirales|f__Siphoviridae|g__Moineauvirus|s__Viruses_noname|t__2231643	0	0	0	0	0	0	0	0	0	0	0	0	0	0	0	0	0	0	0	0	0	0	0	0	0	4	4	5	13	0	0	0	87	85	221	0	0	0	0	0	4	9	0	0	0	0	0	0	0
k__Viruses|p__Viruses_noname|c__Viruses_noname|o__Caudovirales|f__Siphoviridae|g__Mudcatvirus|s__Arthrobacter_virus_Circum|t__1772295	0	30	0	0	0	0	0	0	0	0	0	0	0	0	0	0	0	0	0	0	0	0	0	0	0	0	0	0	0	0	0	0	0	0	0	0	0	0	0	0	0	0	0	0	0	0	0	0	0
k__Viruses|p__Viruses_noname|c__Viruses_noname|o__Caudovirales|f__Siphoviridae|g__Skunavirus|s__Lactococcus_virus_ASCC191|t__1165134	0	0	0	10	12	0	0	0	0	0	0	0	0	0	0	0	0	0	0	0	0	0	0	0	0	0	0	0	0	0	0	0	0	0	0	0	0	0	0	0	0	0	0	0	0	0	0	0	0
k__Viruses|p__Viruses_noname|c__Viruses_noname|o__Caudovirales|f__Siphoviridae|g__Skunavirus|s__Lactococcus_phage_16802|t__2029659	0	0	0	0	27	27	45	0	0	0	0	0	0	0	0	0	0	0	0	0	0	0	0	0	0	0	0	0	0	0	0	0	0	0	0	0	0	0	0	0	0	0	0	0	0	0	0	0	0
k__Viruses|p__Viruses_noname|c__Viruses_noname|o__Caudovirales|f__Siphoviridae|g__Skunavirus|s__Lactococcus_phage_LP1110|t__2027275	0	0	0	0	0	0	0	0	0	0	0	0	0	0	0	0	0	0	0	0	0	0	0	0	0	0	0	0	0	0	0	0	0	0	0	0	0	0	0	0	0	0	0	0	0	0	0	0	0
k__Viruses|p__Viruses_noname|c__Viruses_noname|o__Caudovirales|f__Siphoviridae|g__Skunavirus|s__Viruses_noname|t__2050979	4	4	10	0	20	17	48	0	0	0	0	0	0	0	0	0	0	0	0	0	0	0	0	0	0	0	0	0	0	0	0	0	12	9	10	0	0	0	0	0	0	0	0	0	0	0	0	0	0
k__Viruses|p__Viruses_noname|c__Viruses_noname|o__Caudovirales|f__Siphoviridae|g__Viruses_noname|s__Viruses_noname|t__10699	0	0	0	0	58	0	0	0	0	0	0	21	0	0	0	0	0	0	0	0	0	0	0	0	0	0	0	0	0	0	0	0	29	65	61	0	0	0	0	0	0	0	0	0	20	0	0	0	0
k__Viruses|p__Viruses_noname|c__Viruses_noname|o__Caudovirales|f__Siphoviridae|g__Viruses_noname|s__Bacillus_phage_vB_BcoS_136|t__2419619	0	0	0	0	0	0	0	0	0	0	0	0	0	0	0	0	0	0	0	0	0	0	0	0	0	0	0	0	0	0	0	0	0	0	0	0	0	0	0	0	0	0	0	0	0	0	0	34	0
k__Viruses|p__Viruses_noname|c__Viruses_noname|o__Caudovirales|f__Siphoviridae|g__Viruses_noname|s__Bacillus_phage_vB_BthS_BMBphi|t__2498843	0	0	0	0	0	0	0	0	0	0	0	0	0	0	0	0	0	0	0	0	0	0	0	0	73	89	0	0	0	0	0	0	0	0	0	0	0	0	0	0	0	0	0	0	0	0	0	0	0
k__Viruses|p__Viruses_noname|c__Viruses_noname|o__Caudovirales|f__Siphoviridae|g__Viruses_noname|s__Bacteroides_phage_B124_14|t__1105171	0	0	0	0	0	0	0	0	0	0	0	0	0	0	0	0	0	0	0	436	0	0	0	0	0	0	0	0	0	0	0	0	0	0	0	0	0	0	0	0	0	0	0	0	0	0	0	0	0
k__Viruses|p__Viruses_noname|c__Viruses_noname|o__Caudovirales|f__Siphoviridae|g__Viruses_noname|s__Clostridioides_phage_LIBA2945|t__2069615	0	0	0	0	0	0	0	0	0	0	0	0	0	0	0	0	0	0	0	0	0	0	0	0	0	0	0	0	0	0	0	0	0	0	157	0	0	0	0	0	0	0	0	0	0	0	0	0	0
k__Viruses|p__Viruses_noname|c__Viruses_noname|o__Caudovirales|f__Siphoviridae|g__Viruses_noname|s__Faecalibacterium_phage_FP_Lugh|t__2070184	0	0	0	0	0	0	0	0	0	0	0	0	0	0	0	0	0	0	0	0	0	43	73	142	0	0	761	1085	0	0	0	60	206	206	306	170	437	983	1230	1686	4684	1179	152	22	232	331	0	32	6124
k__Viruses|p__Viruses_noname|c__Viruses_noname|o__Caudovirales|f__Siphoviridae|g__Viruses_noname|s__Faecalibacterium_phage_FP_oengus|t__2070188	0	0	0	0	0	0	0	0	0	0	0	0	0	0	52	119	438	812	1091	1867	2969	103	403	1187	1934	3148	3412	4902	0	0	16	30	173	128	214	132	239	614	1041	1730	1598	4053	30	0	0	0	0	0	0
k__Viruses|p__Viruses_noname|c__Viruses_noname|o__Caudovirales|f__Siphoviridae|g__Viruses_noname|s__Lactococcus_phage_28201|t__1871678	0	0	0	0	0	0	0	0	0	0	0	0	0	0	0	0	0	0	0	0	0	0	0	0	0	0	0	0	0	0	0	0	0	0	10	0	0	0	0	0	0	0	0	0	0	0	0	0	0
k__Viruses|p__Viruses_noname|c__Viruses_noname|o__Caudovirales|f__Siphoviridae|g__Viruses_noname|s__Lactococcus_phage_62501|t__1871686	0	0	0	0	0	0	0	0	0	0	0	0	34	0	0	0	0	0	0	0	0	0	0	0	0	0	0	0	0	0	0	0	0	0	0	0	0	0	0	0	0	0	0	0	0	0	0	0	0
k__Viruses|p__Viruses_noname|c__Viruses_noname|o__Caudovirales|f__Siphoviridae|g__Viruses_noname|s__Lactococcus_phage_BK5_T|t__31754	0	0	0	0	0	0	0	0	0	0	0	0	0	0	0	0	0	0	0	0	0	0	0	0	0	0	0	0	0	0	0	0	0	0	0	0	0	0	0	0	0	0	0	0	0	0	0	0	0
k__Viruses|p__Viruses_noname|c__Viruses_noname|o__Caudovirales|f__Siphoviridae|g__Viruses_noname|s__Lactococcus_phage_TP901_1|t__35345	0	0	0	0	9	6	10	0	0	0	0	0	0	0	0	0	0	0	0	0	0	0	0	0	0	0	0	0	0	0	0	0	0	0	0	0	0	0	0	0	0	0	0	0	0	0	0	0	0
k__Viruses|p__Viruses_noname|c__Viruses_noname|o__Caudovirales|f__Siphoviridae|g__Viruses_noname|s__Siphoviridae_sp|t__2170413	0	0	0	156	211	0	0	0	0	0	0	66	0	0	0	0	0	0	0	0	0	0	0	0	0	0	99	211	0	0	0	0	0	0	0	0	0	0	0	0	0	256	0	0	0	0	0	0	0
k__Viruses|p__Viruses_noname|c__Viruses_noname|o__Caudovirales|f__Siphoviridae|g__Viruses_noname|s__Siphovirus_contig89|t__1518022	0	0	0	0	0	0	0	0	0	0	0	0	0	67	0	0	0	0	0	0	0	0	0	0	0	0	0	0	0	0	0	0	0	0	0	0	0	0	0	0	0	0	0	0	0	0	0	0	0
k__Viruses|p__Viruses_noname|c__Viruses_noname|o__Caudovirales|f__Siphoviridae|g__Viruses_noname|s__Streptococcus_phage_33888|t__2484226	0	0	0	0	0	0	0	0	0	0	0	0	0	0	0	0	0	0	0	0	0	0	0	0	0	0	0	4	0	0	0	0	0	0	0	0	0	0	0	0	0	0	0	0	0	0	0	0	0
k__Viruses|p__Viruses_noname|c__Viruses_noname|o__Caudovirales|f__Siphoviridae|g__Viruses_noname|s__Streptococcus_phage_IPP23|t__1916163	0	0	0	0	0	0	0	0	0	0	0	0	0	0	0	0	0	0	0	0	0	0	0	0	0	0	0	84	0	0	0	0	0	0	0	0	0	0	0	0	0	0	0	0	0	0	0	0	0
k__Viruses|p__Viruses_noname|c__Viruses_noname|o__Caudovirales|f__Siphoviridae|g__Viruses_noname|s__Streptococcus_phage_IPP44|t__1916183	0	0	0	0	0	0	0	0	0	0	0	0	0	0	0	0	0	0	0	0	0	0	0	0	0	0	0	0	0	0	0	0	0	0	16	0	0	0	0	0	0	0	0	0	0	0	0	0	0
k__Viruses|p__Viruses_noname|c__Viruses_noname|o__Caudovirales|f__Siphoviridae|g__Viruses_noname|s__Streptococcus_phage_Javan240|t__2548064	0	0	0	0	0	0	0	0	0	0	0	0	0	0	0	0	0	0	0	31	0	0	0	0	0	0	0	0	0	0	0	0	0	0	0	0	0	0	0	0	0	0	0	0	0	0	0	0	0
k__Viruses|p__Viruses_noname|c__Viruses_noname|o__Caudovirales|f__Siphoviridae|g__Viruses_noname|s__Streptococcus_phage_Javan310|t__2548102	0	0	0	0	0	0	0	0	0	0	0	0	0	0	0	0	0	0	0	0	0	0	0	0	0	0	0	83	0	0	0	0	0	0	0	0	0	0	0	0	0	0	0	0	0	0	0	0	0
k__Viruses|p__Viruses_noname|c__Viruses_noname|o__Caudovirales|f__Siphoviridae|g__Viruses_noname|s__Streptococcus_phage_Javan350|t__2548121	0	0	0	0	0	0	0	0	0	0	0	0	0	0	0	0	0	0	0	0	0	0	0	0	0	0	0	0	0	0	0	0	4	4	0	0	0	0	0	0	0	0	0	0	0	0	0	0	0
k__Viruses|p__Viruses_noname|c__Viruses_noname|o__Caudovirales|f__Siphoviridae|g__Viruses_noname|s__Streptococcus_phage_Javan370|t__2548131	0	0	0	0	0	0	0	0	0	0	0	0	0	0	0	0	0	0	0	8	16	0	0	0	0	0	0	0	0	0	0	0	0	0	0	0	0	0	0	0	0	0	0	0	0	0	0	0	0
k__Viruses|p__Viruses_noname|c__Viruses_noname|o__Caudovirales|f__Siphoviridae|g__Viruses_noname|s__Streptococcus_phage_Javan371|t__2548132	0	0	0	0	0	0	0	0	0	0	0	0	0	0	0	0	0	0	0	0	0	0	0	0	0	0	0	0	0	0	0	0	0	0	9	0	0	0	0	0	0	0	0	0	0	0	0	0	0
k__Viruses|p__Viruses_noname|c__Viruses_noname|o__Caudovirales|f__Siphoviridae|g__Viruses_noname|s__Streptococcus_phage_Javan374|t__2548134	0	0	0	0	0	0	0	0	0	0	0	0	0	0	0	0	0	0	0	0	0	0	0	0	0	9	18	0	0	3	0	0	24	17	22	0	0	0	0	0	0	0	0	0	0	0	0	0	0
k__Viruses|p__Viruses_noname|c__Viruses_noname|o__Caudovirales|f__Siphoviridae|g__Viruses_noname|s__Streptococcus_phage_SpSL1|t__1566990	0	0	0	0	0	0	0	0	0	0	0	0	0	0	0	0	0	0	0	0	0	0	0	0	0	0	0	0	0	0	0	0	0	0	0	0	0	0	0	0	0	0	0	0	0	0	0	0	0
k__Viruses|p__Viruses_noname|c__Viruses_noname|o__Caudovirales|f__Siphoviridae|g__Viruses_noname|s__Streptococcus_virus_MS1|t__1962672	0	0	0	0	0	0	0	0	0	0	0	0	0	0	0	0	0	0	0	0	0	0	0	0	0	0	0	47	0	0	0	0	0	0	0	0	0	0	0	0	0	0	0	0	0	0	0	0	0
k__Viruses|p__Viruses_noname|c__Viruses_noname|o__Caudovirales|f__Siphoviridae|g__Viruses_noname|s__Viruses_noname|t__196894	0	0	0	86	0	0	0	0	0	10	0	0	14	0	0	0	19	41	40	97	81	0	32	80	7	32	196	0	0	76	8	26	718	688	814	0	0	16	0	0	0	99	0	0	0	40	98	176	249
k__Viruses|p__Viruses_noname|c__Viruses_noname|o__Viruses_noname|f__Viruses_noname|g__Viruses_noname|s__Viruses_noname|t__10239	0	0	0	1022	3353	1911	34861	0	0	0	0	0	0	44505	0	0	0	0	0	3708	3920	0	0	0	546	1275	3068	3811	0	0	0	560	3676	2308	5469	0	1065	1623	0	2856	4327	10518	0	1706	2863	4059	4850	13464	15246
k__Viruses|p__Viruses_noname|c__Viruses_noname|o__Viruses_noname|f__Viruses_noname|g__Viruses_noname|s__Phage_DP_2017a|t__1955560	0	0	0	0	0	0	0	0	0	0	0	0	0	0	84	622	0	0	0	0	0	149	878	206	337	553	4342	7583	0	0	0	0	0	0	0	226	886	263	391	456	7619	10500	27	60	106	200	230	1568	4404
k__Viruses|p__Viruses_noname|c__Viruses_noname|o__Viruses_noname|f__Viruses_noname|g__Viruses_noname|s__Streptococcus_phage_20962|t__370565	0	0	0	0	19	19	0	0	0	0	0	0	0	20	0	0	0	0	0	0	0	0	0	0	0	0	0	0	0	0	0	0	0	0	0	0	0	0	0	0	0	15	0	0	0	0	0	0	0
k__Viruses|p__Viruses_noname|c__Viruses_noname|o__Viruses_noname|f__Viruses_noname|g__Viruses_noname|s__Streptococcus_phage_Javan246|t__2548068	0	0	0	0	0	0	0	0	0	0	0	0	0	0	0	0	0	0	0	0	0	0	0	0	0	0	0	0	0	0	0	0	0	0	0	0	0	0	0	0	0	0	0	0	0	0	0	0	0
k__Viruses|p__Viruses_noname|c__Viruses_noname|o__Viruses_noname|f__Viruses_noname|g__Viruses_noname|s__Streptococcus_phage_Javan247|t__2548069	0	0	0	0	0	0	0	0	0	0	0	0	0	0	0	0	0	0	0	0	0	0	0	0	0	0	0	0	0	0	0	0	6	6	16	0	0	0	0	0	0	0	0	0	0	0	0	0	0
k__Viruses|p__Viruses_noname|c__Viruses_noname|o__Viruses_noname|f__Viruses_noname|g__Viruses_noname|s__Streptococcus_phage_Javan268|t__2548083	0	0	0	0	0	0	0	0	0	0	0	0	0	0	0	0	0	0	0	0	0	0	0	0	0	0	0	0	0	0	0	0	8	8	0	0	0	0	0	0	0	0	0	0	0	0	0	0	0
k__Viruses|p__Viruses_noname|c__Viruses_noname|o__Viruses_noname|f__Viruses_noname|g__Viruses_noname|s__Streptococcus_phage_Javan311|t__2548103	0	0	0	0	0	0	0	0	0	0	0	0	0	0	0	0	0	0	0	0	0	0	0	0	0	0	0	0	0	0	0	0	542	451	0	0	0	0	0	0	0	0	0	0	0	0	0	0	0
k__Viruses|p__Viruses_noname|c__Viruses_noname|o__Viruses_noname|f__Viruses_noname|g__Viruses_noname|s__Streptococcus_phage_Javan331|t__2548111	0	0	0	0	6	6	0	0	0	0	0	0	0	0	0	0	0	0	0	0	0	0	0	0	0	0	0	0	0	0	0	0	0	0	0	0	0	0	0	0	0	0	0	0	0	0	0	0	0
k__Viruses|p__Viruses_noname|c__Viruses_noname|o__Viruses_noname|f__Viruses_noname|g__Viruses_noname|s__Streptococcus_phage_Javan366|t__2548127	0	0	0	0	7	4	8	0	0	0	0	0	0	0	0	0	0	0	0	0	0	0	0	0	0	0	0	0	0	0	0	0	0	0	0	0	0	0	0	0	0	0	0	0	0	0	0	0	0
k__Viruses|p__Viruses_noname|c__Viruses_noname|o__Viruses_noname|f__Viruses_noname|g__Viruses_noname|s__Streptococcus_phage_Javan367|t__2548128	0	0	0	0	0	0	0	0	0	0	0	0	0	0	0	0	0	0	0	0	0	0	0	0	0	0	0	0	0	0	0	0	0	0	0	0	0	0	0	0	0	8	0	0	0	0	0	0	0
k__Viruses|p__Viruses_noname|c__Viruses_noname|o__Viruses_noname|f__Viruses_noname|g__Viruses_noname|s__Streptococcus_phage_Javan372|t__2548133	0	0	0	0	0	0	0	0	0	0	0	0	0	0	0	0	0	0	0	0	0	0	0	0	0	0	0	0	0	4	9	15	58	43	56	0	0	0	0	0	0	0	0	0	0	0	0	0	0
k__Viruses|p__Viruses_noname|c__Viruses_noname|o__Viruses_noname|f__Viruses_noname|g__Viruses_noname|s__Streptococcus_phage_Javan575|t__2548267	0	0	0	0	0	0	0	0	0	0	0	0	0	0	0	0	0	0	35	53	93	0	0	0	0	0	0	0	0	0	0	0	0	0	0	0	0	0	0	0	0	0	0	4	6	0	0	0	0
k__Viruses|p__Viruses_noname|c__Viruses_noname|o__Viruses_noname|f__Viruses_noname|g__Viruses_noname|s__Streptococcus_satellite_phage_Javan289|t__2558610	0	0	0	0	0	0	0	0	0	0	0	0	0	4	0	0	0	0	0	0	0	0	0	0	0	0	0	0	0	0	0	0	0	0	0	0	0	5	11	15	60	88	0	0	0	0	0	0	0
k__Viruses|p__Viruses_noname|c__Viruses_noname|o__Viruses_noname|f__Viruses_noname|g__Viruses_noname|s__Streptococcus_satellite_phage_Javan312|t__2558628	0	0	0	0	0	0	0	0	0	0	0	0	0	0	0	0	0	0	0	0	0	0	0	0	0	0	0	0	0	0	0	0	0	0	0	0	0	0	0	0	0	0	0	0	0	0	0	0	0
k__Viruses|p__Viruses_noname|c__Viruses_noname|o__Viruses_noname|f__Viruses_noname|g__Viruses_noname|s__Streptococcus_satellite_phage_Javan323|t__2558636	0	0	0	0	0	0	0	0	0	0	0	0	0	0	0	0	0	0	0	0	0	0	0	0	0	0	0	0	0	0	0	0	0	0	0	0	0	0	0	0	0	8	0	0	0	0	0	0	0
k__Viruses|p__Viruses_noname|c__Viruses_noname|o__Viruses_noname|f__Viruses_noname|g__Viruses_noname|s__Streptococcus_satellite_phage_Javan378|t__2558668	0	0	0	0	0	0	17	0	0	0	0	0	0	0	0	0	0	0	0	0	0	0	0	0	0	0	0	0	0	0	0	0	0	0	0	0	0	0	0	0	0	0	0	0	0	0	0	0	0
k__Viruses|p__Viruses_noname|c__Viruses_noname|o__Viruses_noname|f__Viruses_noname|g__Viruses_noname|s__Streptococcus_satellite_phage_Javan537|t__2558731	0	0	0	0	0	0	0	0	0	0	0	0	0	0	0	0	0	0	0	0	0	0	0	0	0	0	0	0	0	0	0	0	0	0	0	0	0	0	0	0	0	0	0	0	0	0	0	0	0
k__Viruses|p__Viruses_noname|c__Viruses_noname|o__Viruses_noname|f__Viruses_noname|g__Viruses_noname|s__Streptococcus_satellite_phage_Javan538|t__2558732	0	0	0	0	0	0	0	0	0	0	0	0	0	0	0	0	0	0	0	0	13	0	0	0	0	0	0	0	0	0	0	0	0	0	0	0	0	0	0	0	0	0	0	0	0	0	0	0	0
k__Viruses|p__Viruses_noname|c__Viruses_noname|o__Viruses_noname|f__Viruses_noname|g__Viruses_noname|s__Streptococcus_satellite_phage_Javan652|t__2558807	0	0	0	0	0	0	0	0	0	0	0	0	0	0	0	0	0	0	0	0	0	0	0	0	0	0	0	0	0	0	0	0	83	77	54	0	0	0	0	0	0	0	0	0	0	0	0	0	0
k__Viruses|p__Viruses_noname|c__Viruses_noname|o__Viruses_noname|f__Viruses_noname|g__Viruses_noname|s__Streptococcus_satellite_phage_Javan653|t__2558808	0	0	0	0	0	0	0	0	0	0	0	0	0	0	0	0	0	0	0	0	0	0	0	0	0	0	0	0	0	0	0	0	0	0	0	0	0	0	0	0	0	0	0	0	0	0	0	0	0
k__Viruses|p__Viruses_noname|c__Viruses_noname|o__Viruses_noname|f__Viruses_noname|g__Viruses_noname|s__unidentified_phage|t__38018	15	674	480	1364	8922	7124	10149	89	292	110	267	349	1129	228	0	0	92	301	519	4117	6389	138	939	3513	5798	7596	709	45354	0	87	71	179	124	62	50	34	184	284	300	398	941	2937	20	230	1204	1128	1385	654	718
k__Viruses|p__Viruses_noname|c__Viruses_noname|o__Viruses_noname|f__Viruses_noname|g__Viruses_noname|s__Viruses_noname|t__12333	0	115	22	246	202	10	87	13	115	249	132	46	0	20	0	46	70	0	31	198	2018	254	28	47	309	0	14635	3786	40	28	0	96	706	530	180	0	48	76	69	0	98	381	0	0	51	1462	1423	92	245
[truncated: 21 more columns]
